# Supplementary material for: Plasticity Regulators Modulate Specific Root Traits in Discrete Nitrogen Environments
Source: PLoS Genet. 2013 Sep 5;9(9):e1003760. doi: 10.1371/journal.pgen.1003760 (PMC3764102; doi:10.1371/journal.pgen.1003760)
Supplement: Table S1 — Nitrogen and sucrose-regulation of primary root length. Seedlings were grown for 12 d on different combinations of varying sucrose (from 0 mM to 60 mM) and KNO3 concentrations (from 0 mM to 20 mM). Average and SE for (A) primary root length, (B) the number of lateral roots, and (C) LRdensity was calculated; n = 20. (XLSX) [file pgen.1003760.s011.xlsx]

## Sheet: Table S1
Table S1
(A) PR
mM KNO3	0	0.03	0.05	0.1	0.5	1	5	10	20
0mM sucrose Av	1.61465	1.51689	2.14717	3.63896	3.74559	5.00339	5.11788	4.44707	7.62705
0mM sucrose SE	0.0766373	0.09065	0.176837	0.336578	0.304855	0.395331	0.388465	0.421043	0.202857
3mM sucrose Av	1.21435	2.13095	2.67655	3.2688	4.89474	5.6404	6.11389	6.96355	6.64945
3mM sucrose SE	0.0620832	0.092445	0.145869	0.252373	0.353057	0.309282	0.355497	0.270304	0.315287
10mM sucrose Av	1.1743	2.2197	3.12005	4.25405	6.9455	7.4049	7.1432	7.07565	6.7893
10mM sucrose SE	0.0561507	0.124824	0.117043	0.209882	0.406733	0.322667	0.218303	0.259446	0.325223
15mM sucrose Av	0.9697	1.6727	2.2349	4.16035	7.10858	7.88115	8.2694	8.26116	7.33455
15mM sucrose SE	0.0521628	0.0861507	0.11687	0.112257	0.146497	0.26174	0.156574	0.164815	0.360371
30mM sucrose Av	0.98255	1.42847	1.60205	3.88335	7.31265	7.71963	8.0752	8.79789	8.35889
30mM sucrose SE	0.0571293	0.0986721	0.121364	0.201297	0.239648	0.237651	0.274538	0.236204	0.377291
60mM sucrose Av	1.0059	2.1865	2.357	3.7141	7.22125	9.03058	8.00226	8.78632	8.97061
60mM sucrose SE	0.0474663	0.137743	0.166924	0.153527	0.446854	0.19275	0.287393	0.191376	0.180522
(B)LR#
mM KNO3	0	0.03	0.05	0.1	0.5	1	5	10	20
0mM sucrose Av	2.36842	2.25	3.21053	4.05	2.68421	6.22222	7.78947	5.55	9.47368
0mM sucrose SE	0.307893	0.485988	0.628648	0.617614	0.679924	0.790282	0.91632	0.686237	0.89954
3mM sucrose Av	1.95	3	3.2	4.2	7.10526	4.65	6.83333	10	7.6
3mM sucrose SE	0.256238	0.390681	0.381134	0.38873	0.81612	0.599452	1.12095	0.929063	0.75184
10mM sucrose Av	1.95	3.4	4.75	7.31579	12.1	11.85	9.25	8.9	7.75
10mM sucrose SE	0.234801	0.372756	0.561366	0.577617	1.02058	1.0318	0.951107	0.973058	0.787651
15mM sucrose Av	2.3	2.7	3.5	4.5	11.0526	15.95	11.1	9.73684	9.7
15mM sucrose SE	0.179179	0.241704	0.564288	0.5	0.64651	1.10852	0.660542	0.812339	0.688629
30mM sucrose Av	1.65	2.31579	1.45	4.8	16.5	15.3684	19	23.1111	17.8333
30mM sucrose SE	0.254176	0.382762	0.351501	1.08725	1.17541	0.714145	0.81757	0.770743	1.25831
60mM sucrose Av	1.75	1.65	2.05556	2.75	16.85	19.5789	19.5789	19.2632	18.2941
60mM sucrose SE	0.190221	0.181731	0.446279	0.346979	1.01379	0.746594	0.905848	0.744736	0.662908
(C) LRdensity
mM KNO3	0	0.03	0.05	0.1	0.5	1	5	10	20
0mM sucrose Av	1.40822	1.40409	1.83092	1.46701	0.607457	1.37491	1.55121	1.21959	1.20881
0mM sucrose SE	0.174282	0.300237	0.521892	0.309831	0.14498	0.184806	0.145967	0.159845	0.0995692
3mM sucrose Av	1.53489	1.37807	1.21941	1.37517	1.46504	0.816953	1.0677	1.39753	1.15696
3mM sucrose SE	0.190436	0.174287	0.155628	0.175801	0.175137	0.106461	0.170347	0.104424	0.112957
10mM sucrose Av	1.5681	1.47308	1.48813	1.8739	1.77155	1.62515	1.26602	1.22748	1.15931
10mM sucrose SE	0.175599	0.151708	0.158708	0.212304	0.11529	0.164542	0.113645	0.117827	0.120725
15mM sucrose Av	2.3814	1.57299	1.44171	1.06325	1.54719	2.01401	1.34107	1.20305	1.3755
15mM sucrose SE	0.144529	0.103255	0.206363	0.111285	0.0774879	0.110814	0.0730519	0.113496	0.116852
30mM sucrose Av	1.59153	1.47535	0.787416	1.1109	2.22736	1.99897	2.41634	2.64158	2.13168
30mM sucrose SE	0.250801	0.209502	0.173538	0.212386	0.1291	0.0756136	0.145563	0.0853981	0.107623
60mM sucrose Av	1.8103	0.728167	0.805304	0.761477	2.833	2.17052	2.46949	2.20945	1.92343
60mM sucrose SE	0.219705	0.0720553	0.12103	0.105217	0.583363	0.0714894	0.10475	0.0969212	0.133332
