# Supplementary material for: Plasticity Regulators Modulate Specific Root Traits in Discrete Nitrogen Environments
Source: PLoS Genet. 2013 Sep 5;9(9):e1003760. doi: 10.1371/journal.pgen.1003760 (PMC3764102; doi:10.1371/journal.pgen.1003760)
Supplement: Table S2 — Comparison of CaNO3 and KNO3 effects on Arabidopsis root architecture. Col-0 seedlings were grown for 12 d on basal MS media supplemented with an equal concentration of nitrate in the form of either (A) 5.0 mM KNO3, (B) 5.0 mM CaNO3, or (C) 2.5 mM KNO3/2.5 mM CaNO3. (D) T-test P values for statistical comparison of root trait data between each combination. (XLSX) [file pgen.1003760.s012.xlsx]

## Sheet: Table S2
Table S2
(A) 5.0mM KNO3	PR	LRtot	PR+LRtot	LRlengthave	LR#	LRdensity	LB/PR
Av	9.51754	10.6737	20.1912	0.64627	16.3846	1.72496	0.614884
SE	0.055388	0.963469	0.946923	0.043897	0.937389	0.102315	0.0211215
(B) 5.0mM CaNO3	PR	LRtot	PR+LRtot	LRlengthave	LR#	LRdensity	LB/PR
Av	6.51608	11.7365	18.2526	0.710651	16.3077	2.50836	0.660341
SE	0.173879	1.18808	1.32492	0.0615077	0.581605	0.0742839	0.0178909
(C) 2.5mM CaNO3 + 2.5mM KNO3	PR	LRtot	PR+LRtot	LRlengthave	LR#	LRdensity	LB/PR
Av	8.1786	9.15087	17.3295	0.546874	15.7333	1.84647	0.621719
SE	0.425836	1.26349	1.58817	0.0433004	1.35037	0.130096	0.0280879
(D) t-test pvalues	PR	LRtot	PR+LRtot	LRlengthave	LR#	LRdensity	LB/PR
5.0mM CaNO3 compared to 5.0mM KNO3	1.43709e-14	0.493833	0.245526	0.402636	0.944987	2.10879e-06	0.113588
5.0mM CaNO3 compared to 2.5mM CaNO3 + 2.5mM KNO3	0.00207895	0.151871	0.664843	0.0352115	0.714184	0.000250256	0.273261
5.0mM KNO3 compared to 2.5mM CaNO3 + 2.5mM KNO3	0.00746533	0.358265	0.148725	0.120546	0.70387	0.479204	0.851099
