# Supplementary material for: Plasticity Regulators Modulate Specific Root Traits in Discrete Nitrogen Environments
Source: PLoS Genet. 2013 Sep 5;9(9):e1003760. doi: 10.1371/journal.pgen.1003760 (PMC3764102; doi:10.1371/journal.pgen.1003760)
Supplement: Table S3 — Shoot and root phenotypic trait data for the 96 accessions. Values are shown for growth on high N, low N, and δ highN-lowN. The traits and units where relevant are: estimated shoot area (SA, cm2), primary root length (PR, cm), proportion of SA to PR length (SA to PR), total LR length (LRtot, cm), total LR plus PR length (PR+LRtot, cm), average LR length (LRlengthave, cm), number of LRs (LR#), LR density (LRdensity, LRs per cm PR), proportion of the PR that is the root branching zone (LB/PR). (XLSX) [file pgen.1003760.s013.xlsx]

## Sheet: Table S3
Table S3
LowN	SA	PR	SA to PR	LRtot	PR+LRtot	LRlengthave	LR#	LRdensity	LB/PR		HighN	SA	PR	SA to PR	LRtot	PR+LRtot	LRlengthave	LR#	LRdensity	LB/PR		δhighN-lowN	SA	PR	SA to PR	LRtot	PR+LRtot	LRlengthave	LR#	LRdensity	LB/PR
Ag-0_ave	0.0269	4.4759	0.00602046	0.1577	4.6336	0.0685167	1.4	0.310364	0.224542		Ag-0_ave	0.2165	7.47	0.0289657	6.49102	13.961	0.483635	14	1.8848	0.553432		Ag-0	0.1896	2.9941	0.0229453	6.33332	9.32742	0.415118	12.6	1.57444	0.32889
Ag-0_SE	0.00153804	0.0800345	0.000354393	0.0942227	0.150314	0.0318851	0.4	0.0869816	0.0581652		Ag-0_SE	0.0174936	0.118043	0.00222785	0.431304	0.509699	0.039137	1.0328	0.151153	0.0526274		An-1	0.1225	1.7156	0.0172082	1.4718	3.1874	0.0733341	2.9	0.250989	0.0492883
An-1_ave	0.0265	4.6903	0.00560556	0.8389	5.5292	0.235471	3.5	0.735492	0.46491		An-1_ave	0.149	6.4059	0.0228138	2.3107	8.7166	0.308805	6.4	0.986481	0.514198		Bay-0	0.1408	2.2842	0.0170019	3.3576	5.6418	0.223654	8.2	0.897903	0.284193
An-1_SE	0.00307409	0.128513	0.000603301	0.215387	0.290944	0.0351333	0.636832	0.119881	0.0534909		An-1_SE	0.0156198	0.265807	0.00165729	0.545971	0.777024	0.0562049	0.884433	0.121786	0.0639765		Bil-5	0.1562	3.329	0.0180979	1.8611	5.1901	0.170659	5.8	0.691199	0.280182
Bay-0_ave	0.0211	5.3935	0.00393961	0.3343	5.7278	0.117233	1.5	0.263786	0.160394		Bay-0_ave	0.1619	7.6777	0.0209415	3.6919	11.3696	0.340887	9.7	1.16169	0.444587		Bil-7	0.0553	1.6093	0.002485	-0.8833	0.726	-0.0734057	-1.1	-0.46058	-0.0693999
Bay-0_SE	0.00258392	0.180609	0.000526064	0.153774	0.269786	0.0494898	0.636832	0.106384	0.0531088		Bay-0_SE	0.0165962	0.571946	0.00129584	0.671687	1.17227	0.0640227	1.65362	0.186206	0.0655459		Bor-1	0.1072	5.0716	0.00956484	6.9216	11.9932	0.41942	11.3	0.90746	0.14507
Bil-5_ave	0.0259	3.9655	0.00672016	0.2029	4.1684	0.17045	0.8	0.214907	0.189825		Bil-5_ave	0.1821	7.2945	0.0248181	2.064	9.3585	0.341109	6.6	0.906105	0.470007		Bor-4	0.236156	3.79602	0.0288641	4.61674	8.41277	0.199676	7.44444	0.554524	-0.00928344
Bil-5_SE	0.00270165	0.122258	0.000846207	0.0598584	0.0975194	0.0548558	0.249444	0.0681957	0.0606765		Bil-5_SE	0.0124298	0.161991	0.00143094	0.389351	0.474078	0.0600295	0.921352	0.126612	0.0517959		Br-0	0.161244	2.71604	0.0208498	2.49691	5.21296	0.22785	7.86667	1.03533	0.483655
Bil-7_ave	0.1332	5.751	0.0231625	4.0246	9.7756	0.489029	8.4	1.45521	0.492275		Bil-7_ave	0.1885	7.3603	0.0256475	3.1413	10.5016	0.415624	7.3	0.994632	0.422875		Bur-0	0.0736	1.84537	0.0101163	0.1906	2.03598	-0.254073	1.975	0.189966	-0.0298165
Bil-7_SE	0.0116893	0.185016	0.00185695	0.447651	0.589518	0.0487382	0.748331	0.113471	0.0291665		Bil-7_SE	0.0111228	0.189932	0.00139913	0.590888	0.621619	0.052296	0.856997	0.124961	0.0387177		C24	0.159	2.53393	0.0215487	4.8854	7.41933	0.274619	9.76389	1.27645	0.132247
Bor-1_ave	0.0174	3.02	0.00588316	0.5845	3.6045	0.205333	2.4	0.76519	0.351622		Bor-1_ave	0.1246	8.0916	0.015448	7.5061	15.5977	0.624754	13.7	1.67265	0.496692		CIBC17	0.1117	2.0465	0.0175693	4.6349	6.6814	0.338254	9.3	1.51668	0.341113
Bor-1_SE	0.00158605	0.137786	0.000607443	0.2307	0.319844	0.0745434	0.426875	0.133044	0.0535026		Bor-1_SE	0.00681697	0.280768	0.000731957	0.826855	0.95657	0.113896	1.34205	0.153182	0.0500282		CIBC5	0.0818	1.6649	0.0146292	-0.0875	1.5774	-0.09415	0	-0.0461349	-0.0677191
Bor-4_ave	0.0304	3.1282	0.00913323	0.9587	4.0869	0.333667	3	0.96286	0.575696		Bor-4_ave	0.266556	6.92422	0.0379973	5.57544	12.4997	0.533342	10.4444	1.51738	0.566412		Col-0	0.0689	2.2557	0.00930174	2.6902	4.9459	0.297615	5.8	0.791754	0.324076
Bor-4_SE	0.0110677	0.206346	0.00270245	0.201177	0.30415	0.0751336	0.421637	0.104649	0.0511398		Bor-4_SE	0.0922527	0.191799	0.0125945	0.547417	0.695409	0.0440342	0.689426	0.10987	0.025692		Ct-1	0.120319	2.6366	0.018218	2.70933	5.34593	0.36797	6.73611	0.706218	0.175743
Br-0_ave	0.0192	4.0084	0.00476723	0.0422	4.0506	0.02725	0.8	0.192866	0.143794		Br-0_ave	0.180444	6.72444	0.025617	2.53911	9.26356	0.2551	8.66667	1.2282	0.627449		Cvi-0	0.126	1.8262	0.0184576	1.0394	2.8656	0.0474119	2.5	0.270133	0.0882223
Br-0_SE	0.00171788	0.170488	0.000388708	0.0156935	0.177185	0.00972661	0.290593	0.069482	0.051287		Br-0_SE	0.0290278	0.606305	0.00299882	0.645351	1.14131	0.0377154	1.59861	0.168373	0.0611655		Eden-1	0.100292	1.84162	0.0151713	1.26783	3.10946	-0.00899267	4.58333	0.427376	0.237346
Bur-0_ave	0.0219	4.453	0.00514032	0.5709	5.0239	0.44185	1.9	0.434965	0.270488		Bur-0_ave	0.0955	6.29838	0.0152566	0.7615	7.05987	0.187777	3.875	0.624931	0.240672		Eden-2	0.1107	3.4195	0.0184065	1.259	4.6785	0.0579999	6.9	1.18789	0.403673
Bur-0_SE	0.00121518	0.289453	0.000460387	0.351623	0.373657	0.357505	0.604612	0.130386	0.0679901		Bur-0_SE	0.00538516	0.143282	0.00101851	0.162802	0.252149	0.0415392	0.766194	0.133088	0.0443736		Edi-0	0.0867	2.54717	0.00974415	0.231333	2.7785	-0.00723056	3.9	0.423026	0.184949
C24_ave	0.032	3.76562	0.00841796	0.647375	4.413	0.152366	3.125	0.798164	0.423011		C24_ave	0.191	6.29956	0.0299667	5.53278	11.8323	0.426986	12.8889	2.07461	0.555258		Ei-2	0.1587	4.1767	0.0151923	5.1927	9.3694	0.406179	10	1.12722	0.367527
C24_SE	0.00300595	0.11817	0.000622834	0.232794	0.332592	0.0401544	0.766194	0.180984	0.083433		C24_SE	0.0190999	0.291335	0.0023205	0.68165	0.948321	0.0505489	0.563827	0.112807	0.0346874		Est-1	0.112333	2.55111	0.0155051	2.71922	5.27033	0.35338	6.44444	0.952526	0.29177
CIBC17_ave	0.0208	3.6857	0.00562285	0.1561	3.8418	0.130833	1.1	0.301386	0.275472		CIBC17_ave	0.1325	5.7322	0.0231922	4.791	10.5232	0.469087	10.4	1.81806	0.616585		Fab-2	0.1529	1.7703	0.0183833	3.9834	5.7537	0.240621	3.2	0.055395	0.00312722
CIBC17_SE	0.00485524	0.152764	0.00127199	0.0379639	0.16398	0.028777	0.233333	0.0614194	0.0412635		CIBC17_SE	0.0136441	0.17672	0.00235996	0.354742	0.477844	0.0391876	0.520683	0.0800196	0.0532344		Fab-4	0.1062	3.4696	0.0109743	1.002	4.4716	0.0834133	3.3	0.39724	0.174043
CIBC5_ave	0.0248	2.8255	0.00884668	0.115	2.9405	0.115	0.3	0.112134	0.112134		CIBC5_ave	0.1066	4.5542	0.0232253	0.0275	4.5817	0.02085	0.3	0.0659996	0.0444153		Fei-0	0.135344	2.27024	0.0179489	1.60301	3.87326	0.0974966	5.02222	0.539579	0.0653843
CIBC5_SE	0.00287054	0.227961	0.000885299	0.0790617	0.240987	0.0790617	0.152753	0.059439	0.059439		CIBC5_SE	0.0119584	0.127279	0.00244038	0.0183456	0.127357	0.0149959	0.213437	0.0465378	0.0296248		Ga-0	0.0872222	2.49356	0.0114946	2.25667	4.75022	0.168495	6.77778	0.906591	0.310926
Col-0_ave	0.0183	3.9388	0.00457506	0.2039	4.1427	0.0468567	1.9	0.438506	0.210116		Col-0_ave	0.0872	6.1945	0.0138768	2.8941	9.0886	0.344472	7.7	1.23026	0.534192		Goettingen-22	0.1765	1.3075	0.0251445	3.8911	5.1986	0.738162	4.4	0.583838	0.225965
Col-0_SE	0.00174515	0.144203	0.00034332	0.0884098	0.219181	0.0188094	0.752034	0.16963	0.0786487		Col-0_SE	0.0120211	0.306801	0.00157444	0.664824	0.921805	0.0489205	0.943398	0.133586	0.0301483		Goettingen-7	0.261544	2.89597	0.0339745	4.38999	7.28596	0.509276	6.34444	0.787861	0.250152
Ct-1_ave	0.025125	3.46462	0.00724863	0.644	4.10862	0.231792	2.375	0.694738	0.328159		Ct-1_ave	0.145444	6.10122	0.0254666	3.35333	9.45456	0.599762	9.11111	1.40096	0.503902		Gu-0	0.1094	4.3174	0.0107376	3.4847	7.8021	0.217973	14.1	1.5642	0.477246
Ct-1_SE	0.0027087	0.106327	0.00075716	0.172334	0.184563	0.0454945	0.497763	0.145088	0.0664017		Ct-1_SE	0.0106015	0.519752	0.0030225	0.457243	0.851601	0.251235	1.48553	0.185393	0.0227561		Gy-0	0.117	3.1849	0.0134353	2.0054	5.1903	-1.13347	9.3	0.964575	0.0786008
Cvi-0_ave	0.025	4.5164	0.00546411	0.3164	4.8328	0.141667	2.2	0.481234	0.308629		Cvi-0_ave	0.151	6.3426	0.0239217	1.3558	7.6984	0.189079	4.7	0.751367	0.396851		HR-10	0.1269	1.9208	0.0214379	0.9677	2.8885	-0.0142047	4.8	0.777244	0.380799
Cvi-0_SE	0.00324037	0.143653	0.000585873	0.115643	0.204253	0.0542198	0.374166	0.0759296	0.0507117		Cvi-0_SE	0.0154711	0.098701	0.00254964	0.710999	0.693074	0.0587555	1.07548	0.177684	0.0688311		HR5	0.0849975	3.0158	0.0104275	1.28382	4.31648	0.141528	3.31905	0.218909	0.0338387
Eden-1_ave	0.021875	4.11238	0.00529158	0.916	5.02838	0.254861	4.25	1.02429	0.357222		Eden-1_ave	0.122167	5.954	0.0204629	2.18383	8.13783	0.245868	8.83333	1.45166	0.594568		Kas-2	0.252556	4.32678	0.0287024	14.269	18.5958	0.438121	15	1.21695	0.0915649
Eden-1_SE	0.00245995	0.25214	0.000411603	0.193624	0.353177	0.0478876	0.920985	0.182822	0.0475099		Eden-1_SE	0.0137269	0.459975	0.00157442	0.448857	0.882504	0.0245531	1.24944	0.120988	0.0322003		Kin-0	0.113578	2.30642	0.0161395	0.401256	2.70768	0.0308511	3.64444	0.482649	0.281225
Eden-2_ave	0.017	4.3931	0.00396869	0.4889	4.882	0.1937	1.8	0.39373	0.222519		Eden-2_ave	0.1277	7.8126	0.0223752	1.7479	9.5605	0.2517	8.7	1.58162	0.626192		Knox-10	0.090475	1.87847	0.0141788	-0.0127	1.86578	-0.044245	1.325	0.149369	0.0895946
Eden-2_SE	0.00131656	0.176669	0.00041833	0.19119	0.279338	0.0661331	0.466667	0.100664	0.0588589		Eden-2_SE	0.010173	0.73315	0.00739452	0.402861	0.93566	0.0602135	1.36667	0.598887	0.269359		Knox-18	0.0841607	2.39148	0.00998604	4.10704	6.49852	0.293516	5.32143	0.409975	0.00687709
Edi-0_ave	0.0308	3.189	0.00979551	0.131	3.32	0.0628333	1.6	0.416381	0.228279		Edi-0_ave	0.1175	5.73617	0.0195397	0.362333	6.0985	0.0556028	5.5	0.839407	0.413228		Kondara	0.1424	3.1895	0.0186756	7.7818	10.9713	0.400482	13.9	1.71556	0.395553
Edi-0_SE	0.00620806	0.268111	0.00214876	0.0754261	0.339941	0.0293365	1.1225	0.259685	0.0964131		Edi-0_SE	0.0242181	0.852876	0.00190826	0.0951156	0.923829	0.0136832	1.28452	0.182781	0.0866635		KZ1	0.0994	2.9854	0.0104793	3.3049	6.2903	0.201428	4.5	-0.0676433	-0.162875
Ei-2_ave	0.0335	4.0624	0.00831517	0.113	4.1754	0.08105	0.7	0.169175	0.141703		Ei-2_ave	0.1922	8.2391	0.0235075	5.3057	13.5448	0.487229	10.7	1.2964	0.50923		KZ9	0.114911	4.12472	0.0118702	6.99722	11.1219	0.481606	5.17778	-0.426008	-0.168659
Ei-2_SE	0.00374537	0.118407	0.000992036	0.0658063	0.125591	0.0402078	0.213437	0.0554824	0.0388773		Ei-2_SE	0.0222934	0.115999	0.00286577	0.841705	0.855969	0.0651152	0.856997	0.0995813	0.0290696		Ler-1	0.1112	3.2529	0.0135938	4.7308	7.9837	0.257878	13.7	1.68599	0.298362
Est-1_ave	0.0204444	3.66711	0.00571303	0.0764444	3.74356	0.0441111	0.666667	0.177247	0.117639		Est-1_ave	0.132778	6.21822	0.0212182	2.79567	9.01389	0.397491	7.11111	1.12977	0.409409		Ll-0	0.1245	4.2091	0.012035	3.2	7.4091	0.313998	7.2	0.762502	0.331488
Est-1_SE	0.00170058	0.166805	0.000589801	0.0436559	0.186482	0.0219521	0.288675	0.0781057	0.0469536		Est-1_SE	0.00871107	0.158987	0.000979008	0.385112	0.511241	0.0391159	0.789593	0.110935	0.022897		Lov-1	0.0836111	3.23419	0.0112948	0.690311	3.9245	0.0787811	3.06667	0.43659	0.180573
Fab-2_ave	0.0229	5.591	0.00404975	1.5417	7.1327	0.154646	8.4	1.45259	0.548824		Fab-2_ave	0.1758	7.3613	0.0224331	5.5251	12.8864	0.395267	11.6	1.50799	0.551951		Lov-5	0.133	4.7031	0.0124782	2.5665	7.2696	0.0191404	7.1	0.477387	0.0846391
Fab-2_SE	0.00283412	0.347013	0.000370688	0.345582	0.549501	0.0269214	1.14698	0.222757	0.0709566		Fab-2_SE	0.0318377	0.78311	0.00282632	1.30475	1.95382	0.0729093	1.76509	0.138671	0.0486637		Lp2-2	0.1153	3.0341	0.0150553	1.6033	4.6374	0.162943	7.5	0.983919	0.228866
Fab-4_ave	0.0239	3.9643	0.00605653	0.1378	4.1021	0.12935	0.4	0.105873	0.105873		Fab-4_ave	0.1301	7.4339	0.0170308	1.1398	8.5737	0.212763	3.7	0.503112	0.279916		Lp2-6	0.1017	2.4011	0.0150244	1.3967	3.7978	0.34941	2	0.334983	0.167939
Fab-4_SE	0.00233071	0.134667	0.000574747	0.0990148	0.162605	0.0990795	0.221108	0.0588885	0.0588885		Fab-4_SE	0.0158776	0.425976	0.001597	0.321639	0.54856	0.0618633	0.989388	0.146607	0.0658998		Lz-0	0.1652	3.2073	0.0159898	5.1668	8.3741	0.2932	11.8	1.20666	0.277483
Fei-0_ave	0.0251	3.8772	0.00705461	0.3421	4.2193	0.124892	2.2	0.520853	0.356936		Fei-0_ave	0.160444	6.14744	0.0250035	1.94511	8.09256	0.222388	7.22222	1.06043	0.422321		Mr-0	0.09	3.549	-0.00287105	-0.0626667	3.48633	-0.053158	1	-0.88256	-0.388206
Fei-0_SE	0.00233071	0.305322	0.00100412	0.0984814	0.371561	0.0271761	0.359011	0.0790737	0.0514403		Fei-0_SE	0.0214988	0.471344	0.00205842	0.537595	0.954645	0.0437833	1.65645	0.217061	0.0629158		Mrk-0	0.1494	3.1368	0.0180358	4.1593	7.2961	0.324405	7.5	0.918173	0.265774
Ga-0_ave	0.0243333	3.79889	0.00640313	0.325	4.12389	0.131194	1.44444	0.39323	0.151274		Ga-0_ave	0.111556	6.29244	0.0178977	2.58167	8.87411	0.299689	8.22222	1.29982	0.4622		Ms-0	0.126815	3.94103	0.0169093	3.80612	7.74978	0.384415	6.79934	0.817288	0.318419
Ga-0_SE	0.00250555	0.0926927	0.000648906	0.127746	0.142258	0.0456686	0.529966	0.143453	0.0480183		Ga-0_SE	0.00608758	0.156623	0.00131256	0.514361	0.633187	0.0554665	0.954198	0.138768	0.0340811		Mt-0	0.1384	2.4185	0.0163343	3.7345	6.153	0.215468	9.3	0.928569	0.129891
Goettingen-22_ave	0.0271	5.6169	0.00483823	0.2317	5.8486	0.18475	0.7	0.121531	0.10369		Goettingen-22_ave	0.2036	6.9244	0.0299827	4.1228	11.0472	0.922912	5.1	0.70537	0.329655		Mz-0	0.1093	2.6317	0.0156316	2.5521	5.1838	0.190341	7.1	0.775276	0.128812
Goettingen-22_SE	0.00487955	0.312515	0.000823693	0.0905748	0.347584	0.0760139	0.260342	0.0465079	0.03935		Goettingen-22_SE	0.0186119	0.584987	0.0023693	0.949871	1.26364	0.176467	0.912262	0.0851122	0.0332132		N13	0.0381111	1.728	0.015145	0.599556	2.32756	0.167476	3.44444	0.713841	0.233185
Goettingen-7_ave	0.0275556	4.59433	0.00571592	0.147111	4.74144	0.0471111	1.55556	0.284867	0.185927		Goettingen-7_ave	0.2891	7.4903	0.0396905	4.5371	12.0274	0.556387	7.9	1.07273	0.436079		Nd-1	0.133361	4.332	0.0134957	10.6131	14.9451	0.458143	12.5	0.803683	0.24609
Goettingen-7_SE	0.00523639	0.521903	0.000660976	0.073587	0.5722	0.0185837	0.580017	0.107918	0.0720296		Goettingen-7_SE	0.101398	0.664845	0.0116563	0.820486	1.36186	0.0590661	0.99387	0.0908716	0.0431058		NFA-10	0.138244	3.26364	0.0157162	3.15818	6.42182	0.195689	7.42222	0.762694	0.218325
Gu-0_ave	0.0162	4.5604	0.00348012	0.0572	4.6176	0.0286	0.4	0.074214	0.0554522		Gu-0_ave	0.1256	8.8778	0.0142177	3.5419	12.4197	0.246573	14.5	1.63841	0.532698		NFA-8	0.0992	2.09009	0.0129457	0.153844	2.24393	0.0647333	1.6	0.207115	0.176833
Gu-0_SE	0.00248014	0.218822	0.000428923	0.0468	0.245225	0.0234	0.266667	0.0494799	0.0393093		Gu-0_SE	0.0036399	0.242585	0.000519408	0.380237	0.502218	0.025685	0.654047	0.0700616	0.021877		Nok-3	0.118556	3.11771	0.0136393	1.27618	4.39389	0.150829	7.05556	0.890128	0.425017
Gy-0_ave	0.0203	4.3825	0.00462168	4.5522	8.9347	1.66563	2.8	0.631698	0.382435		Gy-0_ave	0.1373	7.5674	0.0180569	6.5576	14.125	0.532169	12.1	1.59627	0.461036		Omo2-1	0.0826	3.3253	0.0101966	0.2305	3.5558	-0.0903087	4.8	0.46846	0.196232
Gy-0_SE	0.00168688	0.109989	0.000358036	1.23051	1.2139	0.441394	0.553775	0.123031	0.065035		Gy-0_SE	0.0133225	0.170708	0.00164872	0.712478	0.781665	0.0346636	0.936305	0.116746	0.0258243		Omo2-3	0.1386	2.8673	0.0183601	1.5498	4.4171	0.305213	4.3	0.586054	0.221637
HR-10_ave	0.0253	3.5792	0.00736308	0.2541	3.8333	0.2541	0.5	0.144512	0.144512		HR-10_ave	0.1522	5.5	0.028801	1.2218	6.7218	0.239895	5.3	0.921756	0.52531		Oy-0	0.1138	3.3348	0.0124378	3.2269	6.5617	0.201161	9.6	1.09172	0.249167
HR-10_SE	0.00241776	0.178587	0.000887921	0.100246	0.160869	0.100246	0.166667	0.0490791	0.0490791		HR-10_SE	0.0136543	0.458721	0.00275107	0.302683	0.658593	0.0370716	0.869866	0.108489	0.0415101		Pna-10	0.118789	4.0457	0.0107214	0.470778	4.51648	-0.0148342	4.92222	0.424413	0.219352
HR5_ave	0.0232025	4.1018	0.00494514	0.623178	4.70812	0.147538	3.88095	0.794479	0.42287		HR5_ave	0.1082	7.1176	0.0153726	1.907	9.0246	0.289066	7.2	1.01339	0.456709		Pna-17	0.111478	3.19078	0.0133022	1.26157	4.45234	0.0652812	6.48889	0.864059	0.271428
HR5_SE	0.00374592	0.66681	0.000742097	0.192195	0.807458	0.0274809	1.06453	0.199891	0.08042		HR5_SE	0.0124796	0.297821	0.00196559	0.387874	0.281174	0.0758526	1.24097	0.166469	0.0785677		Pro-0	0.142444	5.11378	0.0139136	4.29944	9.41322	0.338537	9.44444	0.882553	0.316725
Kas-2_ave	0.0133333	3.91589	0.00358001	1.82967	5.74556	0.313233	6.33333	1.40456	0.587556		Kas-2_ave	0.265889	8.24267	0.0322824	16.0987	24.3413	0.751354	21.3333	2.62151	0.679121		Pu2-23	0.1045	2.9907	0.0109925	3.3933	6.384	0.138555	6.7	0.397608	0.0703506
Kas-2_SE	0.00143372	0.396903	0.000412473	0.437915	0.794943	0.0724044	1.49071	0.28197	0.0992838		Kas-2_SE	0.0416731	0.30832	0.00471933	2.03249	1.90874	0.0773299	1.11803	0.176644	0.0316287		Pu2-7	0.1399	5.0735	0.0127006	2.3514	7.4249	-0.0689002	9.5	0.770924	0.196193
Kin-0_ave	0.0222222	4.02378	0.00553496	0.0844444	4.10822	0.0792222	0.555556	0.174641	0.174641		Kin-0_ave	0.1358	6.3302	0.0216745	0.4857	6.8159	0.110073	4.2	0.657291	0.455866		Ra-0	0.2963	3.5148	0.0305236	3.4731	6.9879	0.240035	11.9	1.26893	0.528761
Kin-0_SE	0.00204653	0.313547	0.000266595	0.0382347	0.294882	0.0384277	0.242161	0.0811322	0.0811322		Kin-0_SE	0.0104188	0.324196	0.00150499	0.0795605	0.358843	0.0135428	0.489898	0.0721727	0.0403869		Rennes-1	0.122	3.6749	0.0124605	2.1126	5.7875	0.0512794	11.3	1.14344	0.152835
Knox-10_ave	0.022125	3.59413	0.00626816	0.1435	3.73762	0.097	0.875	0.242244	0.178789		Knox-10_ave	0.1126	5.4726	0.020447	0.1308	5.6034	0.052755	2.2	0.391612	0.268383		Rennes-11	0.144433	3.96239	0.0147426	2.85591	6.8183	0.105783	12.2111	1.10272	0.124708
Knox-10_SE	0.0020039	0.184315	0.000639586	0.0629816	0.217907	0.0420778	0.295048	0.0779822	0.0544708		Knox-10_SE	0.00675475	0.186691	0.000771686	0.0331078	0.205686	0.0142228	0.533333	0.0924906	0.058842		Rmx-A02	0.0851444	3.75354	0.00779777	-0.103122	3.65042	-0.0197394	1.72222	-0.19927	0.0434353
Knox-18_ave	0.0317143	4.37314	0.00698401	1.00371	5.37686	0.209476	4.42857	0.986832	0.51557		Knox-18_ave	0.115875	6.76462	0.01697	5.11075	11.8754	0.502991	9.75	1.39681	0.522447		Rmx-A180	0.091375	2.2068	0.0128286	0.8286	3.0354	0.0917883	2.525	0.339586	0.18514
Knox-18_SE	0.00838285	0.18403	0.00177458	0.327588	0.480244	0.0371269	0.685119	0.125539	0.0552882		Knox-18_SE	0.0127734	0.508313	0.001069	0.887118	1.29865	0.0413536	1.30589	0.156466	0.0452641		RRS-10	0.136067	2.95753	0.0168623	0.900922	3.85846	0.0815814	5.55556	0.684902	0.279765
Kondara_ave	0.0202	3.4151	0.00593589	0.4107	3.8258	0.0895226	2.9	0.822581	0.255741		Kondara_ave	0.1626	6.6046	0.0246115	8.1925	14.7971	0.490005	16.8	2.53815	0.651294		RRS-7	0.0204714	0.574886	0.00276901	4.84757	5.42246	0.127103	11.6714	1.42869	0.394276
Kondara_SE	0.00069602	0.0733108	0.000232688	0.147538	0.18501	0.0331999	0.887568	0.249841	0.0785762		Kondara_SE	0.00607947	0.0871728	0.000851152	0.450197	0.485964	0.0181157	0.891939	0.118446	0.0219078		Se-0	0.187989	4.21478	0.0186241	5.11319	9.32797	0.295794	9.44444	0.78375	0.229842
KZ1_ave	0.0215	5.2944	0.00411359	1.3809	6.6753	0.146007	9.3	1.73375	0.658197		KZ1_ave	0.1209	8.2798	0.0145929	4.6858	12.9656	0.347435	13.8	1.6661	0.495322		Sha	0.132528	2.78518	0.018187	6.7266	9.51178	0.312051	11.1667	1.61365	0.385903
KZ1_SE	0.00244154	0.158509	0.00050251	0.276204	0.346938	0.0188511	1.22066	0.207754	0.0352504		KZ1_SE	0.0132736	0.0913634	0.00160363	0.325718	0.377495	0.0257218	0.840635	0.0993632	0.0278593		Sorbo	0.1222	2.1761	0.0215659	3.6829	5.859	0.28172	4.8	0.296322	-0.00506918
KZ9_ave	0.0208889	4.00578	0.00520282	2.46178	6.46756	0.286026	8.22222	2.04439	0.662512		KZ9_ave	0.1358	8.1305	0.017073	9.459	17.5895	0.767632	13.4	1.61838	0.493853		Spr1-2	0.0671786	2.62511	0.0092953	0.169696	2.7948	0.0510804	0.446429	-0.11521	-0.0744286
KZ9_SE	0.00209128	0.143464	0.000476478	0.351508	0.452228	0.0251806	0.93953	0.24301	0.0688428		KZ9_SE	0.00832373	0.488448	0.00106824	0.649446	1.05311	0.0784899	1.335	0.119941	0.0363664		Spr1-6	0.111722	3.60514	0.0126791	2.721	6.32614	0.290444	7.03333	0.78393	0.250322
Ler-1_ave	0.0125	4.4265	0.00294046	0.1874	4.6139	0.0534583	1.8	0.373398	0.231081		Ler-1_ave	0.1237	7.6794	0.0165342	4.9182	12.5976	0.311336	15.5	2.05939	0.529443		Sq-1	0.1667	3.2684	0.0198786	1.2195	4.4879	0.145059	8.1	1.01971	0.414943
Ler-1_SE	0.0019678	0.359525	0.000390741	0.114821	0.436353	0.0284351	0.553775	0.105735	0.0534523		Ler-1_SE	0.0110655	0.372489	0.00166884	0.581351	0.833953	0.0286943	0.542627	0.114251	0.0274558		Sq-8	0.117856	3.56121	0.0118759	4.47172	8.03293	0.235402	14.1889	1.44319	0.393406
Ll-0_ave	0.0258	3.6277	0.00723087	0.222	3.8497	0.0965667	1.3	0.328296	0.153037		Ll-0_ave	0.1503	7.8368	0.0192658	3.422	11.2588	0.410564	8.5	1.0908	0.484525		Tamm-2	0.1415	3.5961	0.0149695	1.949	5.5451	0.163985	6.9	0.803212	0.279205
Ll-0_SE	0.00206452	0.207458	0.000574982	0.0822868	0.275383	0.0357602	0.395811	0.0992037	0.0422473		Ll-0_SE	0.00960792	0.155619	0.00132474	0.332469	0.446438	0.0473378	0.268742	0.0477237	0.0136707		Tamm-27	0.064175	3.2753	0.00642008	0.36475	3.64005	0.0231492	2.4	0.184224	0.0435576
Lov-1_ave	0.0138889	2.75411	0.00509481	0.0978889	2.852	0.0978889	0.333333	0.121223	0.121223		Lov-1_ave	0.0975	5.9883	0.0163896	0.7882	6.7765	0.17667	3.4	0.557813	0.301796		Ts-1	0.1438	3.33	0.017567	3.4727	6.8027	0.266498	9.1	1.18017	0.362577
Lov-1_SE	0.00133795	0.163805	0.000485346	0.0677055	0.166516	0.0677055	0.166667	0.0608724	0.0608724		Lov-1_SE	0.00892468	0.282798	0.00131585	0.29361	0.491884	0.0349937	0.733333	0.106166	0.0389743		Ts-5	0.1101	3.8744	0.0131716	4.0568	7.9312	0.113948	13.1	1.14268	-0.0629239
Lov-5_ave	0.0232	3.6162	0.00629555	0.9446	4.5608	0.358583	2.4	0.653839	0.360773		Lov-5_ave	0.1562	8.3193	0.0187738	3.5111	11.8304	0.377724	9.5	1.13123	0.445412		Tsu-1	0.1457	3.9897	0.0165067	4.0662	8.0559	0.23189	13.2	1.57759	0.407381
Lov-5_SE	0.00275197	0.151904	0.000580288	0.219247	0.289357	0.0863677	0.339935	0.0842745	0.0386302		Lov-5_SE	0.0146824	0.174962	0.00176428	0.566305	0.685362	0.0512236	0.921954	0.0914917	0.0181551		Ull2-3	0.1619	4.4655	0.0162589	4.3855	8.851	0.159079	10.3	0.846092	0.180332
Lp2-2_ave	0.0211	3.3832	0.0064127	0.1327	3.5159	0.0296625	2	0.482583	0.270931		Lp2-2_ave	0.1364	6.4173	0.021468	1.736	8.1533	0.192605	9.5	1.4665	0.499796		Ull2-5	0.114611	2.82467	0.0128665	3.37513	6.19979	0.400896	5.80556	0.606627	0.21814
Lp2-2_SE	0.00223333	0.237176	0.000620939	0.06582	0.292056	0.0114035	0.843274	0.196178	0.1002		Lp2-2_SE	0.00696531	0.2534	0.0013028	0.300583	0.525918	0.0266268	1.05672	0.147743	0.0440126		Uod-1	0.116956	3.562	0.016965	3.06152	6.62352	0.17472	10.3444	1.01038	0.107695
Lp2-6_ave	0.0245	3.4751	0.00724916	0.2945	3.7696	0.174567	0.9	0.219666	0.123741		Lp2-6_ave	0.1262	5.8762	0.0222736	1.6912	7.5674	0.523977	2.9	0.554649	0.29168		Uod-7	0.2141	4.4234	0.0221338	3.3975	7.8209	0.112151	13.2	1.3166	0.346142
Lp2-6_SE	0.00391933	0.293576	0.00111432	0.115095	0.37572	0.070078	0.34801	0.0833538	0.0413651		Lp2-6_SE	0.00662956	0.414563	0.00169161	0.459344	0.580889	0.131358	0.72188	0.155973	0.0791849		Van-0	0.1067	3.5263	0.0118453	0.7953	4.3216	0.0753617	4.7	0.642507	0.276177
Lz-0_ave	0.0407	5.5442	0.00748517	0.3092	5.8534	0.119238	2.3	0.3938	0.29491		Lz-0_ave	0.2059	8.7515	0.023475	5.476	14.2275	0.412438	14.1	1.60046	0.572393		Var2-1	0.133667	2.80778	0.018483	0.120222	2.928	0.0620296	1.11111	0.208168	0.170351
Lz-0_SE	0.0167797	0.13219	0.00314139	0.140446	0.244196	0.0394621	0.715697	0.112026	0.0584082		Lz-0_SE	0.0233516	0.200757	0.00275178	0.740261	0.705114	0.0710189	1.07961	0.101354	0.024472		Var2-6	0.2074	0.4062	0.029764	6.9647	7.3709	0.465775	9.5	1.60258	0.557955
Mr-0_ave	0.0198889	2.51567	0.0213717	0.258889	2.77456	0.0965	1.11111	1.19096	0.602769		Mr-0_ave	0.109889	6.06467	0.0185006	0.196222	6.26089	0.043342	2.11111	0.308396	0.214562		Wa-1	0.1945	3.6609	0.0226264	3.9513	7.6122	0.309923	9	0.913831	0.17981
Mr-0_SE	0.00299743	0.399395	0.0149512	0.198713	0.380117	0.0474874	0.423099	0.74058	0.352423		Mr-0_SE	0.0113106	0.581165	0.00139671	0.143028	0.632709	0.0155875	1.00615	0.139784	0.0706284		Wei-0	0.1379	4.0325	0.0138259	7.6379	11.6704	0.317926	10	0.918209	0.153796
Mrk-0_ave	0.0346	4.2644	0.00805829	0.3953	4.6597	0.1481	2.1	0.480666	0.256898		Mrk-0_ave	0.184	7.4012	0.0260941	4.5546	11.9558	0.472505	9.6	1.39884	0.522673		Ws-0	0.121511	3.31746	0.0129824	4.10922	7.42668	0.0984277	14.3556	1.57494	0.285828
Mrk-0_SE	0.00309192	0.106775	0.000628476	0.120341	0.208774	0.0427533	0.604612	0.131842	0.0540084		Mrk-0_SE	0.018465	0.53009	0.00342505	0.537044	0.439693	0.0453547	0.426875	0.167501	0.0417005		Ws-2	0.0991	2.365	0.0131609	1.2061	3.5711	0.249355	3	0.314722	0.172248
Ms-0_ave	0.0195846	2.72597	0.00614231	0.260477	2.98382	0.0838933	1.80066	0.48704	0.29156		Ms-0_ave	0.1464	6.667	0.0230516	4.0666	10.7336	0.468309	8.6	1.30433	0.609978		Wt-5	0.101378	1.88048	0.0137311	2.92771	4.80819	0.255337	8.93333	1.30808	0.504341
Ms-0_SE	0.004415	0.523886	0.00130267	0.123704	0.596102	0.027335	0.868345	0.216722	0.108621		Ms-0_SE	0.0299676	0.423377	0.00622826	0.874394	1.26698	0.0707451	1.16619	0.200815	0.0395396		Yo-0	0.164956	3.0036	0.0234767	3.18872	6.19232	0.1041	9.15556	1.02537	0.148488
Mt-0_ave	0.0228	5.4812	0.00418114	0.609	6.0902	0.108353	4.6	0.822712	0.450023		Mt-0_ave	0.1612	7.8997	0.0205155	4.3435	12.2432	0.323821	13.9	1.75128	0.579914		Zdr-1	0.1153	2.2378	0.01583	1.3384	3.5762	0.252949	3.825	0.494271	0.187006
Mt-0_SE	0.00288983	0.190384	0.000512841	0.231067	0.364891	0.02623	1.31825	0.217012	0.0975865		Mt-0_SE	0.0139681	0.15216	0.00190387	0.396329	0.497052	0.0305753	0.99387	0.108662	0.0275579		Zdr-6	0.0963	3.6156	0.00961227	7.2544	10.87	0.442983	11.2	1.30686	0.1962
Mz-0_ave	0.016	3.5167	0.00470926	0.4381	3.9548	0.11606	2.7	0.790376	0.375085		Mz-0_ave	0.1253	6.1484	0.0203409	2.9902	9.1386	0.306401	9.8	1.56565	0.503897
Mz-0_SE	0.00163299	0.159856	0.000602498	0.177188	0.294736	0.0332744	0.667499	0.212782	0.0780932		Mz-0_SE	0.00819356	0.265475	0.000917693	0.409669	0.640275	0.0229645	1.05198	0.110819	0.0198387
N13_ave	0.0284444	2.85011	0.0101142	0.163	3.01311	0.0997222	0.888889	0.323711	0.282174		N13_ave	0.0665556	4.54589	0.0253063	0.762556	5.30844	0.267199	4.33333	1.04366	0.51885
N13_SE	0.00259867	0.170592	0.000843999	0.0795079	0.198663	0.0404817	0.351364	0.127146	0.098016		N13_SE	0.00921218	0.714061	0.00981773	0.206781	0.61966	0.109352	0.986013	0.17307	0.0737357
Nd-1_ave	0.0168889	4.266	0.00402273	0.928667	5.19467	0.164711	6	1.34925	0.509509		Nd-1_ave	0.15025	8.598	0.0175184	11.5418	20.1397	0.622855	18.5	2.15293	0.755599
Nd-1_SE	0.000904379	0.205992	0.000258718	0.178186	0.339702	0.0364592	0.912871	0.183143	0.0500314		Nd-1_SE	0.0245166	0.107479	0.00293102	1.81317	1.87957	0.0947427	0.288675	0.0475237	0.0289515
NFA-10_ave	0.0275556	4.22956	0.00643211	0.561222	4.79078	0.163365	2.77778	0.589715	0.286819		NFA-10_ave	0.1658	7.4932	0.0221483	3.7194	11.2126	0.359055	10.2	1.35241	0.505144
NFA-10_SE	0.00338342	0.339505	0.000690131	0.19618	0.483782	0.0475706	0.862454	0.169172	0.0719976		NFA-10_SE	0.0262931	0.192637	0.00358839	0.514156	0.644759	0.0212114	0.986577	0.109755	0.0316036
NFA-8_ave	0.0248	4.6748	0.00534682	0.0206	4.6954	0.0161	0.4	0.0860918	0.0669053		NFA-8_ave	0.124	6.76489	0.0182926	0.174444	6.93933	0.0808333	2	0.293206	0.243738
NFA-8_SE	0.0022	0.121771	0.00050709	0.0110164	0.122111	0.00849765	0.221108	0.0456098	0.0343416		NFA-8_SE	0.00557026	0.148175	0.000563917	0.0394561	0.164741	0.0104054	0.288675	0.0412787	0.0314491
Nok-3_ave	0.023	4.3704	0.00522544	0.0366	4.407	0.0234	0.5	0.109513	0.109513		Nok-3_ave	0.141556	7.48811	0.0188647	1.31278	8.80089	0.174229	7.55556	0.999642	0.53453
Nok-3_SE	0.00224598	0.140421	0.00043375	0.0212311	0.148118	0.012311	0.307318	0.0651184	0.0651184		Nok-3_SE	0.0108987	0.265421	0.00127024	0.215048	0.439403	0.0246681	0.728604	0.0813223	0.0430509
Omo2-1_ave	0.014	3.4514	0.00415799	0.2068	3.6582	0.141283	1.1	0.329262	0.253336		Omo2-1_ave	0.0966	6.7767	0.0143546	0.4373	7.214	0.0509746	5.9	0.797723	0.449568
Omo2-1_SE	0.00267914	0.299859	0.00064628	0.0708638	0.334372	0.0377571	0.276887	0.0807875	0.059924		Omo2-1_SE	0.012508	0.453309	0.00160845	0.153861	0.549313	0.0120587	1.38604	0.181148	0.0895297
Omo2-3_ave	0.0209	3.8266	0.00557332	0.1902	4.0168	0.096175	0.8	0.189152	0.122188		Omo2-3_ave	0.1595	6.6939	0.0239334	1.74	8.4339	0.401388	5.1	0.775206	0.343825
Omo2-3_SE	0.00322301	0.221054	0.000846789	0.0985408	0.272341	0.0438727	0.416333	0.0950438	0.0551882		Omo2-3_SE	0.02263	0.371929	0.00319255	0.408011	0.68552	0.0988848	0.924362	0.133758	0.0515286
Oy-0_ave	0.0215	4.4136	0.0048687	0.1329	4.5465	0.0799567	1.3	0.276188	0.197444		Oy-0_ave	0.1353	7.7484	0.0173065	3.3598	11.1082	0.281118	10.9	1.36791	0.446611
Oy-0_SE	0.00200139	0.106281	0.000436574	0.0530916	0.145137	0.0361123	0.517472	0.102221	0.0589834		Oy-0_SE	0.0157233	0.366541	0.00186915	0.682588	0.992278	0.0396133	1.43333	0.154734	0.0273717
Pna-10_ave	0.0341111	3.323	0.0105029	0.304222	3.62722	0.119991	1.77778	0.525057	0.260828		Pna-10_ave	0.1529	7.3687	0.0212243	0.775	8.1437	0.105157	6.7	0.94947	0.48018
Pna-10_SE	0.00455352	0.107131	0.00166836	0.0874958	0.139775	0.0356036	0.493789	0.139601	0.071878		Pna-10_SE	0.0132317	0.367933	0.0022536	0.17996	0.363487	0.0178081	0.919541	0.161292	0.0470231
Pna-17_ave	0.0203	3.999	0.00510969	0.1021	4.1011	0.1021	0.4	0.100462	0.100462		Pna-17_ave	0.131778	7.18978	0.0184119	1.36367	8.55344	0.167381	6.88889	0.964521	0.37189
Pna-17_SE	0.0017767	0.112229	0.000447144	0.0884377	0.16059	0.0884377	0.163299	0.0414714	0.0414714		Pna-17_SE	0.00868712	0.192239	0.00122246	0.595396	0.64316	0.0509421	0.992254	0.142393	0.0399704
Pro-0_ave	0.0153333	3.92556	0.00388298	0.229111	4.15467	0.101796	1.22222	0.289503	0.211477		Pro-0_ave	0.157778	9.03933	0.0177966	4.52856	13.5679	0.440333	10.6667	1.17206	0.528202
Pro-0_SE	0.00241523	0.141857	0.000561372	0.116086	0.226842	0.0392438	0.400617	0.0920902	0.0591827		Pro-0_SE	0.0144162	0.216876	0.00212535	0.609899	0.722472	0.0554572	1.28019	0.127468	0.0197252
Pu2-23_ave	0.0269	4.9583	0.0055201	1.1807	6.139	0.181053	6.2	1.2281	0.521614		Pu2-23_ave	0.1314	7.949	0.0165126	4.574	12.523	0.319608	12.9	1.62571	0.591965
Pu2-23_SE	0.0026308	0.207597	0.000566207	0.222584	0.357254	0.0168961	0.963789	0.175544	0.0387474		Pu2-23_SE	0.0120731	0.0900048	0.00149341	1.08521	1.08817	0.0452823	1.40198	0.177114	0.0462761
Pu2-7_ave	0.0213	3.2121	0.00664492	0.6747	3.8868	0.3393	1.8	0.568949	0.342687		Pu2-7_ave	0.1612	8.2856	0.0193455	3.0261	11.3117	0.2704	11.3	1.33987	0.538879
Pu2-7_SE	0.00184421	0.0642411	0.000568793	0.199623	0.168869	0.0988567	0.326599	0.107706	0.053839		Pu2-7_SE	0.0134336	0.311674	0.00132115	0.500899	0.778012	0.0320924	1.19304	0.125355	0.0480271
Ra-0_ave	0.0269	5.4437	0.00494808	0.0354	5.4791	0.0149833	0.7	0.122925	0.0721989		Ra-0_ave	0.3232	8.9585	0.0354717	3.5085	12.467	0.255018	12.6	1.39186	0.60096
Ra-0_SE	0.00309282	0.302177	0.000445334	0.0249663	0.308775	0.00857042	0.334996	0.0571431	0.0296058		Ra-0_SE	0.0937694	0.214861	0.0096128	0.843583	0.969114	0.0442791	1.43914	0.146798	0.0275459
Rennes-1_ave	0.0235	4.5826	0.00508998	0.2935	4.8761	0.12334	2.5	0.525812	0.403664		Rennes-1_ave	0.1455	8.2575	0.0175505	2.4061	10.6636	0.174619	13.8	1.66925	0.556499
Rennes-1_SE	0.00180278	0.138936	0.000319606	0.0851286	0.195695	0.0362417	0.582142	0.113634	0.061384		Rennes-1_SE	0.0102905	0.0874064	0.00109749	0.225761	0.292571	0.0141847	0.840635	0.0968253	0.0247186
Rennes-11_ave	0.0226667	4.48011	0.00511785	0.392889	4.873	0.0939003	3.88889	0.816923	0.412186		Rennes-11_ave	0.1671	8.4425	0.0198605	3.2488	11.6913	0.199683	16.1	1.91964	0.536895
Rennes-11_SE	0.00217307	0.19437	0.000502302	0.103113	0.278397	0.023847	1.03339	0.187303	0.0726662		Rennes-11_SE	0.0100934	0.23008	0.00115025	0.423174	0.550127	0.0159609	1.26007	0.155356	0.0258059
Rmx-A02_ave	0.0235556	3.85556	0.00646897	0.405222	4.26078	0.121278	1.77778	0.655687	0.285554		Rmx-A02_ave	0.1087	7.6091	0.0142667	0.3021	7.9112	0.101538	3.5	0.456417	0.32899
Rmx-A02_SE	0.00273918	0.442717	0.000562435	0.327684	0.308553	0.0798507	0.493789	0.339102	0.0915861		Rmx-A02_SE	0.00842094	0.209223	0.000973785	0.0460455	0.232942	0.0178871	0.5	0.0636227	0.0460618
Rmx-A180_ave	0.021125	2.8535	0.00750392	0.147	3.0005	0.067125	0.875	0.244063	0.141298		Rmx-A180_ave	0.1125	5.0603	0.0203326	0.9756	6.0359	0.158913	3.4	0.583648	0.326437
Rmx-A180_SE	0.00251735	0.278124	0.000676379	0.0845627	0.342984	0.0338829	0.515388	0.135646	0.0717485		Rmx-A180_SE	0.0209837	0.535879	0.00318827	0.522773	0.845311	0.0494849	1.335	0.228262	0.0840157
RRS-10_ave	0.0226	4.3148	0.00518904	0.1183	4.4331	0.06955	1	0.224071	0.137585		RRS-10_ave	0.158667	7.27233	0.0220513	1.01922	8.29156	0.151131	6.55556	0.908974	0.41735
RRS-10_SE	0.00340653	0.0888502	0.000709669	0.0595283	0.112309	0.0293985	0.57735	0.124928	0.0496009		RRS-10_SE	0.012911	0.466425	0.00159553	0.219669	0.589168	0.025962	1.11941	0.159154	0.0330533
RRS-7_ave	0.115429	7.13771	0.0148963	1.07843	8.21614	0.235141	4.42857	0.644651	0.270902		RRS-7_ave	0.1359	7.7126	0.0176653	5.926	13.6386	0.362245	16.1	2.07334	0.665178
RRS-7_SE	0.0270598	0.649605	0.00258749	0.245363	0.73882	0.0321092	0.685119	0.109498	0.0592943		RRS-7_SE	0.00788874	0.264271	0.000910039	0.664459	0.829837	0.0305338	0.948098	0.0780428	0.0352418
Se-0_ave	0.0331111	4.22322	0.00753088	0.601111	4.82433	0.139173	3.55556	0.754885	0.317578		Se-0_ave	0.2211	8.438	0.026155	5.7143	14.1523	0.434967	13	1.53863	0.54742
Se-0_SE	0.0043635	0.333919	0.00062767	0.170932	0.474585	0.0382837	0.959038	0.186079	0.0741293		Se-0_SE	0.0172668	0.18436	0.00195681	0.773586	0.822006	0.0275458	1.3499	0.154476	0.0230252
Sha_ave	0.01625	3.82538	0.00428185	0.402625	4.228	0.2875	0.5	0.13288	0.0967945		Sha_ave	0.148778	6.61056	0.0224688	7.12922	13.7398	0.599551	11.6667	1.74653	0.482697
Sha_SE	0.00148504	0.133339	0.000418622	0.249296	0.265705	0.167502	0.267261	0.0744066	0.0474951		Sha_SE	0.0151747	0.164819	0.00217661	0.905845	1.02592	0.0332707	1.10554	0.131233	0.0302651
Sorbo_ave	0.0181	2.8953	0.00629543	0.8986	3.7939	0.226724	4.3	1.49937	0.556884		Sorbo_ave	0.1403	5.0714	0.0278614	4.5815	9.6529	0.508444	9.1	1.79569	0.551815
Sorbo_SE	0.0031	0.0848088	0.00104465	0.138702	0.132952	0.0405541	0.472582	0.168018	0.0599161		Sorbo_SE	0.00546921	0.142094	0.00134329	0.402925	0.452632	0.042411	0.525991	0.0922315	0.0221861
Spr1-2_ave	0.01725	2.70075	0.00654438	0.299875	3.00062	0.168729	1.125	0.393346	0.257564		Spr1-2_ave	0.0844286	5.32586	0.0158397	0.469571	5.79543	0.21981	1.57143	0.278136	0.183136
Spr1-2_SE	0.00276941	0.178518	0.00111648	0.118152	0.232547	0.0611448	0.398098	0.137829	0.0825534		Spr1-2_SE	0.00981703	0.181369	0.00163496	0.276712	0.422026	0.0581157	0.751416	0.122915	0.036785
Spr1-6_ave	0.0217778	3.49556	0.00618548	0.354	3.84956	0.0970198	1.66667	0.419626	0.20015		Spr1-6_ave	0.1335	7.1007	0.0188646	3.075	10.1757	0.387464	8.7	1.20356	0.450472
Spr1-6_SE	0.00421234	0.271506	0.000942022	0.181746	0.395723	0.0417807	0.833333	0.203283	0.0826687		Spr1-6_SE	0.0144116	0.336252	0.00184512	0.423804	0.553311	0.0659072	1.09595	0.138586	0.0297277
Sq-1_ave	0.0199	4.3122	0.00464443	0.0186	4.3308	0.01055	0.5	0.112976	0.0702847		Sq-1_ave	0.1866	7.5806	0.0245231	1.2381	8.8187	0.155609	8.6	1.13268	0.485228
Sq-1_SE	0.00185263	0.124039	0.000434297	0.0106199	0.128298	0.00553597	0.268742	0.0589784	0.036191		Sq-1_SE	0.0143552	0.271949	0.00150032	0.306778	0.520094	0.024668	1.22202	0.169545	0.0407499
Sq-8_ave	0.0197	5.4649	0.00348648	0.2935	5.7584	0.048075	2.7	0.438451	0.22462		Sq-8_ave	0.137556	9.02611	0.0153624	4.76522	13.7913	0.283477	16.8889	1.88164	0.618026
Sq-8_SE	0.00327295	0.236305	0.000404038	0.21136	0.42476	0.0154388	1.34205	0.191422	0.0603891		Sq-8_SE	0.00628073	0.199047	0.000907431	0.30209	0.336052	0.0185733	0.633431	0.0896803	0.0308963
Tamm-2_ave	0.0298	4.8779	0.00613716	0.1311	5.009	0.06355	1.6	0.311012	0.200492		Tamm-2_ave	0.1713	8.474	0.0211066	2.0801	10.5541	0.227535	8.5	1.11422	0.479697
Tamm-2_SE	0.00249355	0.179007	0.000512005	0.052478	0.208248	0.0234476	0.6	0.104855	0.0532852		Tamm-2_SE	0.0100466	0.583666	0.00172279	0.775072	0.44759	0.058531	0.872417	0.232731	0.056154
Tamm-27_ave	0.018125	3.276	0.00604164	0.16575	3.44175	0.122563	1	0.282291	0.250955		Tamm-27_ave	0.0823	6.5513	0.0124617	0.5305	7.0818	0.145712	3.4	0.466515	0.294512
Tamm-27_SE	0.000875	0.31194	0.000875821	0.0532242	0.348562	0.0373353	0.267261	0.0731856	0.0661555		Tamm-27_SE	0.00840641	0.517474	0.000653389	0.170477	0.628667	0.0472241	0.909212	0.117741	0.0615388
Ts-1_ave	0.0256	3.6353	0.00700324	0.1649	3.8002	0.0827667	1.3	0.3428	0.21074		Ts-1_ave	0.1694	6.9653	0.0245703	3.6376	10.6029	0.349264	10.4	1.52297	0.573317
Ts-1_SE	0.00440252	0.117239	0.00108852	0.0697646	0.150427	0.030192	0.422953	0.108781	0.0511192		Ts-1_SE	0.0135501	0.27891	0.00208436	0.477056	0.609631	0.0304656	0.979796	0.164823	0.0485439
Ts-5_ave	0.0098	3.7753	0.00257772	0.8486	4.6239	0.159967	4.7	1.19035	0.654249		Ts-5_ave	0.1199	7.6497	0.0157493	4.9054	12.5551	0.273915	17.8	2.33304	0.591325
Ts-5_SE	0.00106249	0.218751	0.000262169	0.222496	0.388816	0.0300416	0.760847	0.155899	0.0543837		Ts-5_SE	0.0049698	0.16485	0.000752671	0.532001	0.577827	0.0278104	0.512076	0.0733324	0.032795
Tsu-1_ave	0.018	3.9163	0.00458885	0.1177	4.034	0.0569333	0.9	0.236554	0.105695		Tsu-1_ave	0.1637	7.906	0.0210955	4.1839	12.0899	0.288823	14.1	1.81414	0.513076
Tsu-1_SE	0.00165999	0.0809194	0.000402549	0.0654423	0.101828	0.032786	0.378594	0.0988502	0.0433186		Tsu-1_SE	0.00966328	0.283822	0.00170479	0.650987	0.69541	0.0369616	0.706321	0.128005	0.040456
Ull2-3_ave	0.019	4.3107	0.00439044	0.7114	5.0221	0.238455	2.8	0.647905	0.323145		Ull2-3_ave	0.1809	8.7762	0.0206493	5.0969	13.8731	0.397534	13.1	1.494	0.503477
Ull2-3_SE	0.00132497	0.0686251	0.000272078	0.227155	0.224057	0.0490223	0.573488	0.130008	0.0358409		Ull2-3_SE	0.0111649	0.209695	0.00121248	0.647531	0.75888	0.0419606	1.16857	0.13126	0.0307839
Ull2-5_ave	0.0185	5.15	0.00366039	0.462875	5.61287	0.279958	1.75	0.320178	0.189785		Ull2-5_ave	0.133111	7.97467	0.0165269	3.838	11.8127	0.680855	7.55556	0.926805	0.407925
Ull2-5_SE	0.00175255	0.311515	0.000357031	0.158399	0.366675	0.116101	0.700765	0.115725	0.0556088		Ull2-5_SE	0.0156963	0.305983	0.00172047	0.467743	0.655446	0.171293	1.57331	0.178095	0.0506342
Uod-1_ave	0.0136	2.864	0.00499237	0.3737	3.2377	0.0976233	3.1	1.13589	0.499659		Uod-1_ave	0.130556	6.426	0.0219574	3.43522	9.86122	0.272343	13.4444	2.14627	0.607354
Uod-1_SE	0.00214061	0.115646	0.000911722	0.11199	0.16202	0.0258535	0.585947	0.23001	0.0821176		Uod-1_SE	0.00891489	0.535887	0.00281134	0.203522	0.530267	0.0352756	0.929622	0.0977986	0.031354
Uod-7_ave	0.0206	4.2289	0.00482363	0.243	4.4719	0.123683	1.8	0.413055	0.221622		Uod-7_ave	0.2347	8.6523	0.0269574	3.6405	12.2928	0.235835	15	1.72965	0.567764
Uod-7_SE	0.00243676	0.3149	0.000386449	0.0679663	0.350059	0.0245371	0.592546	0.126391	0.0510718		Uod-7_SE	0.0628275	0.130768	0.00717601	0.595432	0.637636	0.0308103	0.906765	0.0941676	0.0154062
Van-0_ave	0.0211	2.764	0.00793016	0.0719	2.8359	0.0489	0.5	0.161942	0.133476		Van-0_ave	0.1278	6.2903	0.0197754	0.8672	7.1575	0.124262	5.2	0.804449	0.409653
Van-0_SE	0.00103763	0.168181	0.00067692	0.0453589	0.197384	0.0245522	0.223607	0.0692987	0.0550971		Van-0_SE	0.0198482	0.290035	0.00236885	0.349898	0.560701	0.0345418	0.975249	0.133031	0.0545766
Var2-1_ave	0.0243333	5.036	0.00494608	0.0307778	5.06678	0.00615556	0.555556	0.100317	0.0601902		Var2-1_ave	0.158	7.84378	0.0234291	0.151	7.99478	0.0681852	1.66667	0.308485	0.230541
Var2-1_SE	0.00218581	0.199153	0.000548652	0.0307778	0.210884	0.00615556	0.555556	0.100317	0.0601902		Var2-1_SE	0.0104123	0.768382	0.0044477	0.071144	0.71536	0.026191	0.666667	0.159949	0.105716
Var2-6_ave	0.0233	7.8209	0.00297622	0.5299	8.3508	0.109411	4.3	0.544927	0.368553		Var2-6_ave	0.2307	8.2271	0.0327403	7.4946	15.7217	0.575186	13.8	2.14751	0.926508
Var2-6_SE	0.00135851	0.0849325	0.000163543	0.211815	0.262155	0.0275878	0.882547	0.109016	0.0592099		Var2-6_SE	0.0175081	0.706155	0.00639089	0.868994	1.45766	0.091073	0.95219	0.630445	0.243204
Wa-1_ave	0.0187	4.3914	0.00427445	0.1734	4.5648	0.0775667	1.9	0.43464	0.253252		Wa-1_ave	0.2132	8.0523	0.0269009	4.1247	12.177	0.38749	10.9	1.34847	0.433062
Wa-1_SE	0.00138283	0.151694	0.000331116	0.0431244	0.166661	0.0160065	0.481894	0.107493	0.0539958		Wa-1_SE	0.014492	0.257934	0.00224066	0.624767	0.770165	0.0579393	0.795124	0.0863649	0.0225179
Wei-0_ave	0.0239	3.8999	0.00617625	1.0441	4.944	0.317597	3.1	0.716798	0.386211		Wei-0_ave	0.1618	7.9324	0.0200022	8.682	16.6144	0.635523	13.1	1.63501	0.540007
Wei-0_SE	0.00410271	0.462302	0.000784487	0.306952	0.719543	0.0848855	0.87496	0.149166	0.0678877		Wei-0_SE	0.0169048	0.319293	0.00158288	1.25658	1.52166	0.0618904	0.971253	0.082406	0.0205947
Ws-0_ave	0.0248889	4.88244	0.00517955	0.500778	5.38322	0.171185	2.44444	0.493524	0.313373		Ws-0_ave	0.1464	8.1999	0.018162	4.61	12.8099	0.269613	16.8	2.06846	0.599201
Ws-0_SE	0.00342558	0.127558	0.00076826	0.163043	0.247114	0.0428426	0.647884	0.1323	0.0587203		Ws-0_SE	0.0109354	0.285411	0.00165192	0.644944	0.686282	0.0285217	1.04137	0.145489	0.0147854
Ws-2_ave	0.0215	4.4051	0.00490034	0.6437	5.0488	0.135042	2.5	0.49828	0.25889		Ws-2_ave	0.1206	6.7701	0.0180612	1.8498	8.6199	0.384397	5.5	0.813001	0.431138
Ws-2_SE	0.00282154	0.299326	0.000564052	0.241963	0.490505	0.0494132	0.980363	0.19775	0.107878		Ws-2_SE	0.00769011	0.231397	0.00151612	0.364785	0.490667	0.064139	0.945751	0.134217	0.0472106
Wt-5_ave	0.0204	4.9633	0.00412422	0.0384	5.0017	0.02285	0.4	0.0769419	0.0769419		Wt-5_ave	0.121778	6.84378	0.0178553	2.96611	9.80989	0.278187	9.33333	1.38502	0.581282
Wt-5_SE	0.00154344	0.169201	0.000329024	0.0307232	0.172883	0.015612	0.221108	0.0441318	0.0441318		Wt-5_SE	0.0165469	0.529436	0.0021198	0.858128	1.15322	0.0549899	1.62447	0.205689	0.0651577
Yo-0_ave	0.0306	3.9964	0.00760766	0.9165	4.9129	0.204369	4.4	1.09914	0.474285		Yo-0_ave	0.195556	7	0.0310844	4.10522	11.1052	0.308469	13.5556	2.12451	0.622773
Yo-0_SE	0.00330387	0.139355	0.000707244	0.147673	0.215526	0.02658	0.426875	0.092104	0.0207388		Yo-0_SE	0.0236966	0.764341	0.00494538	0.490059	0.758179	0.0400278	0.899245	0.242476	0.0640268
Zdr-1_ave	0.0257	4.3322	0.00603251	0.0846	4.4168	0.0547	0.8	0.192089	0.167746		Zdr-1_ave	0.141	0.0218625	6.57	1.423	7.993	0.307649	4.625	0.68636	0.354752
Zdr-1_SE	0.0025908	0.129485	0.000677505	0.0372938	0.118632	0.0186435	0.249444	0.062425	0.0538044		Zdr-1_SE	0.0195101	0.00344904	0.161516	0.299582	0.428772	0.0801102	0.980843	0.13676	0.072015
Zdr-6_ave	0.0266	3.5785	0.00755226	0.3409	3.9194	0.1403	2	0.539039	0.375592		Zdr-6_ave	0.1229	7.1941	0.0171645	7.5953	14.7894	0.583283	13.2	1.84589	0.571792
Zdr-6_SE	0.00287595	0.199044	0.000832061	0.118062	0.297365	0.0373029	0.447214	0.124469	0.0559894		Zdr-6_SE	0.00466297	0.196675	0.000747402	0.631602	0.720563	0.0391794	0.928559	0.14404	0.0252739
