# Supplementary material for: Plasticity Regulators Modulate Specific Root Traits in Discrete Nitrogen Environments
Source: PLoS Genet. 2013 Sep 5;9(9):e1003760. doi: 10.1371/journal.pgen.1003760 (PMC3764102; doi:10.1371/journal.pgen.1003760)
Supplement: Table S4 — Root phenotypic trait data after scaling for clustering analysis. Values are shown for growth on high N, low N, and the δ highN-lowN. Traits are as described for Table S3, excepting the two shoot-related traits (which were not used for clustering or for further analysis following GWAS). (XLSX) [file pgen.1003760.s014.xlsx]

## Sheet: Table S4
Table S4
LowN	PR	LRtot	PR+LRtot	LRlengthave	LR#	LRdensity	LB/PR		HighN	PR	LRtot	PR+LRtot	LRlengthave	LR#	LRdensity	LB/PR		δhighN-lowN	PR	LRtot	PR+LRtot	LRlengthave	LR#	LRdensity	LB/PR
Ag-0	0.369491	0.030682	0.265538	0.0375787	0.122222	0.119863	0.278539		Ag-0	0.65075	0.402181	0.474671	0.51303	0.651347	0.711718	0.577056		Ag-0	0.549731	0.476272	0.481339	0.8274	0.850932	0.945681	0.7579
An-1	0.409903	0.180938	0.393462	0.138185	0.355556	0.335645	0.674492		An-1	0.413939	0.142068	0.20926	0.319219	0.290016	0.360195	0.532577		An-1	0.278147	0.155429	0.137741	0.644786	0.248447	0.436295	0.462389
Bay-0	0.542452	0.0696356	0.421829	0.0669353	0.133333	0.0962212	0.172869		Bay-0	0.696973	0.228011	0.343524	0.354784	0.44691	0.428756	0.453662		Bay-0	0.398931	0.279885	0.27509	0.725101	0.57764	0.685288	0.71066
Bil-5	0.273284	0.040652	0.199091	0.0990036	0.0555556	0.0714114	0.22135		Bil-5	0.611694	0.126718	0.241745	0.35503	0.299525	0.328743	0.482479		Bil-5	0.620871	0.181121	0.249813	0.696786	0.428571	0.605729	0.706421
Bil-7	0.609838	0.883624	1	0.290979	0.9	0.700953	0.71957		Bil-7	0.626337	0.193751	0.299596	0.437635	0.332805	0.363385	0.429047		Bil-7	0.255567	0	0	0.566384	0	0.162417	0.336947
Bor-1	0.0950634	0.124824	0.118546	0.120024	0.233333	0.350719	0.487876		Bor-1	0.789085	0.465343	0.5575	0.66947	0.637084	0.628702	0.512732		Bor-1	0.99104	0.515097	0.630517	0.829698	0.770186	0.688966	0.563621
Bor-4	0.115458	0.207363	0.18745	0.197358	0.3	0.45105	0.856988		Bor-4	0.52929	0.345211	0.400714	0.568134	0.482303	0.567944	0.591771		Bor-4	0.720078	0.362984	0.430155	0.71229	0.530711	0.553124	0.400484
Br-0	0.28137	0.00520558	0.182265	0.0127115	0.0555556	0.0602244	0.145523		Br-0	0.48483	0.156281	0.23694	0.259682	0.397781	0.454783	0.660966		Br-0	0.490665	0.223082	0.251092	0.727343	0.556936	0.738184	0.921472
Bur-0	0.365174	0.121824	0.321287	0.262549	0.177778	0.183106	0.354225		Bur-0	0.39001	0.0456719	0.125416	0.18505	0.169968	0.218717	0.222489		Bur-0	0.305715	0.0708737	0.0733067	0.469854	0.190994	0.412808	0.378783
C24	0.235609	0.138692	0.234029	0.0881063	0.313889	0.367455	0.605474		C24	0.390272	0.342556	0.366942	0.45023	0.598521	0.785994	0.579125		C24	0.45198	0.380715	0.374562	0.752332	0.674776	0.830987	0.550068
CIBC17	0.220543	0.0303291	0.152441	0.0751307	0.0888889	0.115306	0.362435		CIBC17	0.264009	0.2964	0.300689	0.496903	0.48019	0.685603	0.64865		CIBC17	0.348438	0.364182	0.333267	0.786331	0.645963	0.923449	0.770819
CIBC5	0.0584015	0.0212635	0.0237028	0.0655895	0	0.0192473	0.0933717		CIBC5	0.00184961	0	0	0	0	0	0		CIBC5	0.267377	0.0525201	0.0476447	0.5553	0.068323	0.321934	0.338724
Col-0	0.268251	0.0408726	0.19542	0.0245264	0.177778	0.184904	0.254775		Col-0	0.366893	0.178369	0.228086	0.358758	0.351823	0.455589	0.555244		Col-0	0.392877	0.235839	0.236147	0.764618	0.428571	0.644432	0.752812
Ct-1	0.178872	0.137948	0.190553	0.135968	0.230556	0.31496	0.449225		Ct-1	0.346134	0.206944	0.246607	0.641765	0.418912	0.522384	0.520904		Ct-1	0.473789	0.237102	0.258533	0.802209	0.486715	0.61151	0.596039
Cvi-0	0.377124	0.0656873	0.293991	0.0816588	0.211111	0.206591	0.417054		Cvi-0	0.399852	0.0826511	0.157731	0.186493	0.209192	0.268192	0.399545		Cvi-0	0.301641	0.126892	0.119733	0.630936	0.223602	0.443664	0.503538
Eden-1	0.300969	0.197944	0.321926	0.14987	0.438889	0.482228	0.4971		Eden-1	0.31337	0.134174	0.17997	0.249449	0.405705	0.542226	0.62369		Eden-1	0.304918	0.141967	0.133379	0.6008	0.353002	0.504185	0.661148
Eden-2	0.353883	0.103737	0.301019	0.113014	0.166667	0.162177	0.275206		Eden-2	0.726995	0.107049	0.251968	0.255914	0.399366	0.593078	0.659542		Eden-2	0.640096	0.141384	0.221184	0.636593	0.496894	0.7969	0.836939
Edi-0	0.126919	0.0247927	0.077909	0.0341539	0.144444	0.173674	0.284694		Edi-0	0.264892	0.0208344	0.0767626	0.0385259	0.247227	0.302643	0.41811		Edi-0	0.454792	0.073562	0.114859	0.601741	0.310559	0.502511	0.605769
Ei-2	0.291549	0.0208223	0.200091	0.0451313	0.0444444	0.0481994	0.142079		Ei-2	0.821911	0.328427	0.453607	0.517014	0.494453	0.481468	0.526945		Ei-2	0.800943	0.400995	0.483688	0.822623	0.689441	0.77355	0.798736
Est-1	0.217039	0.0127591	0.138408	0.022872	0.0407407	0.0522967	0.10244		Est-1	0.372172	0.172244	0.224305	0.417533	0.323825	0.416267	0.413782		Est-1	0.455629	0.237754	0.254303	0.794413	0.468599	0.706312	0.718668
Fab-2	0.579679	0.335958	0.622499	0.0894803	0.9	0.699623	0.812723		Fab-2	0.62656	0.342078	0.420286	0.415068	0.537242	0.564267	0.575377		Fab-2	0.289767	0.321186	0.281352	0.734166	0.267081	0.361012	0.413601
Fab-4	0.273057	0.0262926	0.189621	0.0742368	0.0111111	0.0160691	0.083057		Fab-4	0.642717	0.0692109	0.202028	0.212749	0.161648	0.171047	0.26698		Fab-4	0.650738	0.124423	0.209605	0.650171	0.273292	0.492586	0.594243
Fei-0	0.25664	0.0713561	0.206361	0.0715502	0.211111	0.226701	0.49663		Fei-0	0.35642	0.11932	0.177678	0.223419	0.329107	0.389133	0.428419		Fei-0	0.395967	0.164088	0.176122	0.657696	0.380262	0.547371	0.479401
Ga-0	0.241879	0.0675843	0.192733	0.0753483	0.12716	0.161923	0.157846		Ga-0	0.38869	0.158929	0.217231	0.309113	0.376651	0.482809	0.473629		Ga-0	0.443403	0.207227	0.225197	0.69563	0.489303	0.688632	0.738914
Goettingen-22	0.584561	0.0470046	0.439084	0.107621	0.0444444	0.024017	0.0794617		Goettingen-22	0.529329	0.254823	0.327207	1	0.228209	0.250193	0.323367		Goettingen-22	0.191457	0.315094	0.250289	1	0.341615	0.564406	0.649118
Goettingen-7	0.391814	0.0283464	0.280942	0.0246798	0.139506	0.106921	0.214929		Goettingen-7	0.655268	0.280602	0.376814	0.593681	0.361331	0.393945	0.444017		Goettingen-7	0.528885	0.348019	0.367098	0.877707	0.462388	0.642933	0.674682
Gu-0	0.385418	0.00851421	0.263253	0.013525	0.0111111	0	0		Gu-0	0.964051	0.218677	0.396667	0.25023	0.675119	0.615305	0.55355		Gu-0	0.830831	0.288273	0.395981	0.722066	0.944099	0.941741	0.914698
Gy-0	0.351885	1	0.879889	1	0.277778	0.282962	0.538633		Gy-0	0.672426	0.406324	0.482969	0.566834	0.561014	0.598814	0.472309		Gy-0	0.590261	0.190644	0.249824	0	0.645963	0.710949	0.493369
HR-10	0.200469	0.0519455	0.151227	0.149411	0.0222222	0.035681	0.146706		HR-10	0.212334	0.0743132	0.108307	0.242827	0.237718	0.334867	0.545175		HR-10	0.321737	0.12216	0.121014	0.598015	0.36646	0.638847	0.812763
HR5	0.298975	0.133355	0.276183	0.0851967	0.397884	0.365585	0.605242		HR5	0.572325	0.116949	0.224847	0.297336	0.328051	0.370724	0.467404		HR5	0.554341	0.143023	0.200924	0.681222	0.274475	0.423948	0.44606
Kas-2	0.263932	0.399477	0.424365	0.185045	0.67037	0.675243	0.876526		Kas-2	0.822705	1	1	0.809816	1	1	0.719545		Kas-2	0.832823	1	1	0.83969	1	0.808085	0.507071
Kin-0	0.284269	0.0145237	0.190495	0.0440299	0.0283951	0.0509739	0.196338		Kin-0	0.397092	0.0285107	0.113069	0.0989104	0.18542	0.231379	0.466448		Kin-0	0.403652	0.0847763	0.110895	0.622088	0.294686	0.52546	0.707523
Knox-10	0.203282	0.0275499	0.137561	0.0547427	0.0638889	0.0852868	0.20317		Knox-10	0.206236	0.00642766	0.0517064	0.035369	0.0903328	0.127416	0.253905		Knox-10	0.312746	0.0574566	0.0637823	0.581964	0.150621	0.397182	0.504989
Knox-18	0.350121	0.217292	0.371702	0.12252	0.45873	0.463218	0.757944		Knox-18	0.493772	0.316296	0.36912	0.534488	0.449287	0.520761	0.541929		Knox-18	0.421721	0.329345	0.323032	0.762428	0.398846	0.497488	0.417565
Kondara	0.169537	0.0864876	0.150155	0.0502369	0.288889	0.379849	0.329932		Kondara	0.458159	0.508053	0.516983	0.520092	0.784469	0.96738	0.687998		Kondara	0.591238	0.571867	0.573331	0.81958	0.931677	1	0.828357
KZ1	0.523772	0.30049	0.557166	0.0842744	1	0.842329	0.992892		KZ1	0.830969	0.289855	0.424294	0.362042	0.641838	0.62614	0.511178		KZ1	0.912231	0.350772	0.47042	0.655473	0.89441	0.925341	0.781068
KZ9	0.280876	0.538905	0.527493	0.168649	0.880247	1	1		KZ9	0.797742	0.586858	0.658302	0.827861	0.622821	0.607464	0.509513		KZ9	0.880517	0.665787	0.729175	0.879981	0.869565	0.906972	0.779516
Ler-1	0.360179	0.0372331	0.262724	0.0285046	0.166667	0.151857	0.28931		Ler-1	0.697352	0.304315	0.40567	0.322024	0.722662	0.780038	0.54986		Ler-1	0.604706	0.370511	0.406144	0.743387	0.919255	0.988619	0.725635
Ll-0	0.209611	0.044865	0.153569	0.0544816	0.111111	0.128965	0.160749		Ll-0	0.732381	0.211217	0.337916	0.432026	0.389857	0.401016	0.498937		Ll-0	0.807825	0.269484	0.373989	0.773371	0.515528	0.633173	0.760646
Lov-1	0.0449451	0.0174892	0.0110618	0.0552784	0.0037037	0.0238605	0.108344		Lov-1	0.321003	0.0473332	0.111075	0.172738	0.147385	0.192452	0.291785		Lov-1	0.600731	0.103853	0.178989	0.647697	0.258799	0.507732	0.601144
Lov-5	0.207443	0.204253	0.25514	0.212372	0.233333	0.2942	0.50295		Lov-5	0.839759	0.216761	0.366844	0.39562	0.437401	0.416836	0.454597		Lov-5	0.912762	0.227675	0.366183	0.615831	0.509317	0.523434	0.499751
Lp2-2	0.163524	0.0251676	0.105891	0.0141653	0.188889	0.207276	0.354954		Lp2-2	0.416476	0.106308	0.180752	0.190403	0.437401	0.548033	0.516251		Lp2-2	0.558228	0.164107	0.218884	0.692664	0.534161	0.718395	0.652185
Lp2-6	0.180847	0.0608567	0.142128	0.101484	0.0666667	0.0738271	0.112492		Lp2-6	0.296056	0.103521	0.151101	0.557752	0.123613	0.191214	0.280316		Lp2-6	0.423764	0.150472	0.171899	0.792292	0.192547	0.468624	0.587791
Lz-0	0.570858	0.0640992	0.439769	0.068143	0.222222	0.162212	0.394454		Lz-0	0.935944	0.339023	0.488157	0.434103	0.656101	0.600454	0.598551		Lz-0	0.595019	0.399286	0.427991	0.762259	0.801242	0.804128	0.703569
Mr-0	0	0.0530018	0	0.0544414	0.0901235	0.566825	0.901585		Mr-0	0.337999	0.0104984	0.0849808	0.024934	0.0861067	0.0948527	0.19289		Mr-0	0.667604	0.054159	0.154469	0.577202	0.130435	0	0
Mrk-0	0.329624	0.0830907	0.269266	0.0855355	0.2	0.206303	0.331839		Mrk-0	0.635439	0.281691	0.37319	0.500691	0.442155	0.521556	0.542185		Mrk-0	0.580044	0.332794	0.367665	0.778932	0.534161	0.693089	0.691193
Ms-0	0.0396403	0.0533521	0.0298912	0.0468447	0.16674	0.209538	0.388936		Ms-0	0.472046	0.251326	0.311337	0.49604	0.394612	0.484573	0.64116		Ms-0	0.750881	0.309486	0.393053	0.810995	0.490642	0.65426	0.746833
Mt-0	0.558983	0.130228	0.473593	0.061584	0.477778	0.379915	0.64997		Mt-0	0.746379	0.268555	0.387735	0.335865	0.646593	0.659471	0.607077		Mt-0	0.42746	0.304759	0.303697	0.720728	0.645963	0.697091	0.547578
Mz-0	0.188688	0.0925313	0.168581	0.0662283	0.266667	0.363502	0.526526		Mz-0	0.356633	0.184349	0.230617	0.316553	0.451664	0.586832	0.520899		Mz-0	0.472748	0.226725	0.24946	0.707302	0.509317	0.63809	0.546437
N13	0.0630405	0.0318511	0.0340743	0.0563831	0.0654321	0.126637	0.373475		N13	0	0.0457375	0.0367792	0.273095	0.191759	0.38257	0.537851		N13	0.280781	0.0978634	0.0896237	0.695086	0.282264	0.614443	0.656749
Nd-1	0.329926	0.200738	0.345679	0.0955454	0.633333	0.647168	0.74796		Nd-1	0.901783	0.716454	0.787365	0.667365	0.865293	0.81664	0.806246		Nd-1	0.833932	0.758722	0.795706	0.850388	0.84472	0.649023	0.670389
NFA-10	0.323056	0.119689	0.287989	0.0947342	0.275309	0.261653	0.381127		NFA-10	0.655914	0.229722	0.335578	0.374924	0.470681	0.503388	0.522313		NFA-10	0.606988	0.266724	0.318741	0.71016	0.529331	0.633247	0.641044
NFA-8	0.406982	0.000441151	0.274365	0.00599251	0.0111111	0.00602881	0.0188664		NFA-8	0.493831	0.00914336	0.119316	0.0664958	0.0808241	0.0889087	0.225966		NFA-8	0.357698	0.068448	0.0849442	0.640191	0.167702	0.419408	0.597191
Nok-3	0.349604	0.00397035	0.233172	0.0103915	0.0222222	0.0179169	0.089054		Nok-3	0.654781	0.0799741	0.213526	0.170031	0.344955	0.365345	0.555628		Nok-3	0.575989	0.142518	0.205257	0.686191	0.506556	0.682295	0.859497
Omo2-1	0.176379	0.0415123	0.126216	0.0814278	0.0888889	0.129455	0.325971		Omo2-1	0.496459	0.0254991	0.133216	0.0333953	0.266244	0.286332	0.459308		Omo2-1	0.620085	0.073507	0.158357	0.557353	0.36646	0.519998	0.617694
Omo2-3	0.247102	0.0378507	0.177437	0.0542456	0.0555556	0.0583391	0.109932		Omo2-3	0.478032	0.106557	0.194953	0.421854	0.228209	0.277521	0.339431		Omo2-3	0.522795	0.160576	0.206555	0.768678	0.335404	0.565259	0.644545
Oy-0	0.357747	0.0252118	0.253097	0.0444724	0.111111	0.102516	0.2339		Oy-0	0.712707	0.207346	0.330295	0.288525	0.503962	0.509451	0.455956		Oy-0	0.622103	0.271259	0.326568	0.713084	0.664596	0.759886	0.673641
Pna-10	0.152177	0.0630012	0.121791	0.0685969	0.164198	0.228834	0.338313		Pna-10	0.628207	0.0465119	0.180267	0.0934598	0.304279	0.345713	0.494012		Pna-10	0.773115	0.0893645	0.212117	0.597678	0.374051	0.503045	0.642129
Pna-17	0.279598	0.018418	0.189478	0.057816	0.0111111	0.0133228	0.0741442		Pna-17	0.588388	0.0831406	0.201003	0.16244	0.313259	0.351602	0.371248		Pna-17	0.59151	0.141554	0.208528	0.640484	0.47136	0.672261	0.697169
Pro-0	0.265754	0.0464335	0.197129	0.057633	0.102469	0.109274	0.257018		Pro-0	1	0.28007	0.454775	0.465027	0.492868	0.432813	0.548454		Pro-0	1	0.342043	0.48614	0.786483	0.654934	0.67938	0.745043
Pu2-23	0.46042	0.256331	0.480563	0.105393	0.655556	0.58568	0.767901		Pu2-23	0.75735	0.282898	0.401895	0.331194	0.599049	0.610334	0.620739		Pu2-23	0.549008	0.282241	0.316624	0.679633	0.484472	0.492728	0.48465
Pu2-7	0.131273	0.144719	0.158868	0.200752	0.166667	0.251113	0.473157		Pu2-7	0.832259	0.186583	0.340593	0.276644	0.522979	0.498482	0.560558		Pu2-7	0.991444	0.213479	0.374873	0.568791	0.658385	0.636415	0.617652
Ra-0	0.551914	0.00370566	0.386306	0.00531961	0.0444444	0.0247244	0.0275865		Ra-0	0.982011	0.216599	0.399061	0.259592	0.584786	0.518824	0.630936		Ra-0	0.66034	0.287508	0.350418	0.733853	0.807453	0.828094	0.969144
Rennes-1	0.389603	0.0606361	0.300176	0.0706152	0.244444	0.229218	0.573604		Rennes-1	0.826006	0.148004	0.307794	0.170464	0.641838	0.627371	0.580533		Rennes-1	0.694349	0.197719	0.283244	0.633003	0.770186	0.779792	0.571827
Rennes-11	0.370284	0.0825589	0.299733	0.0528748	0.398765	0.376977	0.587642		Rennes-11	0.867177	0.20044	0.359804	0.198249	0.751189	0.725352	0.558308		Rennes-11	0.755418	0.246775	0.340928	0.662123	0.826777	0.764119	0.5421
Rmx-A02	0.25256	0.0852793	0.212286	0.0693725	0.164198	0.295138	0.379044		Rmx-A02	0.681707	0.0170865	0.1685	0.0894488	0.152139	0.152775	0.322613		Rmx-A02	0.711055	0.0514891	0.163652	0.595058	0.175293	0.262994	0.456203
Rmx-A180	0.0636793	0.0283219	0.032273	0.0367401	0.0638889	0.08621	0.141412		Rmx-A180	0.11448	0.0589939	0.0735945	0.153053	0.147385	0.202562	0.319719		Rmx-A180	0.38249	0.11298	0.129235	0.654646	0.225155	0.470395	0.605971
RRS-10	0.339124	0.0219914	0.2369	0.0382014	0.0777778	0.0760632	0.135296		RRS-10	0.60676	0.0617082	0.187749	0.144426	0.297412	0.329866	0.422784		RRS-10	0.541963	0.117753	0.175293	0.649193	0.413389	0.603305	0.70598
RRS-7	0.871224	0.233772	0.777254	0.137987	0.45873	0.289537	0.354907		RRS-7	0.70474	0.367024	0.458354	0.37846	0.751189	0.785495	0.703739		RRS-7	0.0358328	0.378218	0.262816	0.673515	0.793256	0.889582	0.827007
Se-0	0.321862	0.128488	0.292782	0.0801563	0.361728	0.345488	0.431796		Se-0	0.866175	0.353851	0.484351	0.459079	0.603803	0.576259	0.570241		Se-0	0.809031	0.395748	0.48137	0.763645	0.654934	0.641351	0.653217
Sha	0.246871	0.0847064	0.207604	0.169538	0.0222222	0.0297771	0.0681025		Sha	0.459484	0.441892	0.463474	0.641532	0.540412	0.657613	0.496866		Sha	0.505351	0.502227	0.491656	0.772331	0.761905	0.960775	0.818158
Sorbo	0.0715583	0.194106	0.145599	0.132914	0.444444	0.723366	0.826001		Sorbo	0.116951	0.283365	0.256644	0.540532	0.418384	0.676848	0.575223		Sorbo	0.375968	0.301354	0.287245	0.756125	0.36646	0.453743	0.404938
Spr1-2	0.0348869	0.0620423	0.0322908	0.0979666	0.0916667	0.161982	0.332936		Spr1-2	0.173579	0.0275071	0.0614247	0.220561	0.0604483	0.0830116	0.157263		Spr1-2	0.471348	0.0694942	0.115771	0.632896	0.0960515	0.295348	0.331632
Spr1-6	0.184702	0.0739809	0.153549	0.0547547	0.151852	0.175321	0.238358		Spr1-6	0.568564	0.189625	0.283102	0.406417	0.399366	0.445139	0.460333		Spr1-6	0.679531	0.237871	0.313386	0.760787	0.505176	0.64142	0.674862
Sq-1	0.338634	0	0.222287	0.00264809	0.0222222	0.0196742	0.0244332		Sq-1	0.675364	0.0753274	0.214427	0.14939	0.394612	0.417406	0.499735		Sq-1	0.607998	0.138778	0.210517	0.683109	0.571429	0.73217	0.848851
Sq-8	0.55591	0.0606361	0.4262	0.0252606	0.266667	0.184876	0.278667		Sq-8	0.997057	0.294796	0.466083	0.291141	0.788695	0.710483	0.650284		Sq-8	0.670198	0.353413	0.408899	0.731378	0.94962	0.895166	0.826088
Tamm-2	0.445265	0.0248147	0.319159	0.0345858	0.144444	0.120191	0.238921		Tamm-2	0.874187	0.127719	0.302253	0.229125	0.389857	0.410182	0.493464		Tamm-2	0.67761	0.186922	0.269679	0.693221	0.496894	0.648842	0.705388
Tamm-27	0.143318	0.0324576	0.0952993	0.0701467	0.0777778	0.105614	0.322048		Tamm-27	0.446297	0.0312983	0.126526	0.138418	0.147385	0.156726	0.283527		Tamm-27	0.609464	0.082367	0.163071	0.617973	0.217391	0.410598	0.456332
Ts-1	0.211043	0.0322702	0.146499	0.0461657	0.111111	0.136326	0.255804		Ts-1	0.538431	0.224632	0.304722	0.364071	0.48019	0.57013	0.599599		Ts-1	0.621084	0.287481	0.340055	0.747992	0.63354	0.793931	0.793504
Ts-5	0.237432	0.183077	0.264153	0.0926864	0.488889	0.566519	0.986388		Ts-5	0.690742	0.303519	0.40352	0.28054	0.832013	0.887118	0.620014		Ts-5	0.736727	0.32603	0.403206	0.666486	0.881988	0.779502	0.343792
Tsu-1	0.26401	0.021859	0.179894	0.0305986	0.0666667	0.0823988	0.0827642		Tsu-1	0.747781	0.258625	0.379977	0.297067	0.656101	0.684069	0.531305		Tsu-1	0.761219	0.32665	0.410184	0.729502	0.888199	0.946894	0.840857
Ull2-3	0.338351	0.152815	0.32103	0.139983	0.277778	0.291188	0.440966		Ull2-3	0.941441	0.315434	0.470221	0.417581	0.608558	0.558792	0.520423		Ull2-3	0.862291	0.347723	0.454678	0.690599	0.708075	0.665346	0.600889
Ull2-5	0.496554	0.0979961	0.405414	0.164993	0.161111	0.124844	0.221285		Ull2-5	0.763062	0.237102	0.365946	0.731662	0.344955	0.336843	0.4121		Ull2-5	0.513739	0.281041	0.306316	0.819801	0.428916	0.573178	0.640849
Uod-1	0.0656584	0.0783263	0.0661536	0.0551184	0.311111	0.538875	0.731735		Uod-1	0.418412	0.21204	0.267187	0.278798	0.624934	0.814033	0.638185		Uod-1	0.670366	0.260345	0.330028	0.698956	0.710835	0.728578	0.524119
Uod-7	0.322933	0.0494971	0.242442	0.0708221	0.166667	0.171985	0.273728		Uod-7	0.913867	0.224813	0.390245	0.238326	0.698891	0.651008	0.593303		Uod-7	0.853348	0.282518	0.397033	0.665526	0.888199	0.846441	0.776134
Van-0	0.0468091	0.0117567	0.00876218	0.0257577	0.0222222	0.044528	0.128527		Van-0	0.388212	0.0522489	0.130357	0.114639	0.232964	0.288964	0.414059		Van-0	0.662782	0.110782	0.201211	0.64587	0.360248	0.586988	0.702188
Var2-1	0.475066	0.00268612	0.327411	0	0.0283951	0.0132491	0.00780476		Var2-1	0.733933	0.00768457	0.17273	0.0524744	0.0649762	0.0948874	0.211005		Var2-1	0.510151	0.066229	0.123225	0.638746	0.137336	0.419814	0.59034
Var2-6	1	0.11278	0.796488	0.0622218	0.444444	0.23892	0.515766		Var2-6	0.81924	0.464627	0.563776	0.614521	0.641838	0.814518	1		Var2-6	0	0.517941	0.371851	0.854465	0.658385	0.956512	1
Wa-1	0.353563	0.0341451	0.255711	0.0430322	0.177778	0.182941	0.325831		Wa-1	0.780339	0.254941	0.384385	0.406446	0.503962	0.501846	0.440596		Wa-1	0.691375	0.319067	0.385355	0.771194	0.627329	0.691419	0.600338
Wei-0	0.260918	0.2262	0.309874	0.187674	0.311111	0.326157	0.544853		Wei-0	0.753656	0.538511	0.608954	0.681409	0.608558	0.613971	0.561836		Wei-0	0.770311	0.56237	0.612453	0.77547	0.689441	0.693104	0.572844
Ws-0	0.446121	0.106356	0.372611	0.0994466	0.238272	0.212829	0.424868		Ws-0	0.813187	0.285138	0.416415	0.275771	0.784469	0.783586	0.628943		Ws-0	0.618419	0.329489	0.374973	0.658194	0.959972	0.945873	0.712388
Ws-2	0.356145	0.137882	0.324844	0.0776666	0.244444	0.215243	0.335119		Ws-2	0.49499	0.113389	0.204366	0.403017	0.247227	0.292311	0.438415		Ws-2	0.416095	0.137893	0.159213	0.738833	0.254658	0.460825	0.592345
Wt-5	0.461362	0.00436739	0.318116	0.01006	0.0111111	0.00138461	0.0353995		Wt-5	0.511387	0.18285	0.264589	0.285277	0.429477	0.516149	0.608629		Wt-5	0.313171	0.251514	0.228441	0.74203	0.623188	0.843162	0.943334
Yo-0	0.279108	0.198055	0.305432	0.119443	0.455556	0.520223	0.689937		Yo-0	0.546154	0.253729	0.330144	0.318846	0.630217	0.805521	0.655666		Yo-0	0.551749	0.26874	0.305898	0.661224	0.636991	0.73435	0.567234
Zdr-1	0.342404	0.014558	0.234571	0.0292528	0.0555556	0.0598297	0.18498		Zdr-1	0.450459	0.0868325	0.17264	0.317937	0.205626	0.242754	0.351818		Zdr-1	0.389075	0.146625	0.159498	0.740753	0.305901	0.529933	0.607943
Zdr-6	0.200337	0.0710914	0.163525	0.0808353	0.188889	0.235931	0.527361		Zdr-6	0.58935	0.470893	0.516594	0.623497	0.613312	0.696494	0.597869		Zdr-6	0.681752	0.53706	0.567662	0.842287	0.763975	0.842691	0.61766
