# Supplementary material for: Plasticity Regulators Modulate Specific Root Traits in Discrete Nitrogen Environments
Source: PLoS Genet. 2013 Sep 5;9(9):e1003760. doi: 10.1371/journal.pgen.1003760 (PMC3764102; doi:10.1371/journal.pgen.1003760)
Supplement: Table S5 — Mixed model ANOVA values. (A) Average unscaled root trait values and standard error values for the 7 transcriptionally profiled accessions. (B) ANOVA P values. (C) ANOVA coefficients. (XLSX) [file pgen.1003760.s015.xlsx]

## Sheet: Table S5
Table S5
(A) Raw data average and SE values	PR-LowN	PR-HighN	LRtot-LowN	LRtot-HighN	PR+LRtot-LowN	PR+LRtot-HighN	LRlengthave-LowN	LRlengthave-HighN	LR#-LowN	LR#-HighN	LRdensity-LowN	LRdensity-HighN	LB/PR-LowN	LB/PR-HighN
Col-0_ave	3.9388	6.1945	0.2039	2.8941	4.1427	9.0886	0.0468567	0.344472	1.9	7.7	0.438506	1.23026	0.210116	0.534192
Col-0_SE	0.144203	0.306801	0.0884098	0.664824	0.219181	0.921805	0.0188094	0.0489205	0.752034	0.943398	0.16963	0.133586	0.0786487	0.0301483
Kas-2_ave	3.91589	8.24267	1.82967	16.0987	5.74556	24.3413	0.313233	0.751354	6.33333	21.3333	1.40456	2.62151	0.587556	0.679121
Kas-2_SE	0.396903	0.30832	0.437915	2.03249	0.794943	1.90874	0.0724044	0.0773299	1.49071	1.11803	0.28197	0.176644	0.0992838	0.0316287
NFA-8_ave	4.6748	6.76489	0.0206	0.174444	4.6954	6.93933	0.0161	0.0808333	0.4	2	0.0860918	0.293206	0.0669053	0.243738
NFA-8_SE	0.121771	0.148175	0.0110164	0.0394561	0.122111	0.164741	0.00849765	0.0104054	0.221108	0.288675	0.0456098	0.0412787	0.0343416	0.0314491
Sq-8_ave	3.276	6.5513	0.16575	0.5305	3.44175	7.0818	0.122563	0.145712	1	3.4	0.282291	0.466515	0.250955	0.294512
Sq-8_SE	0.236305	0.199047	0.21136	0.30209	0.42476	0.336052	0.0154388	0.0185733	1.34205	0.633431	0.191422	0.0896803	0.0603891	0.0308963
Tamm-27_ave	5.4649	9.02611	0.2935	4.76522	5.7584	13.7913	0.048075	0.283477	2.7	16.8889	0.438451	1.88164	0.22462	0.618026
Tamm-27_SE	0.31194	0.517474	0.0532242	0.170477	0.348562	0.628667	0.0373353	0.0472241	0.267261	0.909212	0.0731856	0.117741	0.0661555	0.0615388
Ts-5_ave	3.7753	7.6497	0.8486	4.9054	4.6239	12.5551	0.159967	0.273915	4.7	17.8	1.19035	2.33304	0.654249	0.591325
Ts-5_SE	0.218751	0.16485	0.222496	0.532001	0.388816	0.577827	0.0300416	0.0278104	0.760847	0.512076	0.155899	0.0733324	0.0543837	0.032795
Var2-1_ave	5.036	7.84378	0.0307778	0.151	5.06678	7.99478	0.00615556	0.0681852	0.555556	1.66667	0.100317	0.308485	0.0601902	0.230541
Var2-1_SE	0.199153	0.768382	0.0307778	0.071144	0.210884	0.71536	0.00615556	0.026191	0.555556	0.666667	0.100317	0.159949	0.0601902	0.105716
(B) ANOVA P values
Pvals	Accession	Nitrogen	Accession*Nitrogen Interaction
PR	0.067882	5.5375e-05	0.0062704
Lttot	0.29827	0.090618	1.9563e-23
PR+LRtot	0.33254	0.016529	2.4057e-22
LRlengthave	0.041311	0.021145	3.7904e-07
LR#	0.11894	0.018124	2.9561e-20
LRdensity	0.01347	0.010752	2.4171e-06
LB/PR	0.021175	0.036428	0.0028691
(C) ANOVA coefficients	PR	LRtot	PR+LRtot	LRlengthave	LR#	LRdensity	LB/PR
Constant	5.8825	2.3509	8.2333	0.19006	6.3127	0.93394	0.37472
Col-0	-0.81582	-0.80187	-1.6177	0.0056	-1.5127	-0.099561	-0.0025637
Kas-2	0.1968	6.6133	6.8101	0.34223	7.5206	1.0791	0.25862
NFA-8	-0.16263	-2.2533	-2.416	-0.1416	-5.1127	-0.7443	-0.2194
Sq-8	1.363	0.17849	1.5415	-0.024288	3.4817	0.2261	0.046605
Tamm-27	-0.96882	-2.0027	-2.9716	-0.055927	-4.1127	-0.55954	-0.10198
Ts-5	-0.16997	0.52613	0.35616	0.026877	4.9373	0.82775	0.24807
Var2-1	0.55742	-2.26	-1.7026	-0.15289	-5.2016	-0.72954	-0.22935
HighN	-1.5851	-1.8662	-3.4513	-0.088214	-3.8	-0.37101	-0.081205
LowN	1.5851	1.8662	3.4513	0.088214	3.8	0.37101	0.081205
Col0*HighN	0.45724	0.52108	0.97832	-0.060593	0.9	-0.024871	-0.080833
Col0*LowN	-0.45724	-0.52108	-0.97832	0.060593	-0.9	0.024871	0.080833
Kas-2*HighN	-0.5783	-5.2683	-5.8466	-0.13085	-3.7	-0.23747	0.035422
Kas-2*LowN	0.5783	5.2683	5.8466	0.13085	3.7	0.23747	-0.035422
NFA-8*HighN	0.54005	1.7893	2.3293	0.055847	3	0.26745	-0.0072119
NFA-8*LowN	-0.54005	-1.7893	-2.3293	-0.055847	-3	-0.26745	0.0072119
Sq-8*HighN	-0.19552	-0.36968	-0.5652	-0.029487	-3.2944	-0.35059	-0.1155
Sq-8*LowN	0.19552	0.36968	0.5652	0.029487	3.2944	0.35059	0.1155
Tamm-27*HighN	-0.05256	1.6838	1.6312	0.07664	2.6	0.27889	0.059426
Tamm-27*LowN	0.05256	-1.6838	-1.6312	-0.07664	-2.6	-0.27889	-0.059426
Ts-5*HighN	-0.35211	-0.16222	-0.51433	0.03124	-2.75	-0.20034	0.11267
Ts-5*LowN	0.35211	0.16222	0.51433	-0.03124	2.75	0.20034	-0.11267
Var2-1*HighN	0.1812	1.8061	1.9873	0.057199	3.2444	0.26692	-0.0039709
Var2-1*LowN	-0.1812	-1.8061	-1.9873	-0.057199	-3.2444	-0.26692	0.0039709
