# Supplementary material for: Plasticity Regulators Modulate Specific Root Traits in Discrete Nitrogen Environments
Source: PLoS Genet. 2013 Sep 5;9(9):e1003760. doi: 10.1371/journal.pgen.1003760 (PMC3764102; doi:10.1371/journal.pgen.1003760)
Supplement: Table S6 — GWAS hits. Marker positions for traits showing a significant association (cutoff of Q<0.05). For each association the marker location, the minor allele frequency of the SNP, the R2 value and the Q-value (FDR-corrected P-value) are provided. The R2 value is from a one-way fixed effect analysis of variance modeling the trait as a function of the SNP site plus error. The R2 value is calculated as the sum of squares of the model divided by the total sum of squares (the sum of squares of the model plus the sum of squares of the error) [36]. In addition a list of gene AGI IDs for a 20 Kb window around each SNP is listed, with the distance to the SNP (bp) given underneath each gene; the distance is to the 3′ end of the gene for unshaded bp values, and to the 5′ end of the gene for grey-shaded values. (XLSX) [file pgen.1003760.s016.xlsx]

## Sheet: Table S6
Table S6
Trait	Chr	Genome base position	FDR-adjusted p value	Minor allele frequency	R2	Genes in 20kb window:
LR#_δhighN-lowN	1	8083571	0.0486969	0.239583	0.000653254	Genes in 20kb window	At1g22800	At1g22810	At1g22830	At1g22840	At1g22850	At1g22860	At1g22870
						Distance from SNP to gene (bp)	9225	8545	4466	3008	707	182	5919
LR#_δhighN-lowN	1	8084983	0.0486969	0.239583	0.000653254	Genes in 20kb window	At1g22810	At1g22830	At1g22840	At1g22850	At1g22860	At1g22870
						Distance from SNP to gene (bp)	9957	5878	4420	2119	1594	4507
LR#_δhighN-lowN	1	8088476	0.0486969	0.239583	0.000653254	Genes in 20kb window	At1g22830	At1g22840	At1g22850	At1g22860	At1g22870	At1g22880
						Distance from SNP to gene (bp)	9371	7913	5612	749	1014	7015
LR#_δhighN-lowN	1	8088613	0.0486969	0.239583	0.000653254	Genes in 20kb window	At1g22830	At1g22840	At1g22850	At1g22860	At1g22870	At1g22880
						Distance from SNP to gene (bp)	9508	8050	5749	612	877	6878
LR#_δhighN-lowN	1	8091964	0.0486969	0.239583	0.000653254	Genes in 20kb window	At1g22850	At1g22860	At1g22870	At1g22880	At1g22882	At1g22885
						Distance from SNP to gene (bp)	9100	2739	2198	5734	6792	9590
PR_lowN	1	19114567	0.0223735	0.125	0.00396569	Genes in 20kb window	At1g51500	At1g51510	At1g51520	At1g51530	At1g51538	At1g51540	At1g51550	At1g51560
						Distance from SNP to gene (bp)	9819	6049	1312	1045	2284	4662	6133	8736
PR_lowN	1	19115061	0.0223735	0.125	0.00396569	Genes in 20kb window	At1g51510	At1g51520	At1g51530	At1g51538	At1g51540	At1g51550	At1g51560
						Distance from SNP to gene (bp)	6543	1806	759	1790	4168	5639	8242
PR_lowN	1	19115978	0.00489773	0.145833	0.00271015	Genes in 20kb window	At1g51510	At1g51520	At1g51530	At1g51538	At1g51540	At1g51550	At1g51560	At1g51570
						Distance from SNP to gene (bp)	7460	2723	158	873	3251	4722	7325	9860
PR_lowN	1	19118546	0.00489773	0.145833	0.00271015	Genes in 20kb window	At1g51520	At1g51530	At1g51538	At1g51540	At1g51550	At1g51560	At1g51570
						Distance from SNP to gene (bp)	5291	2726	395	683	2154	4757	7292
PR_lowN	1	19130478	0.00489773	0.145833	0.00271015	Genes in 20kb window	At1g51540	At1g51550	At1g51560	At1g51570	At1g51580	At1g51590	At1g51600	At1g51610
						Distance from SNP to gene (bp)	9276	7439	4872	2122	1351	1334	5411	9441
PR_lowN	1	19134401	0.00489773	0.145833	0.00271015	Genes in 20kb window	At1g51560	At1g51570	At1g51580	At1g51590	At1g51600	At1g51610	At1g51620
						Distance from SNP to gene (bp)	8795	6045	2572	1585	1488	5518	9397
PR_lowN	1	19144504	0.00489773	0.145833	0.00271015	Genes in 20kb window	At1g51590	At1g51600	At1g51610	At1g51620	At1g51630	At1g51640	At1g51645
						Distance from SNP to gene (bp)	8518	5295	918	706	1137	8925	8660
PR_lowN	1	19144556	0.00489773	0.145833	0.00271015	Genes in 20kb window	At1g51590	At1g51600	At1g51610	At1g51620	At1g51630	At1g51640	At1g51645
						Distance from SNP to gene (bp)	8570	5347	970	758	1085	8873	8608
LRlengthave_lowN	1	21880254	0.0415145	0.104167	0.00837567	Genes in 20kb window	At1g59530	At1g59535	At1g59540	At1g59550	At1g59560	At1g59570	At1g59580
						Distance from SNP to gene (bp)	7881	5062	2950	3060	5010	7254	7454
LRtot_highN	1	23915967	0.000858562	0.260417	0.00102802	Genes in 20kb window	At1g64390	At1g64400
						Distance from SNP to gene (bp)	1185	3294
LRtot_δhighN-lowN	1	23915967	0.0141883	0.260417	0.00773183	Genes in 20kb window	At1g64390	At1g64400
						Distance from SNP to gene (bp)	1185	3294
PR+Lrtot_highN	1	23915967	0.0229584	0.260417	0.000269178	Genes in 20kb window	At1g64390	At1g64400
						Distance from SNP to gene (bp)	1185	3294
Lrlengthave_lowN	2	4760408	0.0461022	0.229167	0.000799544	Genes in 20kb window	At2g11810
						Distance from SNP to gene (bp)	6546
LRlengthave_δhighN-lowN	3	5553511	0.0443494	0.1875	0.00133864	Genes in 20kb window	At3g16340	At3g16350	At3g16360	At3g16370	At3g16380	At3g16390
						Distance from SNP to gene (bp)	7088	3845	969	3205	5171	9066
LRlengthave_δhighN-lowN	3	5556381	0.0219741	0.145833	0.00469593	Genes in 20kb window	At3g16340	At3g16350	At3g16360	At3g16370	At3g16380	At3g16390	At3g16400
						Distance from SNP to gene (bp)	9958	6715	982	335	2301	6196	9711
LRlengthave_δhighN-lowN	3	5557334	0.012598	0.135417	0.00253186	Genes in 20kb window	At3g16350	At3g16360	At3g16370	At3g16380	At3g16390	At3g16400
						Distance from SNP to gene (bp)	7668	1935	1261	1348	5243	8758
LRlengthave_lowN	3	5557334	0.0238076	0.135417	0.00396013	Genes in 20kb window	At3g16350	At3g16360	At3g16370	At3g16380	At3g16390	At3g16400
						Distance from SNP to gene (bp)	7668	1935	1261	1348	5243	8758
LRlengthave_lowN	3	5563137	0.00858746	0.125	0.00598657	Genes in 20kb window	At3g16360	At3g16370	At3g16380	At3g16390	At3g16400	At3g16410
						Distance from SNP to gene (bp)	7738	4542	2138	1440	2955	8861
LRlengthave_δhighN-lowN	3	5563137	0.0100719	0.125	0.0231391	Genes in 20kb window	At3g16360	At3g16370	At3g16380	At3g16390	At3g16400	At3g16410
						Distance from SNP to gene (bp)	7738	4542	2138	1440	2955	8861
LRlengthave_lowN	3	5589841	0.00858746	0.125	0.00395147	Genes in 20kb window	At3g16420	At3g16430	At3g16432	At3g16440	At3g16450	At3g16460	At3g16470	At3g16480
						Distance from SNP to gene (bp)	8882	6648	5707	2085	220	2747	6061	9943
LRlengthave_δhighN-lowN	3	5589841	0.0100719	0.125	0.0177125	Genes in 20kb window	At3g16420	At3g16430	At3g16432	At3g16440	At3g16450	At3g16460	At3g16470	At3g16480
						Distance from SNP to gene (bp)	8882	6648	5707	2085	220	2747	6061	9943
LRlengthave_lowN	3	5590356	0.0124671	0.135417	0.00311205	Genes in 20kb window	At3g16420	At3g16430	At3g16432	At3g16440	At3g16450	At3g16460	At3g16470	At3g16480
						Distance from SNP to gene (bp)	9397	7163	6222	2600	295	2232	5546	9428
LRlengthave_δhighN-lowN	3	5590356	0.0268488	0.135417	0.00725185	Genes in 20kb window	At3g16420	At3g16430	At3g16432	At3g16440	At3g16450	At3g16460	At3g16470	At3g16480
						Distance from SNP to gene (bp)	9397	7163	6222	2600	295	2232	5546	9428
LRlengthave_lowN	3	5590405	0.00858746	0.125	0.00395147	Genes in 20kb window	At3g16420	At3g16430	At3g16432	At3g16440	At3g16450	At3g16460	At3g16470	At3g16480
						Distance from SNP to gene (bp)	9446	7212	6271	2649	344	2183	5497	9379
LRlengthave_δhighN-lowN	3	5590405	0.0100719	0.125	0.0177125	Genes in 20kb window	At3g16420	At3g16430	At3g16432	At3g16440	At3g16450	At3g16460	At3g16470	At3g16480
						Distance from SNP to gene (bp)	9446	7212	6271	2649	344	2183	5497	9379
LRlengthave_δhighN-lowN	3	5595508	0.0155553	0.135417	0.0347761	Genes in 20kb window	At3g16440	At3g16450	At3g16460	At3g16470	At3g16480	At3g16490
						Distance from SNP to gene (bp)	7752	5447	215	394	4276	8398
LRlengthave_lowN	3	5595508	0.0238076	0.135417	0.0165185	Genes in 20kb window	At3g16440	At3g16450	At3g16460	At3g16470	At3g16480	At3g16490
						Distance from SNP to gene (bp)	7752	5447	215	394	4276	8398
LRlengthave_δhighN-lowN	3	5595859	0.0155553	0.135417	0.0347761	Genes in 20kb window	At3g16440	At3g16450	At3g16460	At3g16470	At3g16480	At3g16490
						Distance from SNP to gene (bp)	8103	5798	136	43	3925	8047
LRlengthave_lowN	3	5595859	0.0238076	0.135417	0.0165185	Genes in 20kb window	At3g16440	At3g16450	At3g16460	At3g16470	At3g16480	At3g16490
						Distance from SNP to gene (bp)	8103	5798	136	43	3925	8047
LRlengthave_δhighN-lowN	3	5598241	0.012598	0.145833	0.0267065	Genes in 20kb window	At3g16450	At3g16460	At3g16470	At3g16480	At3g16490
						Distance from SNP to gene (bp)	8180	2518	191	1543	5665
LRlengthave_lowN	3	5598241	0.0356985	0.145833	0.00230577	Genes in 20kb window	At3g16450	At3g16460	At3g16470	At3g16480	At3g16490
						Distance from SNP to gene (bp)	8180	2518	191	1543	5665
LRlengthave_δhighN-lowN	3	8415726	0.0268488	0.177083	0.0311081	Genes in 20kb window	At3g23460	At3g23470	At3g23480	At3g23490
						Distance from SNP to gene (bp)	1400	2446	3082	7292
LRlengthave_lowN	3	14303665	0.0257298	0.114583	0.0129913	Genes in 20kb window	At3g42130	At3g42140
						Distance from SNP to gene (bp)	5562	9381
LRlengthave_δhighN-lowN	3	18561415	0.0456384	0.135417	0.0091638	Genes in 20kb window	At3g50020	At3g50022	At3g50030	At3g50040	At3g50050	At3g50060
						Distance from SNP to gene (bp)	7745	6723	2300	609	3552	7538
LRlengthave_δhighN-lowN	3	18594816	0.0219741	0.125	0.00574755	Genes in 20kb window	At3g50080	At3g50090	At3g50100	At3g50110	At3g50120	At3g50123	At3g50130	At3g50140
						Distance from SNP to gene (bp)	9319	6497	3239	702	1167	4141	5278	8639
LRlengthave_δhighN-lowN	4	1275219	0.0137087	0.125	0.0274873	Genes in 20kb window	At4g02840	At4g02850	At4g02860	At4g02870	At4g02871	At4g02880	At4g02890	At4g02900
						Distance from SNP to gene (bp)	8733	6607	4694	2473	2286	707	3311	8847
LRlengthave_lowN	4	1275219	0.0421011	0.125	0.0138311	Genes in 20kb window	At4g02840	At4g02850	At4g02860	At4g02870	At4g02871	At4g02880	At4g02890	At4g02900
						Distance from SNP to gene (bp)	8733	6607	4694	2473	2286	707	3311	8847
LRlengthave_δhighN-lowN	4	1279723	0.0456384	0.145833	0.00420768	Genes in 20kb window	At4g02860	At4g02870	At4g02871	At4g02880	At4g02890	At4g02900	At4g02910
						Distance from SNP to gene (bp)	9198	6977	6790	1558	308	4343	8763
LRlengthave_δhighN-lowN	4	1297112	0.0217831	0.135417	0.0267703	Genes in 20kb window	At4g02900	At4g02910	At4g02920	At4g02930	At4g02940
						Distance from SNP to gene (bp)	9365	7497	2251	1292	9391
LRlengthave_δhighN-lowN	4	1329450	0.0100719	0.135417	0.00155208	Genes in 20kb window	At4g02980	At4g02990	At4g03000	At4g03010	At4g03020	At4g03030
						Distance from SNP to gene (bp)	7973	5446	1930	502	1949	6279
LRlengthave_lowN	4	1329450	0.0365774	0.135417	0.0133737	Genes in 20kb window	At4g02980	At4g02990	At4g03000	At4g03010	At4g03020	At4g03030
						Distance from SNP to gene (bp)	7973	5446	1930	502	1949	6279
LRtot_lowN	4	4886929	0.00465067	0.114583	0.00545245	Genes in 20kb window	At4g08039	At4g08040
						Distance from SNP to gene (bp)	897	180
LR#_δhighN-lowN	4	17247210	0.0486969	0.40625	0.00044777	Genes in 20kb window	At4g36530	At4g36540	At4g36550	At4g36560	At4g36570
						Distance from SNP to gene (bp)	5270	1911	1256	5452	7455
LR#_δhighN-lowN	4	17247322	0.0486969	0.395833	0.0010202	Genes in 20kb window	At4g36530	At4g36540	At4g36550	At4g36560	At4g36570
						Distance from SNP to gene (bp)	5382	2023	1144	5340	7343
LRlengthave_lowN	5	9907096	0.0351835	0.177083	0.000294558	Genes in 20kb window	At5g27889	At5g27890
						Distance from SNP to gene (bp)	3494	1178
LRtot_highN	5	18344565	0.0395883	0.125	0.003219	Genes in 20kb window	At5g45240	At5g45250	At5g45260	At5g45275
						Distance from SNP to gene (bp)	8249	1316	1135	7067
LRtot_highN	5	18349893	0.0395883	0.125	0.003219	Genes in 20kb window	At5g45250	At5g45260	At5g45275
						Distance from SNP to gene (bp)	6644	57	1739
LRtot_highN	5	18355229	0.0306005	0.125	0.000296043	Genes in 20kb window	At5g45260	At5g45275	At5g45280
						Distance from SNP to gene (bp)	5393	622	7593
