# Supplementary material for: Plasticity Regulators Modulate Specific Root Traits in Discrete Nitrogen Environments
Source: PLoS Genet. 2013 Sep 5;9(9):e1003760. doi: 10.1371/journal.pgen.1003760 (PMC3764102; doi:10.1371/journal.pgen.1003760)
Supplement: Table S7 — Heritability (H2) of each trait on high N, low N, or δ highN-lowN. (XLSX) [file pgen.1003760.s017.xlsx]

## Sheet: Table S7
Table S7
Phenotype name	H2
SA-lowN	0.377645
PR-LowN	0.625844
SA to PR-LowN	0.38342
LRdensity-LowN	0.412017
LR#-LowN	0.400971
LRlengthave-LowN	0.323305
LB/PR-LowN	0.317568
LRtot-LowN	0.485976
PR+LRtot-LowN	0.570544
SA-HighN	0.288599
PR-HighN	0.417893
SA to PR-HighN	0.222477
LRdensity-HighN	0.588601
LR#-HighN	0.60737
LRlengthave-HighN	0.505171
LB/PR-HighN	0.360763
LRtot-HighN	0.697335
PR+LRtot-HighN	0.645316
SA-δhighN-lowN	0.0475975
PR-δhighN-lowN	0.0843317
SA to PR-δhighN-lowN	0.0748934
LRdensity-δhighN-lowN	0.159616
LR#-δhighN-lowN	0.121947
LRlengthave-δhighN-lowN	0.193186
LB/PR-δhighN-lowN	0.143983
LRtot-δhighN-lowN	0.226377
PR+LRtot-δhighN-lowN	0.204855
