# Supplementary material for: Plasticity Regulators Modulate Specific Root Traits in Discrete Nitrogen Environments
Source: PLoS Genet. 2013 Sep 5;9(9):e1003760. doi: 10.1371/journal.pgen.1003760 (PMC3764102; doi:10.1371/journal.pgen.1003760)
Supplement: Table S8 — GWAS hits organized by genomic location. The 7 SNP marker groups associated with LRlengthave including 53 genes are tabulated together with information about the trait association. Genes whose regulation is significantly different across accessions are marked and T-DNA line numbers given for genes that were carried forward to functional analysis. The three genes with validated phenotypes are highlighted yellow. (XLSX) [file pgen.1003760.s018.xlsx]

## Sheet: Table S8
Table S8
AGI_ID	Gene description	Expression ANOVA effect	T-DNA line ID (position in gene)	GWAM_associated phenotype(s); number in parentheses designates number of snps if more than 1
At3g16340	ATPDR1, PDR1, pleiotropic drug resistance 1			LRlengthave_δhighN-lowN (4)	LRlengthave_lowN (2)
At3g16350	Homeodomain-like superfamily protein	Accession only	SAIL_167_A06 (exon), SAIL_658_G04 (exon)	LRlengthave_δhighN-lowN (4)	LRlengthave_lowN (2)
At3g16360	AHP4, HPT phosphotransmitter 4			LRlengthave_δhighN-lowN (4)	LRlengthave_lowN (2)
At3g16370	GDSL-like Lipase/Acylhydrolase superfamily protein			LRlengthave_δhighN-lowN (4)	LRlengthave_lowN (2)
At3g16380	PAB6, poly(A) binding protein 6			LRlengthave_δhighN-lowN (4)	LRlengthave_lowN (2)
At3g16390	NSP3, nitrile specifier protein 3			LRlengthave_δhighN-lowN (4)	LRlengthave_lowN (2)
At3g16400	ATMLP-470, ATNSP1, NSP1, nitrile specifier protein 1			LRlengthave_δhighN-lowN (4)	LRlengthave_lowN (2)
At3g16410	NSP4, nitrile specifier protein 4			LRlengthave_δhighN-lowN (4)	LRlengthave_lowN (2)
At3g16420	JAL30, PBP1, PYK10-binding protein 1			LRlengthave_δhighN-lowN (6)	LRlengthave_lowN (6)
At3g16430	JAL31, jacalin-related lectin 31			LRlengthave_δhighN-lowN (6)	LRlengthave_lowN (6)
At3g16432	Unknown protein			LRlengthave_δhighN-lowN (6)	LRlengthave_lowN (6)
At3g16440	ATMLP-300B, MEE36, MLP-300B, myrosinase-binding protein-like protein-300B	Accession only	Salk_045666 (intron), SALK_057714(CF) (promoter), SALK_123616(BV) (promoter)	LRlengthave_δhighN-lowN (6)	LRlengthave_lowN (6)
At3g16450	Mannose-binding lectin superfamily protein	Accession only	SALK_022578C (5'-UTR), SALK_060146 (3'-UTR)	LRlengthave_δhighN-lowN (6)	LRlengthave_lowN (6)
At3g16460	Mannose-binding lectin superfamily protein	Accession only	SALK_020347C (3'-UTR), SALK_028332 (BO) (exon), SALK_112558 (exon)	LRlengthave_δhighN-lowN (6)	LRlengthave_lowN (6)
At3g16470	JR1, Mannose-binding lectin superfamily protein	Accession only	SALK_000461C (exon), SALK_026685C (promoter)	LRlengthave_δhighN-lowN (6)	LRlengthave_lowN (6)
At3g16480	MPPalpha, mitochondrial processing peptidase alpha subunit			LRlengthave_δhighN-lowN (6)	LRlengthave_lowN (6)
At3g16490	IQD26, IQ-domain 26			LRlengthave_δhighN-lowN (6)	LRlengthave_lowN (6)
At3g23460	S-adenosyl-L-methionine-dependent methyltransferases superfamily protein	Accession only	no T-DNA alleles available	LRlengthave_δhighN-lowN
At3g23470	Cyclopropane-fatty-acyl-phospholipid synthase			LRlengthave_δhighN-lowN
At3g23480	Cyclopropane-fatty-acyl-phospholipid synthase			LRlengthave_δhighN-lowN
At3g23490	CYN, cyanase	Accession only	SAIL_448_B08 (exon), SALK_026383(BE) (exon), SALK_108492C (exon)	LRlengthave_δhighN-lowN
At3g50020	Serine protease inhibitor, potato inhibitor I-type family protein			LRlengthave_δhighN-lowN
At3g50022	Unknown protein			LRlengthave_δhighN-lowN
At3g50030	ARM-repeat/Tetratricopeptide repeat (TPR)-like protein			LRlengthave_δhighN-lowN
At3g50040	Unknown protein			LRlengthave_δhighN-lowN
At3g50050	Eukaryotic aspartyl protease family protein			LRlengthave_δhighN-lowN
At3g50060	MYB77, myb domain protein 77			LRlengthave_δhighN-lowN
At3g50080	VFB2, VIER F-box proteine 2			LRlengthave_δhighN-lowN
At3g50090	Exonuclease family protein			LRlengthave_δhighN-lowN
At3g50100	SDN1, small RNA degrading nuclease 1			LRlengthave_δhighN-lowN
At3g50110	ATPEN3, PEN3, PTEN 3			LRlengthave_δhighN-lowN
At3g50120	Plant protein of unknown function			LRlengthave_δhighN-lowN
At3g50123	Unknown protein			LRlengthave_δhighN-lowN
At3g50130	Plant protein of unknown function			LRlengthave_δhighN-lowN
At3g50140	Plant protein of unknown function			LRlengthave_δhighN-lowN
At4g02840	Small nuclear ribonucleoprotein family protein	Accession only	SALK_047601 (promoter), SALK_047837(AS) (promoter)	LRlengthave_δhighN-lowN (3)	LRlengthave_lowN
At4g02850	Phenazine biosynthesis PhzC/PhzF family protein	Accession only	SALK_059126C (intron), SALK_064966(AP) (3'-UTR)	LRlengthave_δhighN-lowN (3)	LRlengthave_lowN
At4g02860	Phenazine biosynthesis PhzC/PhzF protein	Accession only	SALK_086554C (exon), SALK_111688C (intron)	LRlengthave_δhighN-lowN (3)	LRlengthave_lowN
At4g02870	Unknown protein			LRlengthave_δhighN-lowN (3)	LRlengthave_lowN
At4g02871	Unknown protein			LRlengthave_δhighN-lowN (3)	LRlengthave_lowN
At4g02880	Unknown protein			LRlengthave_δhighN-lowN (3)	LRlengthave_lowN
At4g02890	UBQ14, Ubiquitin family protein	N+E Interact	SALK_075567C (promoter), SALK_107827C (exon)	LRlengthave_δhighN-lowN (3)	LRlengthave_lowN
At4g02900	ERD (early-responsive to dehydration stress) family protein			LRlengthave_δhighN-lowN (3)	LRlengthave_lowN
At4g02910	Unknown protein			LRlengthave_δhighN-lowN (3)	LRlengthave_lowN
At4g02920	Unknown protein	Accession only	SALK_025883C (5'-UTR), SALK_068266(BA) (exon), SALK_104906C (exon)	LRlengthave_δhighN-lowN (3)	LRlengthave_lowN
At4g02930	GTP binding Elongation factor Tu family protein	Accession only	SALK_011676(A) (3'-UTR), SALK_030620(AI) (intron)	LRlengthave_δhighN-lowN (3)	LRlengthave_lowN
At4g02940	Oxidoreductase, 2OG-Fe(II) oxygenase family protein			LRlengthave_δhighN-lowN (3)	LRlengthave_lowN
At4g02980	ABP, ABP1, endoplasmic reticulum auxin binding protein 1			LRlengthave_δhighN-lowN	LRlengthave_lowN
At4g02990	Mitochondrial transcription termination factor family protein			LRlengthave_δhighN-lowN	LRlengthave_lowN
At4g03000	RING/U-box superfamily protein			LRlengthave_δhighN-lowN	LRlengthave_lowN
At4g03010	RNI-like superfamily protein			LRlengthave_δhighN-lowN	LRlengthave_lowN
At4g03020	Transducin family protein / WD-40 repeat family protein			LRlengthave_δhighN-lowN	LRlengthave_lowN
At4g03030	Galactose oxidase/kelch repeat superfamily protein	Accession only	SALK_086488C (5'-UTR), SALK_121520C (exon)	LRlengthave_δhighN-lowN	LRlengthave_lowN
