# Supplementary material for: Plasticity Regulators Modulate Specific Root Traits in Discrete Nitrogen Environments
Source: PLoS Genet. 2013 Sep 5;9(9):e1003760. doi: 10.1371/journal.pgen.1003760 (PMC3764102; doi:10.1371/journal.pgen.1003760)
Supplement: Table S9 — List of all element outliers for probes in each replicate set of microarray data. (XLSX) [file pgen.1003760.s019.xlsx]

## Sheet: Table S9
Table S9
Kas-2 Control Probe Outlier # Probe Outlier #	Kas-2 Control Element Outlier # Element Outlier #	Kas-2 N-Treat Probe Outlier #	Kas-2 N-Treat Element Outlier #	NFA-8 Control Probe Outlier #	NFA-8 Control Element Outlier #	NFA-8 N-Treat Probe Outlier #	NFA-8 N-Treat Element Outlier #	Sq-8 Control Probe Outlier #	Sq-8 Control Element Outlier #	Sq-8 N-Treat Probe Outlier #	Sq-8 N-Treat Element Outlier #	Tamm-27 Control Probe Outlier #	Tamm-27 Control Element Outlier #	Tamm-27 N-Treat Probe Outlier #	Tamm-27 N-Treat Element Outlier #	Ts-5 Control Probe Outlier #	Ts-5 Control Element Outlier #	Ts-5 N-Treat Probe Outlier #	Ts-5 N-Treat Element Outlier #	Var-2-1 Control Probe Outlier #	Var-2-1 Control Element Outlier #	Var-2-1 N-Treat Probe Outlier #	Var-2-1 N-Treat Element Outlier #
256674_at	2-3,10	262116_at	6-7	256674_at	3	262116_at	7,11	256674_at	3,6-7,9-10	262116_at	10	256674_at	3,7,10	256674_at	7,9-10	262116_at	6	262116_at	7-8	256674_at	3,7,10	256674_at	7
262116_at	1,6,11	247831_at	1,11	263004_at	1,5,10-11	256674_at	5,9	262116_at	3,6,8	256674_at	3,7,9	263004_at	5,10-11	262116_at	7,10-11	256674_at	2-3,6-7,10	256674_at	2-3,7-9,11	263004_at	1,11	262116_at	7
263004_at	5,11	263979_at	1	247831_at	5	248995_at	6	263004_at	6,11	247831_at	8	247831_at	2,9	247831_at	11	263004_at	4,8,10-11	263004_at	1,6,8	248995_at	5	263004_at	4
247831_at	2,5,8-9	255744_at	5	263979_at	1,10-11	263979_at	1	247831_at	4,6	263979_at	1,3,6-7,10-11	263979_at	1,4,7	253507_at	2,6-7	247831_at	4,9	247831_at	1,7-8,11	255744_at	8	248995_at	2,7
255744_at	4,8	253507_at	2,6-7	255744_at	8-9	261834_at	8,11	263979_at	7	253507_at	2,6,11	255744_at	4,7	255744_at	2,5	263979_at	6-7,10	263979_at	1,6	266345_at	8,11	247831_at	1,11
253507_at	2,5-6	261834_at	2	253507_at	2,6,10	253507_at	2,6	255744_at	4-5,7	255744_at	1,10	253507_at	2,5-6	248357_at	7,10	253507_at	6	255744_at	4	253507_at	6	266012_s_at	9-11
248357_at	3,11	248357_at	9-10	248357_at	10	248357_at	10	253507_at	2-3,5-6	248357_at	1	262566_at	7	264261_at	6,11	255744_at	4-5,7,10	253507_at	2,6-7	248357_at	10	263979_at	1,6
262566_at	7	261325_at	5,9	264261_at	5	261325_at	5	264261_at	1-2,4-5,9-10	252018_at	6-7	258642_at	1,3	252018_at	9-10	264261_at	1-3,7,10	248357_at	1,9	258079_at	6	248357_at	3,10
252018_at	1,5	258079_at	1	252018_at	1	247068_at	4	262566_at	4,7	258642_at	2-3	246870_at	3	258642_at	1-2,11	262566_at	7	264261_at	1,4,9-10	249280_at	6	261325_at	5
258642_at	1-2,8,11	264261_at	4	258642_at	3,6	258079_at	1	252018_at	6	245108_at	5,10-11	258459_at	11	264529_at	2-3	258642_at	1-2,7	262566_at	7	258642_at	3-4,6	258079_at	6
245108_at	9	262566_at	7	264529_at	1,5	264261_at	4	258642_at	2-4,6,8,11	264529_at	8	254102_at	10	260285_at	3,9-10	245108_at	4,8,11	258642_at	1-2,7-8	246222_at	4	264261_at	8
264529_at	2-3	249280_at	1-2	246870_at	9-10	249280_at	2	245108_at	2,7	260285_at	8,10	260019_at	1,6,9-10	246870_at	7	260285_at	6,8	264529_at	2,5	264529_at	3,9	250920_at	5
260285_at	1,6-7	252018_at	1	258459_at	11	250920_at	1,5	264529_at	3	258459_at	1,4	259570_at	5-7,9	260869_at	11	260869_at	1,6,9,11	260285_at	3,9-10	260285_at	6	252018_at	6
246870_at	7,9-10	258642_at	2	266079_at	11	261145_at	5	260285_at	6,8	266079_at	2	263841_at	2,11	258459_at	3	258459_at	6-7,10	246870_at	6	246870_at	4	246222_at	2
254102_at	7,10	245108_at	11	254102_at	7	252018_at	1	246870_at	2	254102_at	5,7	258870_at	10	266079_at	1,6,11	266079_at	2-3,5,8	260869_at	9	259530_at	1	253672_at	6
260019_at	1,10	246222_at	2-3,5	260019_at	6-7	246222_at	2	260869_at	1-2,9	260019_at	3,11	245354_at	2,4,10	260019_at	6,8	254102_at	7-9	258459_at	7,10	252015_at	10	260285_at	3,9
259570_at	3-6	260285_at	3,9-10	259570_at	5-7	264529_at	2	258459_at	10	259570_at	9	266714_at	11	259570_at	2	260019_at	2-3,9-11	266079_at	3	260869_at	2,6,11	246870_at	4
263841_at	2-4	259530_at	1,7-9	263841_at	2,4,11	253672_at	6	266079_at	5-8	263841_at	7-9	266285_at	6,8-9	258870_at	9	259570_at	6,9	254102_at	5,7	254448_at	5	259530_at	7,9
245354_at	4	252015_at	9	245354_at	3,10	260285_at	2,10	254102_at	7,9-10	245354_at	10	253311_s_at	7	245354_at	3,7-8	263841_at	2-4,7-8,10	260019_at	1,11	258459_at	11	258459_at	3
250272_at	8,10	260869_at	6,11	254133_at	6	256475_s_at	7	260019_at	5	254133_at	10	257842_at	4	250272_at	8	245354_at	1-2,11	259570_at	2,4,11	261716_at	1	261716_at	2
266714_at	4,11	258459_at	3	266285_at	3-4,9	259530_at	4,7	259570_at	9	250272_at	8	266565_at	2,5	254133_at	4,10-11	254133_at	9,11	263841_at	2,7,9	260019_at	10	266079_at	1,11
252951_at	2	261716_at	2,11	253311_s_at	7	261716_at	2	263841_at	1,3,5	252951_at	2,5	261675_at	1,8	252951_at	2,5,11	266714_at	4,7,11	258870_at	7,9	254102_at	7	260019_at	6,8
266285_at	9	266079_at	2,5,11	257842_at	10	266079_at	9,11	258870_at	7,10	266285_at	9	245267_at	7,10-11	266285_at	3,7,9	252951_at	2,7	250272_at	2,8,10	259570_at	6	254102_at	3
266565_at	2	260019_at	5,9	266565_at	2	254102_at	2,8	245354_at	1	253311_s_at	9	251577_at	3,10	253311_s_at	11	266285_at	1-2,4,9	266714_at	7,11	263841_at	2-3	246005_at	3,10
261675_at	6,8-9	254102_at	2,5,7	261675_at	6,8-9	246005_at	10	254133_at	5,8,10	257842_at	6	261703_at	5,9	266565_at	1-2	253311_s_at	2	266285_at	4,7,9	254091_at	8	263841_at	9,11
245267_at	7,9,11	246005_at	3,10	251577_at	3,10	259570_at	11	250272_at	3	266565_at	2,6,10	255739_at	5-6	261675_at	6,9-10	257842_at	6,10	253311_s_at	5	254133_at	4	254091_at	1
251577_at	2-3,6	259570_at	2,5,8-9,11	261703_at	5	254091_at	5	252951_at	7	261675_at	1,8	264924_at	2	245267_at	4,7	266565_at	2,4-6	257842_at	2	264639_at	8	245354_at	7
261703_at	5	263841_at	9	255739_at	2,5-6,9	245354_at	7,11	266714_at	2-4	245267_at	1,9	249385_at	10	251577_at	3,7,10	261675_at	1,8	266565_at	2,10	255309_at	7	247186_at	4
255739_at	2,6,9	250272_at	8	257688_at	5,7	257108_x_at	5	266285_at	1-2,4-5	251577_at	2-3,11	265030_at	4	255739_at	5,8	245267_at	7-9,11	261675_at	1,8-9	266285_at	9	250272_at	8
258884_at	1,8	264639_at	5	264924_at	7	247186_at	4	253311_s_at	2,7,9	261703_at	11	266227_at	1,3	258884_at	9	251577_at	2-4,11	245267_at	7	247206_at	3,7	254133_at	4,11
257688_at	6	252951_at	2,5,11	249385_at	7	250272_at	8	266565_at	2	255739_at	1,6,8	262259_s_at	6,10-11	257688_at	11	261703_at	1-2,5-6,9	251577_at	1-4	249165_at	10	264639_at	5
261190_at	10	266285_at	7,9	265030_at	4	264639_at	5	261675_at	1,4,6,8	257688_at	8	266140_at	1,10-11	261190_at	10	255739_at	7,9	261703_at	3	247317_at	1	266714_at	7
264924_at	2,6	247206_at	5,8	266227_at	1,3,11	252951_at	2,5,11	245267_at	9	244984_at	3,6,11	261560_at	11	264924_at	9	258884_at	3,7	255739_at	1-2,5,7,11	259303_at	4,9	252951_at	2,5,11
265030_at	4	247317_at	7	266140_at	10-11	266285_at	9	251577_at	1-2,7	261190_at	8	261008_at	5	265030_at	3-4	244984_at	3,6,9	257688_at	9	267401_at	2,9	266285_at	9
249385_at	2,7,10	259303_at	1,5,8	262259_s_at	6,10-11	253311_s_at	9	261703_at	1,3,5,9	264924_at	3,7,10	251139_at	2,5-6,9	266227_at	3-4,11	257688_at	1,6-9,11	244984_at	6,11	254396_at	7-8,10	247206_at	3,8
266227_at	1	254396_at	4,8	245349_at	3	247206_at	4-5,8	255739_at	7	265030_at	5,9	263736_at	1,3,5,8,10-11	249385_at	2,7	261190_at	5-6	264924_at	10	267074_s_at	3,5	249165_at	4,10
262259_s_at	4-6,10-11	266102_at	3	261008_at	5	247317_at	6	258884_at	3,7	266227_at	5,7,11	249884_at	10	266140_at	11	264924_at	2,4-5,7	261190_at	2,9	266565_at	2,11	259303_at	5,7-8
266140_at	1,9-11	267074_s_at	3,7	251139_at	2,6	267401_at	10	244984_at	3,11	262259_s_at	7,10	248074_at	2	262259_s_at	4,7,10	249385_at	7	249385_at	1-2	266102_at	1,5,9	267401_at	2,9-10
261008_at	1,5,9	266565_at	1-2	263736_at	1,8,10	259303_at	1,5,7,9	261190_at	11	266140_at	6,8	262482_at	3,9	261560_at	10	265030_at	2,5	266227_at	1,6-7,9	263393_at	11	254396_at	10
251139_at	2,6,8	261675_at	9-10	247963_at	6	266102_at	10	264924_at	2,5	245349_at	3,9	260844_at	11	261008_at	1,5,9	266227_at	1	262259_s_at	5	245267_at	7,11	266102_at	10
263736_at	1,8	263393_at	1,4,8-9	249884_at	7	267074_s_at	3	249385_at	7	261560_at	6	257704_at	3,11	263736_at	1,3,7,11	266140_at	10	245349_at	3,5,7,9	251577_at	10-11	267074_s_at	7
247963_at	6	267490_at	3	262482_at	9	266565_at	2,10	265030_at	4	261008_at	1	258671_at	4	247963_at	7	245349_at	3,5,7,9	266140_at	2,6,8,11	254153_at	2,6	266565_at	1-2
248074_at	2,6	245267_at	1,9	250021_at	1	261675_at	3,9-10	266227_at	2,9	251139_at	2-3	246932_at	8	248074_at	2,5	262259_s_at	3,5,9-11	261008_at	1	247732_at	1,10	263393_at	4,9
262482_at	4,9	251577_at	3,7	260844_at	4-5,8	251577_at	2,10	245349_at	3,5	263736_at	4,6	249519_at	7	262482_at	2	261560_at	6,11	251139_at	2,5	257688_at	5	251577_at	2,7,9
250021_at	9	263073_at	1,7	257704_at	3,11	263073_at	1,7	262259_s_at	3,5-6,9	247963_at	3,7	255614_at	3,5-6,8,10	250021_at	2,4	261008_at	1,5,11	263736_at	6	264924_at	1,7	263073_at	7
257704_at	11	254153_at	5,11	258671_at	4,10	254153_at	1,5	266140_at	1,8,10	249884_at	7	254924_at	6	260844_at	4,11	251139_at	3,7,9	261317_at	6	249385_at	7	254153_at	2,5
260844_at	2,5,10	258725_at	11	249519_at	6	247732_at	8	261560_at	4,6,11	248074_at	4-5,9	255059_at	4	257704_at	2,5,11	263736_at	1,3,6,8	247963_at	2,6,8	263272_at	6,9	260457_at	9
255614_at	3,5-6,8,10	255739_at	5	255614_at	3,8	255739_at	2,11	261008_at	1,11	262482_at	1-2,8	255479_at	8	258671_at	8	247963_at	2,6	248074_at	2,9	266227_at	1	255739_at	5
254924_at	6	258884_at	9	254924_at	6	258884_at	9	251139_at	1-2,5,9	250021_at	6	256882_at	6	246932_at	4	261317_at	1-2,10	262482_at	1-2,5,11	247395_at	5,7-9	258884_at	10
255059_at	4	257688_at	1,9	255059_at	4	244984_at	9,11	263736_at	1,5-6,11	260844_at	6-7,11	259183_at	9-10	263896_at	4	249884_at	7	250021_at	4,6	262259_s_at	5-6,10-11	244984_at	11
255479_at	8,11	264924_at	9	255479_at	6,8,10	257688_at	1,11	261317_at	6,9	257704_at	1	260644_at	4	249519_at	9	248074_at	2,6	260844_at	7-8	252663_at	4	257688_at	11
256882_at	6,8,10	261190_at	6	256882_at	6	263272_at	7	249884_at	6,8	258671_at	5,8	260187_at	1	255614_at	1-2,6	262482_at	2-3,9,11	257704_at	1	266140_at	1,11	264924_at	9
266582_at	5,10	249385_at	7	259183_at	2,10	249385_at	2-3	248074_at	5-6,9	246932_at	8	251752_at	3-4	254924_at	7	260844_at	5	258671_at	5-6	261560_at	11	249385_at	7
260644_at	4	266227_at	3,6,9	260644_at	3	252663_at	8	262482_at	3,8-9,11	263896_at	2	265623_at	3,9	255059_at	8	257704_at	1	246932_at	3,8	252337_at	8	266227_at	3,6,11
260187_at	1,4,8	263272_at	2	251752_at	3	262259_s_at	4	250021_at	1	249519_at	2,10	265697_at	6	256882_at	4,7	258671_at	3-5	263896_at	2,11	267380_at	3-5,8	262259_s_at	10
251752_at	2-4	262259_s_at	7,11	255401_at	6	252337_at	9	260844_at	2,5	255614_at	1,6-7	245118_at	7	259183_at	10	263896_at	4,7,10	255614_at	6,10	261008_at	5	247395_at	9
255401_at	3,6	247395_at	6,9	265623_at	2-3	267380_at	4	257704_at	1-2	254924_at	2,8	267563_at	7	266582_at	7,10-11	246932_at	3,6,8,11	249519_at	1,3,5-6,9	251139_at	2,6	266140_at	6,11
265623_at	3	252663_at	2,8,10	265697_at	1,6	265566_at	7	258671_at	4,10	255059_at	8-10	264445_at	3,9	265769_at	4-5,9	249519_at	5,7,10	254924_at	2	263736_at	1,8-9,11	261560_at	10
265697_at	1,6	266140_at	1,11	267563_at	7	251139_at	5	263896_at	7	256882_at	1,8,11	249732_at	2-3,9	260187_at	6	255614_at	3-5,8,10	255059_at	3,8	261317_at	2	252337_at	9
264445_at	9	261560_at	10	245118_at	5-6	254715_at	5	246932_at	6,11	265769_at	4-5	265068_at	2,7,11	260644_at	3	254924_at	1,4-6	255479_at	3-5,7-8,10-11	246429_at	1,10	267380_at	4,8-9,11
245118_at	7,11	267380_at	4,8	264445_at	3,7	263736_at	11	249519_at	3,5	266582_at	2,6	265262_at	2	255401_at	3	255059_at	3,6	266582_at	6	248074_at	5-8	249377_at	9
267563_at	7	249377_at	3	249732_at	2-3,9	248457_at	11	255614_at	3,5,8,10	260187_at	5-6	262178_at	5,7-8,10	265623_at	2-3,6	256882_at	10	265769_at	5	249884_at	4	261008_at	9
249732_at	9	265566_at	7	265262_at	10	246429_at	8	254924_at	4-5	260644_at	5	256614_at	10	265697_at	1,3,7-8	255479_at	4,6-8,10-11	260644_at	8	262482_at	3	265566_at	7
265068_at	2,6-7	261008_at	1,5,9	265068_at	2,4,7,10-11	248074_at	5,9	255059_at	2-4,9,11	251752_at	2,6,8,11	246513_at	4	264445_at	2,7,10	259183_at	1-2,5,8	260187_at	6	251344_at	2	263736_at	4,9,11
265262_at	1,10	254715_at	5,10	262178_at	4,7-8,10	262482_at	2	256882_at	10-11	255401_at	3-4	266149_x_at	1,3	265262_at	8,10	265769_at	4-5	251752_at	3,6	257704_at	11	248457_at	11
262178_at	5-7,9-10	263736_at	10	256614_at	8	257704_at	5	255479_at	8	264445_at	4,8	255030_at	7	265068_at	4,7	266582_at	3,6-7,11	255401_at	3-4	260844_at	2,4,11	246429_at	1,8
246513_at	4-5,11	248457_at	11	266149_x_at	11	260844_at	4,11	259183_at	3	267563_at	3	262900_at	8	246513_at	11	260187_at	9	265623_at	1,3,7	261968_at	5	247963_at	1,7
256614_at	1,10	246429_at	8-9	255030_at	10	252181_at	6	265769_at	5	245118_at	2	262170_at	2-4,6,9	256614_at	3,5,7,10	251752_at	3-4,6	265697_at	3,7	252181_at	11	248074_at	5
266149_x_at	1,11	247963_at	1	262170_at	4,6,9	258671_at	8	260644_at	1	249732_at	1-2,4,7	246192_at	5,11	255030_at	1-2,5,11	255401_at	5-6	267563_at	3,11	249519_at	6	262482_at	2
255030_at	7,10	248074_at	9	262900_at	3	246932_at	4	251752_at	4,6,11	265068_at	2,7,9	263071_at	8	262900_at	7-9,11	265623_at	1,3	245118_at	2	255614_at	3,8	250193_at	2,10
262900_at	3	256638_at	11	246192_at	8,11	249519_at	9	255401_at	5	265262_at	2,6	250603_at	10	262170_at	2-3	265697_at	1,10	264445_at	2-3,10	254924_at	6,9	250021_at	2
262170_at	2-4,9	262482_at	2	263071_at	8	255614_at	6	265623_at	1,7	262178_at	8	253415_at	3,6-7,9	263071_at	4	267563_at	6-8,11	265262_at	9	250829_at	4,8	260844_at	4,11
253453_at	8,10	251344_at	3	250603_at	10	259456_s_at	10	265697_at	1,10	265515_at	5,8	258557_at	2-3,9-10	250603_at	4,8	245118_at	1-2	265068_at	2,4,7	259183_at	3,5,9-10	257704_at	1,11
246192_at	8	250193_at	10	253415_at	7,9	257118_at	8	267563_at	5-8	256614_at	3-5,10	254943_at	3,10	258557_at	2,10	249732_at	2-4,11	262178_at	2,7	266582_at	5	261968_at	9
263071_at	6-8	250021_at	2	258557_at	3,8-10	256991_at	1,11	245118_at	1-2,10	246513_at	2	265274_at	7-8	254943_at	4	265068_at	2,6-7	265515_at	1-2,4	260187_at	1	252181_at	8,11
250603_at	10	257704_at	5,11	249729_at	5	254924_at	4,6	249732_at	2,4,7,9-11	266149_x_at	2-3	246498_at	11	249729_at	2-3,5	265262_at	1-2,4,6-7	246513_at	7,9	251752_at	3	263896_at	2
258557_at	2,10	260844_at	4	254943_at	3	255479_at	6,10	265068_at	2,7	255030_at	3	247853_at	2	253862_at	1	265515_at	6	256614_at	3,5-6,10-11	257329_at	2,8	249519_at	9
254943_at	3,5	261968_at	4,10	246467_at	1,7	256882_at	1,8	265262_at	2,4,6	262900_at	1,11	256489_at	10	265274_at	6	262178_at	2,4-10	266149_x_at	10	265623_at	3,9	255614_at	1,6
246467_at	7,11	252181_at	6	265274_at	4,7	254526_at	3	265515_at	6	253453_at	7	256270_at	1,3	246498_at	5,10	256614_at	8-10	255030_at	4,6,8	252510_at	4,9	248183_at	5
265274_at	4,7	258671_at	8	246498_at	2	266582_at	10	262178_at	3,7-11	263071_at	3	261469_at	11	253288_at	9	246513_at	4	262170_at	2-3,5	264445_at	4,9	257118_at	5,8
246554_at	3,10	263896_at	2-4	261469_at	11	265769_at	5	256614_at	4,8,10	250603_at	1,4,6,8	261949_at	7	256270_at	11	266149_x_at	3,8	262900_at	1,11	245118_at	2,4	254924_at	1
259710_at	8,11	249519_at	9	261949_at	5,7,10	263676_at	4-5	266149_x_at	3	253415_at	7,11	251491_at	1,4	256489_at	1,9	255030_at	2,7,10	253453_at	7	267563_at	1,7	255059_at	8
246498_at	5	257118_at	8-9	251491_at	1,4,6	260187_at	6	255030_at	7	258557_at	5,10	260789_s_at	3,5,9-10	261469_at	6	262900_at	3,10	263071_at	2	265262_at	10	256882_at	4
247853_at	1-2,9	254924_at	1	260789_s_at	1,3-5,8-10	251752_at	5	262170_at	3,6	249729_at	2-4	248851_s_at	2,5-6	261949_at	2,4-5,10	262170_at	2-4,6	250603_at	1-2,8,10	265068_at	2,7,10-11	254526_at	3,10
253288_at	5	255059_at	8	248851_s_at	2	266911_at	2	253453_at	3,8	253862_at	1,5,7	250938_at	4,7-8,10-11	251491_at	4	253453_at	1,11	258557_at	6	255725_at	9	259183_at	10
256270_at	1,9	256882_at	4,7	250938_at	4,7,11	265623_at	3	246192_at	3-4,6,8,11	254943_at	1-2,11	259665_at	2-4	260789_s_at	4,9	246192_at	4,6,11	253415_at	3,5,8	262178_at	4,7,10	266582_at	11
261949_at	5-7	254526_at	10	259665_at	3	251104_at	8	263071_at	6	246467_at	2,6	262346_at	2-3,5,7	248851_s_at	1	263071_at	6	249729_at	2-3,5,10	253999_at	2,11	263676_at	8
251491_at	1	259183_at	10	262346_at	1,6,9	267563_at	6	250603_at	6,8	265274_at	6,9	257778_at	1,5	250938_at	1,8-10	250603_at	1,6,8	253862_at	1-2,4-5,7	256614_at	10	260644_at	3,11
264225_at	8	266582_at	11	247513_at	1,4-5	264445_at	2,7,10	253415_at	4,9	246554_at	4-5,9	266860_at	1	259665_at	3	258557_at	2-3,10	254943_at	1-2,9	250184_at	8	266355_at	6
260789_s_at	3,9-10	265769_at	5	266860_at	1	249732_at	8	258557_at	3	259710_at	1,10	253728_at	4,7,9-10	262346_at	1,3,5-8,11	253415_at	1,3,5,10	265274_at	6,9	255030_at	7	266911_at	5-6
248851_s_at	2	263676_at	1,4,6	253728_at	4,6-8,10	265068_at	2,4	253862_at	5	247853_at	7-8	250473_at	6	247513_at	4	253862_at	5,11	246554_at	4,8	262170_at	2-3,7,9	257329_at	1,10
250938_at	4,7-8,10-11	260187_at	6	260534_at	2	265262_at	2,6,8	249729_at	4	246498_at	2,5	249805_at	10	266860_at	4,6,11	249729_at	4	259710_at	8	246192_at	5	255401_at	2
259665_at	2-4	266911_at	6	255837_at	4	262178_at	8	254943_at	1,5,11	253288_at	4,7,9	255837_at	4	253728_at	4,9-10	246467_at	1,7,10-11	247853_at	7-9	261965_at	3,5	265697_at	8
262346_at	1,3,8-10	265623_at	6	258421_at	1-2	255725_at	1-2,9	265274_at	5,7,9	256489_at	5	258421_at	1-2	260534_at	5	246554_at	3	246498_at	5,11	254894_at	1-2,7	264445_at	8
247513_at	5	265697_at	1,3,8	253162_at	9	253999_at	9	246554_at	2,4-5	261469_at	3	266824_at	3,9	251422_at	8,11	265274_at	2,5,7,9	253288_at	5-6,9	253415_at	9	267563_at	8
257778_at	1,5	267563_at	6-7	266824_at	7	256614_at	5,7	259710_at	2	261949_at	9	253162_at	2,9	258421_at	3-4	259710_at	8	256270_at	11	258557_at	6,8-10	247183_at	5
266860_at	1	264445_at	2,10	248577_at	6	262900_at	9,11	246498_at	5,11	251491_at	1	267457_at	9-10	253162_at	10	246498_at	2,4-5	261469_at	9	247274_at	11	265262_at	8,10
253728_at	1,4,6-10	249732_at	8	255457_at	3	262170_at	1,3	253288_at	7,9	264225_at	10	248577_at	6	266824_at	2,7,10	247853_at	2,11	261949_at	4	253862_at	9	265068_at	2,4
255837_at	7	265262_at	8	251134_at	11	261965_at	3,6	256489_at	5	260789_s_at	1,6,9	251134_at	2,9-11	267457_at	1	253288_at	5,7,9-10	260771_at	4	249274_at	3	255725_at	1,8-9
258421_at	2	265068_at	2	263094_at	9	247164_at	2,5,7	256270_at	1	250938_at	1-3	263094_at	5,9	255457_at	2	256489_at	5	251491_at	3	246375_at	3	253999_at	2,4,6,9
266824_at	3,9	255725_at	1,9	262728_at	2,7	245871_at	10-11	261469_at	3,11	259665_at	3	262728_at	7	251134_at	3,10	256270_at	1,5	260789_s_at	2,6,9-10	265274_at	7-8	246513_at	11
253162_at	2,6,9	253999_at	2,4,9	264731_at	8	246262_at	2-3	261949_at	7	262346_at	2,5	259372_at	10-11	263094_at	6,10	261469_at	11	250938_at	2-3	259691_at	3	256614_at	7,10
267457_at	1,9-10	246513_at	11	266296_at	6	263071_at	3	260771_at	8	247513_at	9	264731_at	1,10	262728_at	7	261949_at	5,9	262346_at	2-3,5,8,11	249033_at	1-3,7	266149_x_at	4,10
251134_at	11	256614_at	3-5,7,10	247571_at	2-3,7	250603_at	1	251491_at	1-3,10	257778_at	4,6	266296_at	4	264731_at	8	260771_at	5	247513_at	1,4,7	253189_at	3,5	255030_at	1,4-5
255423_at	9	266149_x_at	11	260969_at	1-2	254894_at	1	260789_s_at	10	253728_at	6-7	247571_at	3	247571_at	1,5	251491_at	1,6	257778_at	4,6	267434_at	3	262900_at	9,11
263094_at	5,9	250184_at	1,8	249198_s_at	3,7	258557_at	8	248851_s_at	2,11	250473_at	4,9	257921_at	1	252678_s_at	1,10	260789_s_at	3-4,6,9-10	266860_at	4	247853_at	2,9	262170_at	3
262728_at	2,4,7	262170_at	2	247769_at	4	249729_at	2	250938_at	3,7,9,11	251422_at	11	255440_at	4-5,11	260969_at	11	248851_s_at	2	253728_at	4,6-7,10	260670_at	1	253453_at	4
259372_at	10-11	262900_at	2,9-11	258407_at	3,10	249274_at	8-9	259665_at	2-3	255837_at	8-9	260969_at	1-2	247769_at	8,10	250938_at	4,8,11	249805_at	9	261949_at	5,7	261965_at	6
264731_at	8	253453_at	4	264680_at	2,5	246375_at	10	262346_at	2-3,5,8	258421_at	1,6,9,11	249198_s_at	3	264680_at	2	259665_at	2-3	255837_at	9	260789_s_at	4-5,9,11	247164_at	2
266296_at	2,4,6,10	261965_at	3	267152_at	6,8,11	246467_at	6	247513_at	9	266824_at	8	247769_at	1,4	267152_at	1,6	262346_at	2-3,5,7-8,10	258421_at	4,9-11	259746_at	9-10	245871_at	10
247571_at	2	245871_at	10	255265_at	1-2	246554_at	11	257778_at	1,3,5,10-11	267457_at	2	258407_at	11	249968_at	8	247513_at	5	266824_at	5	266422_at	9	246262_at	2-3
257921_at	1	246262_at	2,5,8-9	252305_at	6	265274_at	6-7	266860_at	5,9	251134_at	2,9	264680_at	5,8	255265_at	1,8	257778_at	1,6,11	267457_at	4,8	248851_s_at	2-3,5-6	263071_at	4
255440_at	11	260694_at	3	253020_at	1,6,8	259691_at	9	253728_at	4,6,10	255423_at	6	267152_at	6,11	253020_at	8	266860_at	5,9	251134_at	2-3,9	250938_at	4,8,10-11	250603_at	8
260969_at	4,11	263071_at	3	248848_at	4,10	249210_at	5-6	251422_at	4,8	262728_at	2,5	248124_at	1,9	248848_at	4-5,9	253728_at	1,4,6,10	255423_at	2,5-6	259665_at	3	254894_at	1,8
249198_s_at	3,7	250603_at	11	262798_at	9,11	249033_at	2	249805_at	6	264731_at	9	252305_at	6	262415_at	3,6-9	250473_at	5-7	262728_at	5,9	255622_at	6	258557_at	10
258407_at	10	254894_at	1	252155_at	1,5,8	253189_at	5,9	255837_at	4,6,9	259372_at	5	253020_at	1,6,8	249694_at	3,11	260534_at	3	264731_at	8	247513_at	4	249729_at	2
264680_at	5,8	258557_at	1-2,10	266383_at	5	259200_at	6	258421_at	1-2,7	252678_s_at	7,9	248848_at	4,10	262798_at	2,6-7,11	251422_at	2	259372_at	1-2,5,9-10	257778_at	4	246467_at	6
267152_at	5-6,11	249729_at	2	254907_at	1,6-7	253288_at	9	266824_at	11	257921_at	7	262798_at	2,9,11	252155_at	4,8,10	255837_at	8-10	266296_at	9	264125_at	2-3,11	246375_at	3,10
248124_at	11	249274_at	6	261590_at	1,8,11	248889_at	7-8,11	253162_at	9	260969_at	8	252155_at	1,5,8	252866_at	1,8	249805_at	2,11	252678_s_at	2,9	255467_at	3	246554_at	8
255265_at	1	246467_at	6	266430_at	5	256270_at	11	267457_at	4,9-10	255440_at	7	266213_s_at	8	266383_at	9	258421_at	2,7,9	257921_at	7	266860_at	1-2	265274_at	6-7
252305_at	6	246375_at	3	253474_at	4,10	260670_at	4,8	248577_at	3	249198_s_at	4,8,11	266383_at	9	254907_at	1,6,8	266824_at	9	255440_at	2,10	246242_at	5,10-11	249210_at	5,10
253020_at	6,8	246554_at	11	266052_at	8	261949_at	2	255457_at	7	247769_at	5-6,8	254907_at	1,6	261590_at	7	267457_at	1,4	249198_s_at	8,10-11	248879_at	11	249033_at	2,7
248848_at	4,10	265274_at	6-7	264145_at	6	251491_at	4	251134_at	4,8-10	258407_at	8	261590_at	3,7-8	266430_at	5-6	248577_at	3,9,11	247769_at	8	262326_at	3,6	253189_at	5,11
262415_at	5	249210_at	5-6	251958_at	5	264225_at	6	255423_at	5-6	264680_at	1,6	266430_at	5	253474_at	1,7	255457_at	3,5,7	258407_at	8	252570_at	1	259200_at	8,11
262798_at	2,9,11	249033_at	2-5,7-8,10-11	258075_at	3,9	260789_s_at	6,9	262728_at	8,10	267152_at	1,11	253474_at	4	251958_at	11	251134_at	5,9-10	264680_at	1,8	250473_at	6	248889_at	3,7,11
252155_at	1,5,8,10	253189_at	2,6	259733_at	1-4,8	258784_at	3	264731_at	2,9	249968_at	5,10	251958_at	4-5,7	266052_at	6	255423_at	5-6,11	267152_at	1,6-7,11	262579_at	1	256489_at	1,9
266383_at	5	259710_at	10	247150_at	1	259746_at	6-7	259372_at	1-2,8	248124_at	2	266052_at	1	264145_at	4	263094_at	2-3	249968_at	2	255837_at	4	261469_at	6
254907_at	1,6	259200_at	8	255825_at	11	266422_at	9	266296_at	2,6	255265_at	2	258075_at	7,10	258075_at	7-8	262728_at	4	255265_at	2,5,9,11	249805_at	2	260670_at	4
261590_at	1,8,11	248889_at	3-4,8	259419_at	11	255622_at	2,8-9	252678_s_at	5,7,9	252305_at	10	259733_at	2,11	245093_at	2	259372_at	1-2,8-9	252305_at	1	260280_at	1,5,10	246120_at	10
253474_at	4,10	256270_at	11	266302_at	7,10	262346_at	8	257921_at	1,4-5,7,9-10	253020_at	3	247150_at	4	248489_at	6	264731_at	1,9-10	253020_at	4-5	253162_at	9	261949_at	2
264145_at	7-8,11	266174_at	9	250703_at	1,6,11	247513_at	1,7-8,10-11	249198_s_at	7	248848_at	8	257350_x_at	1-2	259682_at	9	266296_at	2,4,9	248848_at	6	266824_at	3,9	251491_at	4
251958_at	4	260670_at	4,6	259269_at	11	264125_at	11	247769_at	7	262415_at	8-9	255825_at	11	266554_s_at	9	247571_at	2-3	262415_at	5-9	263411_at	2,6-7	258784_at	5
245093_at	8	246120_at	6	250143_at	5-6	246242_at	4	258407_at	8	249694_at	9	259228_at	1,9	247150_at	1-2,9	252678_s_at	2,9	249694_at	6	263749_at	1,9	260789_s_at	2,5-6,9-10
258075_at	1,3,7,9	265885_at	4	255466_at	2	253728_at	4,6	264680_at	2,4,6,11	262798_at	1,10	267335_s_at	2	254491_at	10-11	257921_at	1,4-5,7,9	262798_at	3,5,10-11	251134_at	11	259746_at	6-7
248489_at	6	261949_at	2,5	253448_at	6	248879_at	7,11	255265_at	5	252155_at	4,8-9,11	250703_at	1,6	252567_at	1,3	255440_at	10	252155_at	4,7	257799_at	3,10	266422_at	9
259733_at	2-3,5,8,11	260771_at	4	245416_at	3,10	262326_at	8	252305_at	2	252866_at	4	259269_at	8	255825_at	2	249198_s_at	8	252866_at	2,5	253320_at	1,8	250938_at	8-10
259682_at	2	251491_at	1,4	265087_at	1	265097_at	8,11	253020_at	8	266213_s_at	1,8	258350_at	5,9-10	259175_at	4	264414_s_at	4	266213_s_at	3,8	263094_at	9	255622_at	8
257350_x_at	10	256290_at	3	256429_at	8	250473_at	4	248848_at	4,11	254907_at	7,9	250143_at	6	259228_at	4,8	247769_at	1,4,9	254907_at	7-9	262728_at	2,10	262346_at	4-6,8,11
266554_s_at	3	258784_at	5	257807_at	3-4,11	262579_at	5	262798_at	1-2,9,11	266383_at	2-3,10	255466_at	4,7	259419_at	9	258407_at	3,8,10-11	266383_at	2-3,10	259372_at	10	247513_at	7,10
247150_at	1,4,9-10	260789_s_at	4,6,9-10	245480_at	11	251710_at	2	252155_at	1,5	261590_at	8	248662_at	5	267335_s_at	5	264680_at	2-3,5-6,8	266430_at	5	261477_at	9	264125_at	2,11
255825_at	11	266422_at	9	254319_at	9	255837_at	9	266213_s_at	1	266430_at	1,5-7	245416_at	3	266302_at	2,6-8,10	267152_at	11	253474_at	8	266296_at	2,4,10	255467_at	2
259228_at	1,4,7,9	250938_at	2,8,10	259640_at	4,7,9	258421_at	1,4,10	254907_at	5,8	253474_at	7,10	256429_at	8	250703_at	6-7,11	249968_at	4-5	266052_at	10-11	250066_at	1	246242_at	4
267335_s_at	2,4	259665_at	3	265305_at	1,3	263411_at	7	266383_at	3,5,11	266052_at	10	257807_at	3-4,8	258350_at	3,5,7-8	255265_at	1-2,4-5	251958_at	1	250411_at	4-6	253728_at	4,10
266302_at	1-2,7,10	255622_at	8	259302_at	11	255691_at	3	261590_at	1,5,7-8	251958_at	1	260868_at	2	250143_at	6-7	252305_at	2	264145_at	1	258333_at	3	251391_at	2
250703_at	1	262346_at	6,8,11	260753_at	2-3	267457_at	2	266430_at	4-5,7	264145_at	1,9	260717_at	2,7,11	245416_at	4	253020_at	5-6,8	245093_at	11	262950_at	2,5,9	248879_at	7
258350_at	10	247513_at	5,7,9-11	254211_at	6	247403_at	9,11	253474_at	4,10	258075_at	4,8	245480_at	11	257807_at	1,11	248848_at	2,4,8,10	258075_at	3,5,8-9	252678_s_at	3,5	252570_at	1-2,4,9
248428_at	3	264125_at	2-3,5,11	256021_at	1-2,8,11	263749_at	2,5-6,8,10-11	264145_at	11	248489_at	4,6	254319_at	9	260717_at	3	262415_at	2	259733_at	3,7	247571_at	2-3	250473_at	9
255466_at	4	255467_at	2,5	266615_s_at	2,6	255457_at	2	266052_at	10	259682_at	5	259640_at	5	245480_at	1,5,11	249694_at	2,6-7	248489_at	1,4,6	252108_at	5	262579_at	5,10
250143_at	2,5-6	251391_at	2	259258_at	6	253320_at	8	251958_at	4-5	266554_s_at	3	265305_at	2,4	254319_at	9	262798_at	1,4-5,9,11	259682_at	5,8,11	251191_at	1,8	251710_at	3,5
253448_at	6	246242_at	1	254205_at	4,6	251134_at	2,5,9-10	245093_at	1,7	247150_at	2	260753_at	2-4	259302_at	8,11	252155_at	5,11	266554_s_at	9	257921_at	1,4	260280_at	6-7
245416_at	3,6	253728_at	1,4,6,9-10	260102_at	2,11	254304_at	1,8,11	258075_at	1,11	257350_x_at	1-2,4,9	254211_at	11	260753_at	5	266213_s_at	6	257350_x_at	4,9	255440_at	5,7,11	258421_at	3,10
256429_at	8	248879_at	6-7,9,11	252984_at	1,5,9-10	249789_at	6	259733_at	2,5-6,8-10	252567_at	1	256021_at	3	254211_at	11	254907_at	2,6,11	247150_at	2,4,9	260969_at	2	266824_at	5
257807_at	7	262326_at	8	256676_at	1,6,11	261477_at	3,11	259682_at	1,4,8	255825_at	6,8	266615_s_at	2,4-5	266642_at	5,8	266383_at	2,6,9,11	252567_at	1,8	249198_s_at	3	263411_at	10
260868_at	1-2	252570_at	4,8	267367_at	5	250411_at	4-5,8	257350_x_at	2	259228_at	6	263166_at	4	256021_at	3,7,9	266430_at	4-5,7,11	259175_at	2	266866_at	1	267457_at	5-6,9,11
260717_at	2,7	250473_at	4	261335_at	2,4,7,9-11	262950_at	1	254491_at	2,4,11	259175_at	2,9,11	259258_at	3	266615_s_at	9	253474_at	4,7,10	259228_at	1,7	250853_s_at	8	255691_at	3,8,11
245480_at	11	251710_at	5	260190_at	4-5,7,10	252678_s_at	3,6,10-11	259228_at	1-2,6-7,9	267335_s_at	8	254205_at	4	263166_at	6-7	264145_at	3-5,11	248479_at	7	258407_at	10	248577_at	2,5
259640_at	7,9	262579_at	5-6,8-9	261813_at	7	249017_at	6,8	259419_at	6-7,11	248479_at	1	260102_at	2,9	260102_at	1	251958_at	2,4,6,9	266302_at	5,8,11	246602_at	2,9	259605_at	11
265305_at	1,3	260280_at	6-7	258669_at	4	260969_at	11	266302_at	8	259269_at	9	256676_at	6,11	252984_at	4	266052_at	2-3,5,10	267335_s_at	3,7-8	264680_at	3,5	246953_at	5,7
259302_at	4	258421_at	1,3-4	260582_at	8	255440_at	7	267335_s_at	2,8	258350_at	5	252984_at	1-2,5-6	267367_at	3,5-8	245093_at	2,8,10-11	250703_at	6,8	267152_at	6	247403_at	5
260753_at	3	266824_at	2-3,7,9	256932_at	4,7	266866_at	9	258350_at	8-9	248428_at	6,8,10	267367_at	1,5,11	261335_at	4,7-8,10-11	258075_at	2,5-6,9	259269_at	2,9	259297_at	5	263749_at	2,6,9,11
254211_at	6	263411_at	7,10	258588_s_at	1-4,8-11	249198_s_at	4	259269_at	3,8,11	257345_s_at	5,10	261335_at	4,7,10-11	260190_at	10	248489_at	4,7	258350_at	1,4-5,8	246589_at	1	255457_at	2
266642_at	4,7	255691_at	2-4,8	265910_at	8	264414_s_at	2	255466_at	7	250143_at	7	260190_at	7,10	258669_at	1,8	259733_at	3,5,8	248428_at	1,6,11	264456_at	8	251134_at	3,10
256021_at	3	267457_at	2	261656_at	3,8	264680_at	2	265087_at	8	255466_at	2,5,7	261813_at	7	260582_at	1,3,7,10	259682_at	1,3,8,11	257345_s_at	1,5-6,10	248124_at	2,11	254304_at	8,11
266615_s_at	2,4,6	248577_at	2	258864_at	1	267152_at	1,5-6,11	257807_at	7,9-10	253448_at	9,11	258669_at	4	258588_s_at	3-4,7,9	257350_x_at	10	250143_at	2,4,7,11	252305_at	6	250411_at	4,6
263166_at	6	247403_at	9,11	259194_at	1-2,6	246589_at	8	260868_at	2,9-10	248662_at	11	260582_at	8	265910_at	2,7	266554_s_at	3	255466_at	1-2,5-6	247591_at	9	258333_at	2,5-6,8
260102_at	2,11	250634_at	1,4	249190_at	7	259297_at	6	256429_at	1,10	245416_at	1	256932_at	4,7	254263_at	10	247150_at	2,9	253448_at	2-3,8-9,11	253020_at	1	252678_s_at	4
256676_at	6	263749_at	5,10-11	256318_s_at	11	253402_at	7	260717_at	2,4,9	265087_at	3,11	258588_s_at	1-4,8-10	258864_at	10-11	254491_at	2-3,10-11	245416_at	2,6	248848_at	4,10	247571_at	1
252984_at	1,5	255457_at	4	255245_at	3,5	249968_at	8	245480_at	11	260868_at	6	265910_at	1,3,9	259194_at	1-2,8-9	252567_at	1	260868_at	9-10	262798_at	1-2,9,11	249017_at	6,9
267367_at	5,11	251134_at	2-3,10	248326_at	1,3	255265_at	1,8	254319_at	11	256429_at	1,3,6	261656_at	3,8	249190_at	7-8	255825_at	11	257807_at	8	259030_at	6	251191_at	7
261335_at	1,4-5,7,9-11	253320_at	1,3,5,7-8	247385_at	4-5	262415_at	6,9	259640_at	4,11	257807_at	1,4,11	254263_at	5	256318_s_at	3,5	259175_at	2,9	256429_at	1-3,5	252155_at	1,5,8	252108_at	2
260190_at	7,10	254304_at	8,11	261112_at	9	252155_at	4-5,8,10	259302_at	2,7	260717_at	1-2,7-9	258864_at	1,10	248326_at	5	259228_at	1,7,9	260717_at	1-3,8-9	255532_at	4	260969_at	11
261813_at	7	249789_at	11	267105_at	9	259030_at	3,6	260753_at	3	245480_at	1,5,10	259194_at	1-2,9	255245_at	5-6	259419_at	1,6-7,11	245480_at	5	267115_s_at	3	255440_at	8,11
260582_at	3	262728_at	5,7	258887_at	3,7-8	246361_s_at	2,4,9,11	254211_at	8	254319_at	9-10	249190_at	6-7	247385_at	3-5,8	267335_s_at	2,8,10	254319_at	10-11	246361_s_at	1	249198_s_at	4
256932_at	7	264731_at	10	264914_at	3	255532_at	1	266642_at	2,9	265305_at	4,7	256318_s_at	3	262155_at	6,11	258350_at	10	259640_at	1	266213_s_at	4	266866_at	2,5,9
258588_s_at	1-2,4,7-11	250066_at	8	261155_at	4,8	266383_at	10-11	256021_at	9	259302_at	6,9,11	248326_at	3	261112_at	8,10	259269_at	6,9,11	265305_at	1,10	266383_at	5	250853_s_at	1
265910_at	1-2,5,7-9	262950_at	5,8	261521_at	1	254907_at	1	266615_s_at	6-7	260753_at	10	255245_at	3,5	258887_at	4,6,10	248428_at	2,6,11	259302_at	4,6,9	254907_at	1	259513_at	7
261656_at	3,8	250411_at	4,6,8	254389_s_at	3,5	261590_at	3	259258_at	8,10-11	254211_at	8,11	247385_at	4,8	267105_at	3	257345_s_at	1,9	260753_at	3,7,10	261590_at	1,3,8	247769_at	8
254263_at	5	258333_at	2-3,5-6,8	250401_at	2-3,5,8	266430_at	5	263166_at	5	264472_at	1,4	266030_x_at	11	261521_at	4	250143_at	4-5	254211_at	8	260306_at	11	264680_at	2
258864_at	1,9	259922_at	11	267533_at	8	260306_at	3,6	254205_at	3,6-8	266642_at	2,4,8-10	264914_at	3	261155_at	3	255466_at	3,11	264472_at	1,5,10	262489_at	3,8	267152_at	1,4-6
259194_at	1-2,4,7-9	247571_at	1	247526_at	8	250777_at	2,10	260102_at	1-2,10	256021_at	4	261155_at	8	250401_at	5	245416_at	5	266642_at	1-2,8	250777_at	2,10-11	246589_at	10
256318_s_at	2,11	249017_at	6,8-9	254970_at	7	261449_at	7	256676_at	6,10	248002_at	9	261521_at	5	265245_at	3	265087_at	1,4	256021_at	2-4	253474_at	10	259297_at	6
255245_at	3,5	252108_at	3,10	256620_at	3,6-7,10	253474_at	1,10	252984_at	5,9	263166_at	7,9-10	254389_s_at	3-4,8,10	267533_at	10	257807_at	7,9-11	266615_s_at	4	251958_at	5	253402_at	1,7
248326_at	1	251191_at	2,8	266585_at	5	251958_at	9	267367_at	11	260102_at	10	250401_at	2-3,5,8,11	254970_at	6,9	260868_at	2,5,10	248002_at	1,9,11	258075_at	8-9	248124_at	2
247385_at	4	260969_at	11	250084_at	4,9	266052_at	6	261335_at	2,8-9,11	254205_at	7	247526_at	8	247526_at	4	256429_at	1,3-4,8-11	263166_at	3,9-10	245093_at	1,8	262415_at	3,6-7,9
262155_at	6,8,11	255440_at	4,11	247472_at	4	258075_at	8	261813_at	5	256676_at	8	254970_at	6,9	250084_at	11	260717_at	1-2,4,8	259258_at	1	246378_at	3-4	249694_at	5,11
261112_at	9	266866_at	3,9	263433_at	4-6,9	262623_at	11	258669_at	1,6,8	252984_at	4-5,9	256620_at	3,6-7	263433_at	3-5,11	254319_at	5,11	254205_at	8	259733_at	2,11	262798_at	2,6,11
267105_at	9	264414_s_at	2	266167_at	6,8-10	248489_at	6	260582_at	5-6,8	261335_at	4,7,9-11	266585_at	5	266167_at	3,9	259640_at	1,4-5	252984_at	4,10	257350_x_at	10	252155_at	4,8
264914_at	3,11	250853_s_at	1	245120_at	7,10	259682_at	2	255103_at	2,9	260190_at	10	247472_at	4,9	245120_at	7	265305_at	1,4,6,10	256676_at	3,10	247150_at	1-2	259030_at	3,6,10
261155_at	4-5,9	259513_at	5	265717_at	7	257350_x_at	9-10	256932_at	4,7	258669_at	2	263433_at	3-4	261059_at	1,3-5,8	259302_at	4,9	267367_at	2,4,10	252399_at	11	246361_s_at	4,6,9
261521_at	1	247769_at	8	267009_at	1,5	252567_at	3	258588_s_at	1,3,10	260582_at	1,6	266167_at	8-10	265717_at	1,7	260753_at	2-4,9-10	261335_at	4,7-11	255825_at	11	266383_at	9-11
254389_s_at	3-4	258407_at	10	265703_at	5,11	252399_at	2,7	261656_at	8	256932_at	1,9	245120_at	4	267009_at	1,9-11	254211_at	8	260190_at	2,10	260651_at	7,10	254907_at	1
250401_at	2-3,5,9,11	246602_at	3	260509_at	4,8	260651_at	5,9	259194_at	7	258588_s_at	3-4,6,9	261059_at	1,4	265703_at	5	264472_at	1,10-11	258669_at	2	259175_at	6	261590_at	3
267533_at	1,6,8	264680_at	2	257208_at	2	251730_at	8	254263_at	3,6-7	265910_at	2,7	267009_at	1	260509_at	8,11	266642_at	1-2,5,10	261813_at	1-4	251388_at	1,10	262441_at	9
256620_at	2-3,6-7	267152_at	1,11	267078_at	6,8	245073_at	3	258864_at	1	254263_at	4,7	265703_at	3	257208_at	3	256021_at	1-2,11	255103_at	7	245073_at	11	266430_at	5
266585_at	5	246589_at	8,10	249203_at	2-3,5,11	267335_s_at	5	249190_at	1,4,7-8	259194_at	3,6	260509_at	4-5	262442_at	1,5,9-11	248002_at	9,11	256932_at	1,9	266302_at	10	260306_at	2-3,6,10
263433_at	5-6	259297_at	5-6	249947_at	2,7,11	248479_at	4,11	256318_s_at	6	249190_at	7	257208_at	5	257241_at	7	266615_s_at	5-7	258588_s_at	3,7	250703_at	8	250777_at	2,10
247472_at	4,7	253402_at	1-2,7	267080_at	5,8	266302_at	2	255245_at	10	256318_s_at	6,11	262442_at	1,5,10	249203_at	6,8	263166_at	3,5,9-10	261656_at	3	251306_at	2-3	253474_at	4,10
266167_at	2,8-9	249968_at	9	256884_at	2,6-7	250118_at	1	248326_at	1,3,7	248326_at	1,7	267078_at	6,8	249947_at	2,7,10-11	254205_at	3-4,6-7,9	254263_at	4,7,9	266272_at	7	261449_at	1-2
245120_at	4	248124_at	11	253373_at	7,11	250703_at	6,11	247385_at	2-4	247385_at	5,8,11	249203_at	3,11	267080_at	9-10	260102_at	1-2,4-5,9-10	258864_at	2	260201_at	9	264145_at	4
265717_at	1,3,7	252305_at	1	260647_at	8	251306_at	8	266030_x_at	11	266030_x_at	2-4	249947_at	7	267361_at	7,9	252984_at	5	259194_at	1,7	258350_at	10	258075_at	5
267009_at	1,10-11	262415_at	5-9	264214_s_at	6-7	262117_at	3-4	262155_at	5	262155_at	5,7	267080_at	2,6,9	253373_at	2,7-8,11	256676_at	1,6,9-10	249190_at	4,7,9	259269_at	8	262623_at	1,8,11
265703_at	5,8,11	262798_at	7,11	259484_at	2,6,11	260579_at	1-3,8	267105_at	3,5,7,9-10	261112_at	1,3	256884_at	1	247611_at	7,9	267367_at	2,4,11	256318_s_at	1	252708_at	10	248489_at	7
260509_at	4,8	252155_at	4,8,10	266795_at	8	252708_at	6	264914_at	11	267105_at	4	267361_at	11	259484_at	6,11	261335_at	4,6-11	255245_at	8	250143_at	6	259682_at	3,11
262442_at	1-3,5,8,10	259030_at	1,3,6,10	251451_s_at	2,4,11	250143_at	6	261521_at	1	264914_at	11	253373_at	3,11	251451_s_at	2,6	260190_at	5,8	248326_at	7	255466_at	2,7	257350_x_at	2
267078_at	6	246361_s_at	6	249257_at	6	255466_at	2	254389_s_at	1,7-8	261521_at	6	260647_at	8	266795_at	1	258669_at	1-2	247385_at	8,11	251174_at	7,10	254491_at	4,11
249203_at	11	255532_at	1	245461_at	3-5,7	258688_at	4	265245_at	6	254389_s_at	8	264214_s_at	6-7	245461_at	1-2	261813_at	1,4-5,10	266030_x_at	6	251309_at	3,11	252399_at	2,7
249947_at	11	266383_at	10	246733_at	2	248662_at	8	250401_at	2,5,8,11	250401_at	4,8	259484_at	2,6,11	246733_at	11	260582_at	5-6	262155_at	4,7	262404_at	2	252567_at	1
267080_at	8-9	254907_at	1	267560_at	1-2	263419_at	1	267533_at	2,4,7	265245_at	1,3-4	251451_s_at	2,4,11	250844_at	1,3-5,7-9,11	255103_at	2,6-7,9	261112_at	1-2,4	264162_at	4,8-9	255825_at	8
256884_at	6-7	262441_at	9	250844_at	2-3,7	264162_at	4,8-11	254970_at	10	267533_at	7,9-10	245461_at	3-5,7	251823_at	10-11	256932_at	4,7,9	267105_at	5,7	262449_at	1	260651_at	4,11
267361_at	1,9,11	266430_at	5	251823_at	11	265087_at	4	247526_at	9	254970_at	5	250844_at	2,7,11	249440_at	6	258588_s_at	1-4,9-10	258887_at	1,3	265087_at	1	245073_at	3
253373_at	7,11	262489_at	4	266912_at	5	248593_at	2,4-5	256620_at	2-3,7	256620_at	2-3	266912_at	5	263494_at	6,11	265910_at	1,3,5	264914_at	2-3	256980_at	8	259419_at	3,9
260647_at	8	260306_at	2-4,6,10	253036_at	6	257807_at	1	266585_at	6,8-9	266585_at	1,11	253036_at	1,6-7,11	262894_at	3	261656_at	2,7	261155_at	5-6,10-11	256429_at	7-8	267335_s_at	3,5
264214_s_at	4	250777_at	2-3,10	246841_at	2,7	261850_at	10	250084_at	5,8	247472_at	2,9	245366_at	10	246841_at	2	254263_at	3-9	261521_at	4	257807_at	3,11	266302_at	2
259484_at	2,6,11	253474_at	1,4,10	262894_at	2,5,9	260717_at	9	263433_at	5	263433_at	1,5-6,10	264320_at	11	245366_at	9	258864_at	1,10	254389_s_at	3,8,10	261850_at	5,8	251306_at	2-4
249257_at	10	261449_at	1-2,4,7	245366_at	10	245480_at	1,5,11	247472_at	4-6	266167_at	3	256444_at	3,8	252970_at	1	259194_at	1-2	250401_at	5,8,11	254319_at	11	266272_at	9
245461_at	4-5	251958_at	11	264320_at	9,11	254319_at	11	266167_at	6,8	261059_at	1-2,9	255522_at	4	256444_at	5	249190_at	4,9,11	265245_at	3-4,8	256296_at	10	266200_at	6
267560_at	4,10	266052_at	6	256444_at	3,8	249468_at	3,6,8	261059_at	5	265717_at	1,6	247177_at	1,5,9,11	264320_at	3	256318_s_at	6	267533_at	2	259640_at	7	260579_at	7
250844_at	2,9,11	264145_at	4	260930_at	11	256296_at	2,10	245120_at	4	267009_at	3,5,10	245544_at	1,9	260930_at	6,11	255245_at	5,9-10	254970_at	9	262873_at	5	259269_at	3
251823_at	3,11	258075_at	5,7	255522_at	2	262873_at	8	267009_at	8	265703_at	1,8	262269_at	2,5,7,11	257226_at	8	248326_at	1,3,7	256620_at	1,3,7	267156_at	3,5	262117_at	3
266912_at	5-6	262623_at	11	247177_at	3,5,11	265305_at	2	265703_at	11	260509_at	2,8	260639_at	5,9	255522_at	2	247385_at	1-2,4	250084_at	9	265305_at	1-2	248428_at	1
253036_at	7	248489_at	6-7	245544_at	1-2,8-9	259302_at	4,9,11	260509_at	4	257208_at	7	251059_at	1	247177_at	2,5,8,10-11	266030_x_at	11	266585_at	1,3,7,11	265072_at	10	250143_at	6-7
246841_at	2,8	259682_at	2	264117_at	1	265072_at	4	257208_at	2,6	262442_at	9	246682_at	2,4,10	245544_at	10	262155_at	7	247472_at	2,9	247421_at	3	260218_at	5,10
263494_at	1,3,6-7	266554_s_at	9,11	262269_at	7,11	265746_at	6	262442_at	3	265441_at	1	253347_at	8	264117_at	1	267105_at	4,7,10	263433_at	2,5,8	261708_at	2	251309_at	1
245366_at	10	247150_at	2	260639_at	5	261708_at	3	265441_at	1,4,10	257241_at	1	252851_at	1,8,10	262269_at	8	258887_at	1	266167_at	2-3	254581_at	3	262404_at	1,5-6
252970_at	10	254491_at	11	251059_at	1,4	258089_at	10	257241_at	10	267078_at	6	256814_at	1	260639_at	5,7,10	264914_at	3,11	245120_at	9	256730_at	1,7	245416_at	8
247177_at	5,11	252399_at	2,9	246682_at	2,4,8,10	266578_at	9-10	267078_at	9	249203_at	6	247060_at	2,9	251059_at	2,5,8	261155_at	5,11	261059_at	1-2,6-7	258089_at	1,10	263419_at	1
245544_at	1,9	252567_at	1,3	253347_at	7,11	260753_at	5	249203_at	1,4,7	267080_at	5,9	248281_at	1,10	246682_at	10	261521_at	1,4,7	265717_at	1	259378_at	1,4	262449_at	10
262269_at	11	255825_at	6,8	252851_at	1,9-10	259378_at	4	249947_at	9	256884_at	3,7	256560_s_at	3	252851_at	10-11	254389_s_at	3-4,7-8,10	267009_at	2,4,10-11	266578_at	1,11	264162_at	2,4,9-10
260639_at	5	260651_at	4,11	265028_at	9	256730_at	3,11	267080_at	7	267361_at	1,3,9	263872_at	1	253347_at	6-8	265245_at	6,8	265703_at	3	264616_at	10-11	256429_at	1
251059_at	1	251730_at	8	261732_at	2,6	266642_at	8	256884_at	1,5,7	264214_s_at	2	254071_at	10	261732_at	3	250401_at	2-3,11	260509_at	8	254211_at	6	257807_at	1
246682_at	4,10-11	251388_at	5	256814_at	1	263310_s_at	2,5,11	267361_at	4,8	259484_at	6	248118_at	2-4,9	247483_at	2	267533_at	2	257208_at	5	266642_at	3	261850_at	4,7,10
253347_at	7	259175_at	2,4	247060_at	5	256021_at	2,4,8,10	253373_at	5,7,9	247611_at	1,4,7	266147_at	6,8	265028_at	1	254970_at	9-11	265441_at	8	256021_at	10-11	245480_at	1,5,9
252851_at	1,4,9-10	259228_at	2,4,8	248281_at	1,5	257476_at	1	260647_at	8	251451_s_at	8-9,11	266035_at	5,11	256814_at	8	247526_at	5	262442_at	1-2,9	257476_at	8-9	254319_at	11
261732_at	2,6	245073_at	3,7	256560_s_at	2-3,6	252568_at	4	264214_s_at	4,11	249257_at	1	247949_at	1,5,9	247060_at	2,8-9	256620_at	3,7	257241_at	10	266615_s_at	2,4-5	249468_at	3,8
247060_at	1-2,9	267335_s_at	5	263872_at	4	263166_at	7	259484_at	2,6,11	245461_at	1-2,7	249960_at	2,4-5,11	256560_s_at	1,7	250084_at	5,8	267078_at	6	259258_at	8	256296_at	1-2,7,10
248281_at	1-2,6,9	266302_at	2,6-7,10	248118_at	2-4,7,9	252984_at	9	251451_s_at	4	246733_at	8,11	246594_at	2-3,5	263872_at	3	266585_at	1,6-7	249203_at	1,4-6	263166_at	6	267156_at	6
254071_at	4,9	248479_at	1,4	266147_at	5-6,8,10	256676_at	8	249257_at	10	250844_at	4,10	246468_at	1	263215_at	2,4,9	247472_at	2,4	249947_at	9	260102_at	2,11	262873_at	2,8,10
248118_at	2,4,9	250703_at	6,11	246989_at	5	247920_at	7	245461_at	5,10	251823_at	2,8	261808_at	2,8	248118_at	4	263433_at	1-2,10	267080_at	7,9	247920_at	11	265305_at	2,4
266147_at	5-6,8	251306_at	8	266035_at	4-5,7,11	261492_at	5,11	246733_at	3	249440_at	4-6,9	263745_at	1	266147_at	3,5,8	266167_at	2,8-9	256884_at	4	252984_at	1,5,10	265072_at	5
249526_at	4	266200_at	10	247949_at	3	267367_at	5,8	267560_at	2,4	253036_at	7,9	265449_at	6,10-11	266035_at	11	245120_at	3-4	267361_at	1,8-9	256676_at	1,6,9	259302_at	1,8-9,11
266035_at	3,5,9,11	258350_at	5	249960_at	2,4-5,9	267545_at	8,10	250844_at	4,6	262894_at	8	254342_at	10	246989_at	4-5	261059_at	2,5,9	253373_at	4,11	267367_at	5,10	265405_at	7
247949_at	1	260579_at	1-2,7-8	246468_at	3-4	248693_at	2,5,11	251823_at	5	263494_at	2,4,6,11	267516_at	4	247949_at	1	267009_at	3,6-8,10-11	264214_s_at	2,5-7	261492_at	1	247421_at	11
249960_at	2-4	262117_at	1,3-5,8,10	261808_at	9	261335_at	2,4,9-11	266912_at	3,8	246841_at	1	250747_at	7-8,10	249960_at	2,6	265703_at	1	260647_at	1	248693_at	11	261708_at	9
246594_at	1,5,10	250143_at	6-7,9-10	263745_at	1,3	260190_at	10	253036_at	9	245366_at	2,9	255606_at	4,7,9	246594_at	2,4-5	260509_at	4-5,8	247611_at	4,7,9	245519_at	4	265746_at	5,8
246468_at	4	251174_at	10	254646_at	10	258669_at	7,9	246841_at	3,8-9	252970_at	2	254787_at	4	255169_x_at	4	257208_at	8	259484_at	3,6	261335_at	1-2,4,7,11	258089_at	10
261808_at	2,8	260218_at	3	249352_at	1	246286_at	6,9,11	263494_at	1-2	260930_at	5	265462_at	5-6,8	246468_at	1,3,8,11	262442_at	4-5	266795_at	8	254390_at	10	256730_at	8,11
263745_at	1,4	251309_at	1-2	266700_at	9	261813_at	1,7	245366_at	2,5	257226_at	9	254770_at	2	263745_at	8	257241_at	3,10	251451_s_at	2,8	258669_at	4	266578_at	3
254646_at	2,6	262404_at	6-7	263897_at	1	260582_at	1,10	252970_at	1-2,5	255522_at	1,4-5	255657_at	1	266700_at	9	249203_at	1,4,7	249257_at	5,8,10	246286_at	1,9	264616_at	11
249352_at	1,9	248662_at	8	265449_at	4,10	256932_at	7,10	256444_at	3,5-6,8	247177_at	5	250861_at	3,7,11	253674_at	5,7,10	249947_at	2,7,9	267560_at	4	260582_at	8	264472_at	6
266700_at	1,8-9	245416_at	4	267539_at	9	262854_at	5	257226_at	4,6,9	245544_at	11	254985_x_at	8	265449_at	3,6,11	267080_at	2,9	250844_at	6,8,11	256932_at	4,7,10	247723_at	2
267539_at	3,9	263419_at	1	254342_at	1,10	263816_at	6	255522_at	4,11	264117_at	1	261762_at	6	267539_at	3	256884_at	1,3-4	251823_at	5,8	262854_at	11	263310_s_at	5
254342_at	1	264162_at	3,8	250747_at	4,10-11	258588_s_at	3-4,6-7,9	247177_at	5,9	262269_at	8	247476_at	2,6,11	254342_at	1,3,9-10	267361_at	7-8	253036_at	1,5,7	246157_at	5-6	266642_at	5
267516_at	1,4-5,7-8,10	248593_at	2,5	255606_at	3,7	246157_at	2,7	245544_at	1,3,8-9	260639_at	2,5	267458_at	1	267516_at	5,8	253373_at	4,6,8-9	263494_at	2,6	258588_s_at	1-2,4,9-10	263620_at	4,9
255606_at	7	257807_at	11	254787_at	4	265910_at	7	262269_at	5,11	264402_at	6	252864_at	3	250747_at	3,8,11	260647_at	8	246841_at	1,3	265910_at	4-5,7-8	256021_at	2,7,10
250747_at	4-5	260717_at	9	265462_at	5-6,8,11	261656_at	3	264402_at	3,10	246682_at	2,8,11	263980_at	5	255606_at	2	264214_s_at	2,4,11	245366_at	2	260834_at	1,3	248002_at	6
254787_at	2,4,10	261850_at	4,10	254770_at	2,10	259194_at	1,9	251059_at	2	252851_at	2,11	247356_at	1,11	254787_at	3-4,6,8	247611_at	7,11	252970_at	2-3,6,8	261656_at	8	257476_at	1
265462_at	5-6,8	245480_at	1,5,11	255657_at	1	249190_at	7	246682_at	2,4,10-11	247483_at	7	259953_at	6,9	254770_at	2,10	259484_at	4,6,9	264320_at	6	258864_at	9-11	252568_at	4
254770_at	2,6,10	256296_at	1-2,7	254822_at	7	248326_at	1	252851_at	2-3	265028_at	3,5	245447_at	2,5,10	255657_at	1	251451_s_at	6	257226_at	4	259194_at	2	263166_at	6,10
255657_at	1,6	259640_at	8	250861_at	3,7	263799_at	3,9-10	253347_at	1-2,11	261732_at	1,9	260917_at	1,4,6	254822_at	3,6	266795_at	3,9	255522_at	1	249190_at	7	259258_at	3,8
246506_at	4-7	262873_at	8,11	254985_x_at	8	254889_at	10	247483_at	2,4,10	256814_at	2,4	258556_at	1	250861_at	3,5,7	249257_at	5-7	247177_at	5	255245_at	3	260102_at	1
250861_at	3,6-7,10-11	259302_at	4,8,11	261762_at	6,9,11	265920_s_at	7-9	261732_at	2	247060_at	3-4	251557_at	1-2,6	247476_at	9	245461_at	7,11	264117_at	1,10	248326_at	1	256676_at	8
261762_at	9	265072_at	4-5	247476_at	2,6	263658_at	11	247060_at	4,10	263215_at	4,11	253264_at	1,9	263980_at	10-11	246733_at	2-3,7	262269_at	8	263799_at	9	252984_at	4
254985_x_at	8-9	265405_at	7	267458_at	1	247385_at	5,8	248281_at	1	263872_at	1,10-11	256179_at	8	247356_at	10	267560_at	2,4	251059_at	3,7,11	254889_at	10	261492_at	5
247476_at	2-3,6,8	247421_at	11	252159_at	5,8	266030_x_at	9	256560_s_at	6,8	254071_at	5,7-8	255013_at	6	259953_at	9	250844_at	11	246682_at	2-4,8	265920_s_at	3,7-8	267367_at	3,5,8-9
267458_at	1	265746_at	6	263980_at	5	258790_at	2,7,10	263872_at	11	248118_at	5,11	257463_at	2-3,11	245447_at	1,8	251823_at	5,7	252851_at	2,11	259083_at	4,7,9	245519_at	8,11
252159_at	7	261708_at	3,9	247356_at	1,11	258887_at	11	263215_at	2,11	249526_at	2,10	251824_at	2,4,10	254081_at	7	249440_at	4,11	247483_at	4,10	263658_at	2,7-9	267545_at	8,10
247356_at	1,9,11	258089_at	10	245447_at	5,7,10	256373_at	8	254071_at	7,9	246594_at	4,6	248040_at	2	251557_at	4	266912_at	2,5	256814_at	2,4,7,9	262155_at	8	248693_at	2,5,11
245447_at	10	259378_at	4,9	259953_at	4	267105_at	3,6,8	248118_at	2,11	246468_at	1,3	254142_at	3,11	253264_at	7,11	253036_at	7,9	247060_at	8	258790_at	1-2,7,9	261335_at	2,4,7,11
259953_at	6,9,11	260753_at	3,5	251429_at	2-3	249807_at	5	266147_at	4,9	261808_at	5	247236_at	7-8,11	256179_at	5	246841_at	2,7,9	248281_at	6	267105_at	9	262443_at	3,5-6
251429_at	2-3,6,10-11	266578_at	3,9	260917_at	1,4,6	248397_at	2-3,11	249526_at	5	263745_at	2,8-9	248640_at	1	255013_at	3-4,6	262894_at	2	256560_s_at	4	258887_at	6	260190_at	11
260917_at	1,4,6	264472_at	1,5	258556_at	1	253536_at	5	266035_at	5	254646_at	9	247396_at	6,8	257463_at	2,9,11	263494_at	2	263215_at	2,8,11	257955_at	4,8	246286_at	4,10-11
251557_at	1-2,6,10	266642_at	8	253264_at	2	247407_at	4-5	247949_at	1,4	253674_at	3,5	267191_at	7	258384_at	8	245366_at	2,5,10	263872_at	2-3	251543_at	1	258669_at	1,6
253264_at	1-2	263310_s_at	6	256179_at	8	261521_at	4	249960_at	4-5,10-11	263897_at	10	251027_at	7,10-11	251824_at	4,7	252970_at	2,11	254071_at	3,5	261925_at	8	261813_at	1,7
255013_at	1,6	256021_at	6-8	255013_at	6	250401_at	4,11	246594_at	7,9	265449_at	6	256675_at	2-3	248040_at	2,5	256444_at	3,5,9	248118_at	1,11	249807_at	10	260582_at	5
256179_at	1,4,8-9	257476_at	1	257463_at	1-3,11	267533_at	9	255169_x_at	1-2,5	267539_at	5,7,11	250976_at	4,9	254142_at	1,5	264320_at	1	266147_at	8-9	248397_at	3	256932_at	1
257463_at	1-3,9,11	252568_at	1,4	251824_at	2,4,7,9	254970_at	2,7	249352_at	2	254342_at	5,9	245893_at	11	246538_at	6	260930_at	11	249526_at	5	250934_at	4,6-7	263816_at	6-8
258384_at	4,6	259258_at	8	248040_at	2,8	256620_at	3	266700_at	8	267516_at	3,8,10	249726_at	3,6-7,9	246201_at	7-8	255522_at	1-2,11	246989_at	5,7	253536_at	8	246157_at	5
251824_at	2-4,7,10	263166_at	7,10	254142_at	3,11	249889_at	1-2,9-11	253674_at	1	254787_at	5	249627_at	9	267191_at	2-3,5,9	247177_at	1,5	247949_at	1,11	264914_at	3	258588_s_at	3-4,6,9
248040_at	2-3	256676_at	8	247236_at	8	255205_at	1-2,9	265449_at	2	254770_at	1	255005_at	2,9-10	252624_at	1,4,8	245544_at	1-3,8-10	249960_at	2	247407_at	2	254263_at	10
254142_at	5,8	247920_at	7	248640_at	1	264994_at	11	254342_at	7,10	255669_at	1	265079_at	6,9	256675_at	2	264117_at	1	246594_at	3-4,6-7,11	254203_at	2,6	258864_at	1,11
247236_at	8	252984_at	4-5,9-10	247396_at	1,6,8	247472_at	8-9	267516_at	1,5-6,10	246506_at	2,6	263108_at	3,9,11	250976_at	6	262269_at	1-2,5,9,11	255169_x_at	5	261155_at	8	259194_at	1,9
246538_at	3,5-6	267367_at	5,7-8	267191_at	1	263433_at	5,11	250747_at	5,7,11	254985_x_at	11	250733_at	2,7,9	245893_at	11	264402_at	2,10	246468_at	1-2	250401_at	2-3,5,8,11	249190_at	7-8
248640_at	1	261492_at	4,11	251027_at	7,10-11	261222_at	4	255606_at	1,4,7	248320_at	2	266879_at	8	249726_at	1,5	251059_at	2,11	261808_at	4	267533_at	8	256318_s_at	5
246201_at	6	245519_at	8,11	252624_at	6	252892_at	10	254787_at	10	267458_at	8	252488_at	1,4,8,10	249627_at	11	246682_at	1-2,11	263745_at	2	247526_at	8	255245_at	5,11
247396_at	6,8	248693_at	2-3,5,10-11	256675_at	2	260336_at	3,9-10	265462_at	6,8	252159_at	6	256466_at	7	252314_at	11	252851_at	2-3,8-9	249352_at	6,10	246461_at	2,5	263799_at	7,9
251027_at	10-11	261335_at	4,8	250976_at	9	261059_at	1,4	254770_at	11	263980_at	1,8-10	252171_at	5,7-8,11	266645_at	11	253347_at	1-2	253674_at	5-6	256620_at	3,6-7	254889_at	5,7
252624_at	4	262443_at	3,6	245893_at	10-11	265717_at	1	255657_at	1,5,7,9	247356_at	11	259181_at	7,10	255005_at	5,8	261732_at	6	266700_at	3,8	266585_at	5	265920_s_at	7-9,11
256675_at	2-3	260190_at	7,10	249726_at	3,6-7	267009_at	1	255669_at	1	260917_at	6	249853_at	1,7	265079_at	2,5	265028_at	5,8,10-11	263897_at	4,9	247472_at	4,9	259083_at	9
250976_at	1	246286_at	10-11	249627_at	2	256291_at	9	254822_at	11	259953_at	4	252943_at	5-6,8	263108_at	11	247483_at	4,8,10-11	265449_at	2,11	261222_at	4	263658_at	11
245893_at	4,10-11	261813_at	7	255005_at	3	265703_at	1,8	246506_at	6	245447_at	1-3,10	252407_at	3	248035_at	4,11	256814_at	1-2,4,11	267539_at	1,11	263433_at	3	257201_at	10
249726_at	3,6-7	258669_at	1,7-8	263070_at	7	257769_at	9,11	250861_at	3,7-8	254081_at	9,11	264200_at	6	250733_at	1-2,6,10	247060_at	2	254342_at	5	252892_at	9,11	262155_at	1,6,10-11
263990_at	9	260582_at	1,10-11	265079_at	2,9	260509_at	8	261762_at	2	251557_at	3,8	254293_at	1,5,9	266879_at	4	248281_at	1,5	267516_at	5,10	266167_at	8-9	261112_at	3,10
252314_at	2,7-8	256932_at	10	263108_at	3,9,11	260392_at	3,5-6	248320_at	1	253264_at	11	247201_at	3	264928_at	1,5-6,8	256560_s_at	2,8	255606_at	11	260919_at	8,11	258790_at	2,7,9-10
266645_at	1	262854_at	5,11	250733_at	1-2,7,11	248176_at	11	247476_at	2,6,11	255013_at	5,10	263926_at	3,8	256466_at	8	263215_at	11	254787_at	3	265717_at	7	266672_at	8
255005_at	2-3,9-10	258588_s_at	3-4,6-7,9,11	252488_at	4,6,8-10	257208_at	7	267458_at	7	256179_at	3	253539_at	9	252171_at	5	263872_at	11	265462_at	5	261059_at	5	267105_at	7
263070_at	4,9	246157_at	2,4-5	264928_at	11	253643_at	6	252864_at	6	257463_at	6	248081_at	1,9-10	259181_at	1,7,10	254071_at	5	254770_at	1	255342_at	10	258887_at	6,11
265079_at	2,9	263816_at	2,6-7	256466_at	7,11	255663_at	8,11	252159_at	2,6	258384_at	5,11	261680_at	4	246886_at	1,7	248118_at	2	255657_at	1,5	258057_at	1,4,8	249807_at	5,10
263108_at	3,9	265910_at	2,4,7	252171_at	1,5,7,11	258251_at	11	263980_at	9	251824_at	1-2,5	264008_at	6,9,11	252943_at	10	266147_at	7,11	254822_at	8,11	262184_at	1	248397_at	3
250733_at	1-2	260834_at	8	259181_at	7,10	249203_at	5-6	247356_at	11	248040_at	2	245777_at	1,6,11	252407_at	9	249526_at	5-6	246506_at	5-7	256291_at	8	250934_at	10
266879_at	8	259194_at	9	246886_at	1,9	246430_at	6	259953_at	6,9,11	254142_at	6	265815_at	4	264200_at	7	266035_at	3,5,7	254985_x_at	8	260392_at	9	247407_at	3,5
252488_at	1,4,6,8,10	254263_at	1,7	249853_at	1	254661_at	6,9	260917_at	6,11	246538_at	2,5	246158_at	1,7	263754_at	3,5-6	246989_at	1-2,7	248320_at	6	257769_at	7,10-11	249670_at	5-6
256466_at	7	258864_at	1	252943_at	6,8	265780_at	4,11	245447_at	3,5,9-10	248640_at	1,6-7,10	254277_at	4	254293_at	1	247949_at	1-2,7	261762_at	3,9,11	260509_at	4	261521_at	4
252171_at	1,5,7-8,11	255245_at	5	252407_at	5,9	260340_at	5	251557_at	2	267191_at	3	246652_at	10-11	247201_at	2,9	249960_at	2,4,8,10	247476_at	3,6	248176_at	10-11	261155_at	3
259181_at	1,7,10	248326_at	1	264200_at	2,9	267361_at	9	255013_at	6,9-10	251027_at	2,7	262302_at	7	263926_at	6	246594_at	4	252864_at	3,10	253643_at	2,7,10	250401_at	11
246886_at	9	263799_at	3,9-10	254293_at	1,5,10	258723_at	10-11	256179_at	6	252624_at	6-7,11	267342_at	7,10	266835_at	1,4,7	255169_x_at	2,7,9-10	252159_at	2	262442_at	10	265245_at	4
249853_at	1,8	254889_at	5,10	247201_at	9	259484_at	6-7,11	251824_at	2,9	256675_at	5-6,11	251982_at	2-3,10	253539_at	8-10	246468_at	1	263980_at	3,8	255663_at	7-8	263283_at	8
252943_at	5,11	265920_s_at	7-9,11	263926_at	1,3	247611_at	4,7,10	248040_at	2	250976_at	8-9	262904_at	7-8	248081_at	8,10	263745_at	6	251429_at	9-11	267078_at	6	254970_at	2
252407_at	1-3,5	259083_at	8	266835_at	10	261066_at	9	246538_at	10	245893_at	6	265682_at	7	264008_at	11	249352_at	2,4,10	259953_at	9	249203_at	3,11	249889_at	1-2,11
254293_at	1	263658_at	11	253539_at	9	249257_at	6	247236_at	8	249726_at	3,5	245876_at	8	252121_at	2,8	266700_at	8	260917_at	6	258251_at	1,9	266585_at	1
247201_at	5,9	257201_at	11	260363_at	5	245461_at	2	248640_at	4,10	249627_at	7	255057_at	4,8	245777_at	9	253674_at	1	245447_at	2-3,10-11	246430_at	2	255205_at	5
263926_at	3,10	247385_at	4-5,8	248081_at	1,9-10	248128_at	1,3,8-9,11	246201_at	2-3	266645_at	3	258017_at	1	265815_at	5	263897_at	9-10	254081_at	10	247318_at	9	267270_at	3
266835_at	10	262155_at	6,11	264008_at	2,6,8-9,11	246413_at	3,10	247396_at	3	252314_at	2-3,9-10	246648_at	9	246158_at	4	265449_at	2,6	251557_at	1,8	256884_at	7	264994_at	11
260363_at	6,10	261112_at	1,3-5,8,10	245777_at	11	246733_at	11	251027_at	2,11	255005_at	1-2	245402_at	3-4	258211_at	3-4,8,10	267539_at	8	253264_at	4,7	267361_at	1,11	263433_at	3,5,11
248081_at	1,10	257955_at	5,11	265815_at	4	258084_at	1,5,8	252624_at	5	263962_at	6-7	266460_at	7,9	247539_at	2	254342_at	1,5,10	255013_at	4,6,10	253373_at	11	252892_at	10
264008_at	2,6,9,11	258887_at	4,10-11	246158_at	1	250844_at	3,7-8,10-11	256675_at	3-5,8	263070_at	4,8	255948_at	2,10-11	261051_at	6-7	267516_at	1,10	256179_at	1,3,7	262627_at	7	266167_at	2-3,9
245777_at	1,6,11	267105_at	3,7	246652_at	11	249440_at	5	250976_at	4,8	265079_at	2,5	247825_at	4	246652_at	2,6	255606_at	7	257463_at	2	258723_at	5,7	260919_at	3
265815_at	4	251543_at	3	261051_at	6	253036_at	5,7	245893_at	2-3	248035_at	2,4	250065_at	6	267342_at	7	250747_at	2,4-5,7,10-11	258384_at	8,11	264214_s_at	2,6	257369_at	2,6
246158_at	1	249807_at	5	267342_at	1,3,7	263494_at	6-7,11	249726_at	2-3,9	263108_at	1,10	244916_at	2	262302_at	1,5,11	254787_at	10	251824_at	1-2,10-11	259484_at	6,11	260336_at	9-10
258211_at	1	248397_at	1,3	251982_at	2-3,10	246841_at	2-4,7	249627_at	1,4,7	250733_at	6	247614_at	7	251982_at	2,10	265462_at	1,6-8,11	254142_at	2,6	250499_at	6-7	265717_at	7
246652_at	11	253536_at	1	257651_at	4,7	263595_at	8-11	252314_at	3	252488_at	1	263905_at	5,9	257651_at	7,11	254770_at	2,10-11	252344_s_at	9	266795_at	2,8	261059_at	1,3-4,8
261051_at	6	264914_at	11	262904_at	2,7-8	251354_at	2,10	266645_at	1,10	264928_at	1,7-10	248515_at	2	262904_at	2	255657_at	1	247236_at	9	264540_at	2,4-5,10	267009_at	10-11
267342_at	7	249670_at	7	265682_at	9	258989_at	9	255005_at	2,10	256466_at	2,10	245711_at	3,6,10	265682_at	7	255669_at	1,6	246538_at	4	249257_at	6	255342_at	9-11
251982_at	2-3,10-11	261155_at	3,11	246910_at	6	254147_at	6	263962_at	3-4	246886_at	7	247090_at	1-3	262366_at	5,10	254822_at	11	248640_at	1,6,8,10	253072_at	10	258057_at	8
257651_at	10	250401_at	1,5,11	262366_at	10	253815_at	11	265079_at	1	249853_at	6	255555_at	5	245876_at	9-10	246506_at	5-7	246201_at	2,5-6	245461_at	3-5,7	262184_at	2
262904_at	2,7	267533_at	6,10	245876_at	4,8	260930_at	11	248035_at	4	252407_at	4	264451_s_at	5	255057_at	8-9	250861_at	4,10	247396_at	7	248128_at	3,6,8	256291_at	2-3,8
265682_at	2,7-8	254970_at	2,7,11	255057_at	4,8	257226_at	8,11	263108_at	3,9	264200_at	6,10	262455_at	2,8	258017_at	8-9	248320_at	6,8-9	267191_at	9	246413_at	8	260509_at	8
262366_at	9	256620_at	7,10	258017_at	9	255522_at	4	250733_at	9,11	254293_at	6,8,10	266518_at	3	245402_at	8	254985_x_at	2,8	251027_at	2,8	254591_at	8	257769_at	7,9,11
245876_at	8	249889_at	1-2	246648_at	3,6,9	247177_at	5,8,10	266879_at	5,11	263754_at	4,9	251038_at	6	248379_at	5	261762_at	2,5-6,10	252624_at	6,11	267560_at	2	248176_at	11
255057_at	4,8	266585_at	1,3	245402_at	3-4	245544_at	10	252488_at	1,4,7-8	247201_at	2	260140_at	11	260186_at	1-3,6,8-9,11	247476_at	6	256675_at	2,11	258084_at	1,3-4,6	253643_at	6
258017_at	1,11	255205_at	1,5,9	260186_at	5	264117_at	8-9	264928_at	7,10	263926_at	1,6	263853_at	4	266460_at	9	267458_at	3,6,8-10	250976_at	8,10	250844_at	2,6-7	262442_at	10-11
246648_at	1,3	267270_at	3	266460_at	7,9	257563_at	5	256466_at	2,7	266835_at	2-3	245561_at	5,8	255948_at	2,8,10	252864_at	5-6,8,10	245893_at	4,6	251823_at	3	265441_at	8,10
245402_at	4	264994_at	11	255948_at	11	265601_at	10-11	252171_at	1,7,11	253539_at	8	258974_at	8	259308_at	9	252159_at	1-2,5-6,10	249726_at	3,5	249440_at	9	262927_at	8
248379_at	2	263433_at	8,11	254603_at	8,10	250015_at	7,9	259181_at	1,5,11	260363_at	2,7	259131_at	5-7,11	247825_at	6,11	263980_at	5,9	263990_at	6	266912_at	5	255319_at	4,7
266460_at	3,7-9	247472_at	5,9	250322_at	1,4	259813_at	6,8,10	246886_at	7	248081_at	10	260368_at	1-3,11	244916_at	8-9	247356_at	1,9-11	249627_at	1,7	253036_at	7	267029_at	3,7
255948_at	2	261222_at	1	244916_at	2	250716_at	9-10	249853_at	4,9	261680_at	2-4,9	249577_at	6	247614_at	5,7	259953_at	9	252314_at	2,8-10	263595_at	8-9	255663_at	3,11
254603_at	10	266167_at	3,9	247614_at	5,7	251059_at	4-5	252407_at	4,8	264008_at	2,10	266026_at	2,5	265776_at	1	245447_at	3,9	266645_at	1,5	245366_at	5,10	258251_at	11
248911_at	10	257369_at	6	265776_at	7	253347_at	10	264200_at	1	252121_at	2	255782_at	6,9,11	263905_at	9-10	251429_at	2,11	255005_at	2-3,8,10	252970_at	10	249203_at	6
247825_at	4	260919_at	3,6,10-11	263905_at	9	252851_at	2	263754_at	8-9	260094_at	3	259679_at	5	247090_at	6,8	260917_at	2	263070_at	7	256444_at	3,8	254661_at	9
251247_at	9	260336_at	1,9-10	245711_at	6	254417_at	9	254293_at	5	265815_at	8	253343_at	4-5,8	255555_at	3,10	254081_at	2,6,11	265079_at	1-3,5	253815_at	8-9,11	246430_at	5,7
247614_at	2,7	261059_at	1,3,8,10	247090_at	1-3	255472_at	6	247201_at	7	246158_at	6-7	257858_at	4,8-10	260885_at	6-7	258556_at	1,8	263108_at	4,10	247177_at	11	247318_at	2,5,9
263905_at	9	265717_at	1	255555_at	5	245592_at	6	263926_at	4,8,10	258211_at	2-3	264807_at	3	264451_s_at	3	251557_at	1,8	250733_at	6,9	245751_s_at	7	265780_at	2,4
248515_at	2	267009_at	1,10-11	264451_s_at	5,10	265028_at	1	266835_at	2-3	247539_at	7	262680_at	5,9	258861_at	9,11	253264_at	1,4,9	266879_at	1	245544_at	1,9	267080_at	10
245711_at	3,6,10	258057_at	4	261163_x_at	2,4	256814_at	2	253539_at	8	254277_at	4,11	245846_at	5	262455_at	8	255013_at	4,6,9-10	264928_at	1,4-5,9	264117_at	1	256884_at	7
247090_at	1,3,5	262184_at	2,9	258861_at	10	247060_at	3,5,8	260363_at	1,5,7	261051_at	3,9,11	266961_at	5,9	267047_at	7,10	257463_at	1	256466_at	2,4,6	257563_at	1,7	260340_at	5
255555_at	5	265703_at	5	262455_at	2,8	248281_at	7	248081_at	1,3,6,9-10	267342_at	7	260600_at	1	266518_at	6,11	251824_at	9	252171_at	3,9	265601_at	11	253373_at	7-8,11
264451_s_at	5,11	256291_at	1-2,8-9	251206_at	6,10	256560_s_at	2	261680_at	11	262302_at	3	266690_at	3	253753_at	9	258384_at	3-4,8,11	259181_at	1,7,9-10	250015_at	1,11	262627_at	4
261163_x_at	4	257769_at	8,11	257551_at	4	263215_at	9	264008_at	9	251982_at	1,11	265315_at	7	257551_at	1,4	248040_at	2-3,6,8	246886_at	7	259813_at	4,6-8,10	258723_at	3,11
258861_at	10	260392_at	3,8	247537_s_at	5	263872_at	1	252121_at	9,11	257651_at	1-2	244915_s_at	2,10	247537_s_at	1,6	254142_at	2-3,8	249853_at	1,9	266932_s_at	9	264214_s_at	2
248823_s_at	5	260509_at	2,8	245561_at	5,8	251257_at	5-7	260094_at	3-4	260051_at	9,11	252574_at	6,8	251038_at	2,6,9	252344_s_at	5,9,11	252407_at	4,7	260639_at	5,9	247611_at	7,9
262455_at	1-2,8	248176_at	8,11	258974_at	8	249158_at	3	245777_at	1-2,6-7,9,11	262904_at	1,7-8	256905_at	7	260140_at	4,6	247236_at	8	264200_at	1,8	251059_at	1	259484_at	6,11
253753_at	8	253643_at	6	260368_at	7,11	246266_at	8	265815_at	4,8	265682_at	9,11	266514_at	1,4,6	263853_at	2-3,5	246538_at	3	263754_at	4	246682_at	2,4	250499_at	5
251206_at	2,4,10-11	262442_at	1,5,9-10	259131_at	5,11	246488_at	4	246158_at	1,8,10	246910_at	8	262373_at	9	245561_at	8	248640_at	1,4,6,9	254293_at	1,4,10	252851_at	1,4,9-10	266795_at	3
247537_s_at	4-6	255319_at	7	249577_at	6	254629_at	7,9	258211_at	1-2,6	262366_at	6,10	253798_at	3,9	255289_at	4	246201_at	2	247201_at	2,4,11	254417_at	6	251451_s_at	1-2,9
251038_at	1-2,6	267029_at	7	266026_at	2,5,8	266147_at	5-6	247539_at	9	245876_at	8	257991_at	3,11	258974_at	6	247396_at	3	266835_at	2,6	255472_at	4	245743_at	4
260140_at	4	255663_at	11	255782_at	6	257675_at	1	254277_at	7,11	258017_at	11	263497_at	3,10	259131_at	3	267191_at	6,9	253539_at	9-10	245592_at	1	261066_at	9-10
263853_at	4	258251_at	11	253343_at	8	264988_at	4,9	246652_at	9,11	246648_at	4,7,10	258855_at	5,11	260368_at	2,5,8-9	251027_at	11	260363_at	2	247483_at	8	264540_at	2,4
245561_at	2,5,8	249203_at	6	257858_at	7,10-11	262497_at	6-8	261051_at	6	245402_at	4,9	253754_at	3,10-11	266026_at	5	252624_at	5-6	248081_at	1,10	251283_at	5	245461_at	2
258974_at	8,11	246430_at	7	259679_at	5	255213_at	4	262302_at	2,7	248379_at	2	259969_at	3,5	255782_at	11	256675_at	5,8	264008_at	6,10	251328_at	10	248128_at	1,3,6,8-9,11
259131_at	5-6,11	254078_at	4	264807_at	3	252148_at	9	267342_at	1,7,11	260186_at	2,8-9	260756_at	9	259679_at	6-8,10-11	250976_at	4,8,10	252121_at	2	247060_at	2,9	246413_at	3,6,9
260368_at	1-3	247318_at	7,9,11	262680_at	9	247949_at	11	251982_at	1,6	255948_at	2,7,9	253081_at	4	257858_at	1,4,7,9-10	245893_at	2,4	245777_at	5	248281_at	5,10	246733_at	11
266026_at	7	265780_at	2	260600_at	10	266035_at	11	257651_at	1,4-7	254603_at	10	256276_at	2-4,6	264807_at	3	249726_at	3-4,7	265815_at	8	256560_s_at	4	258084_at	1,8
255782_at	11	267080_at	9	266961_at	5,7-9	246989_at	5	260051_at	3	260564_at	2-3	258038_at	1	262680_at	5	263990_at	7-8	246158_at	2,4,7-8	263601_s_at	9	250844_at	5,7-8,10
259679_at	9	253040_at	1,8	245846_at	1,4-5,7	249346_at	3,7	262904_at	7	247825_at	11	266436_at	4,10-11	260600_at	11	249627_at	1,7	258211_at	7,9	263872_at	4	249440_at	6
257858_at	3-4,7-10	253373_at	11	258388_at	10	249960_at	6	246910_at	6	250322_at	6	261595_at	6	266961_at	11	252314_at	2,6,10	247539_at	7,9	254071_at	10	253036_at	5,7
253343_at	1,4,8-9	258723_at	10-11	265156_at	4	261702_at	10	265682_at	5,9	244916_at	5-6,10-11	251606_at	5	245846_at	5-6,11	266645_at	1-2	254277_at	7,10-11	251257_at	5,7	262894_at	5
264807_at	1,3,10	264214_s_at	2	252574_at	6-7	246468_at	3,8	255519_at	2-3	250065_at	3	245478_at	4,9	266690_at	4,6	255005_at	2-3,8,10	261051_at	9,11	246470_at	6	263494_at	4,11
262680_at	5-6,9	247611_at	7,9-10	256905_at	7	263745_at	4	262366_at	2,6,9-10	247614_at	2,4	257045_at	1	258388_at	8	265079_at	1-2,6	267342_at	7	246488_at	11	263595_at	11
260600_at	10	259484_at	6,11	266514_at	5-6	266700_at	7-8	245876_at	6	249629_at	9	248446_at	3,7	265315_at	3,11	248035_at	4	262302_at	4,7	246266_at	8,10	255068_at	6
266961_at	5,7,9	254852_at	3,7	263497_at	10	250200_at	1,6,9	258017_at	3,5,11	263905_at	6,9	265116_at	1-2,8,11	244915_s_at	3	263108_at	3,10	251982_at	1,11	259294_at	5-6	245366_at	1,6,9,11
245846_at	1,4-5,7	250499_at	5	253923_at	3,5,9	256225_at	1	246648_at	1,4,6	245711_at	6,10	248582_at	6,9,11	251969_at	3	250733_at	7,9,11	257651_at	2,7,9	254629_at	1,5	256444_at	5
258388_at	8,10	266795_at	4	253798_at	1-3	265449_at	3	245402_at	9	247090_at	2,6-8	264317_at	3-4,11	265156_at	1,5	252488_at	1,7-8	260051_at	1	248118_at	2,4,7,9	251354_at	1-3
265315_at	3	251451_s_at	3,11	266484_at	6	254342_at	1,10-11	260186_at	8	255555_at	4	254306_at	3,6	252574_at	1,8-9	266879_at	1,3,5	262904_at	2	266147_at	2,5,8	258989_at	9
244915_s_at	3	245743_at	6	259969_at	5,11	263337_at	8	266460_at	7	264451_s_at	7	247027_at	1,6	266514_at	1,5,10	264928_at	7,10	246910_at	6	257675_at	1	254147_at	1,6
252574_at	6-8	264540_at	1,4	253754_at	3,11	267516_at	5,8,10	255948_at	6	254446_at	2	246031_at	2,11	253923_at	6,8	256466_at	1-2,4,6-7	255519_at	4-5	264988_at	7	253815_at	4,11
256905_at	7,11	249257_at	5	258855_at	2	255606_at	2	260564_at	2-3	261163_x_at	4,6,9	262215_at	11	257991_at	1,11	252171_at	1,7,11	265682_at	3,9	262497_at	6-7	257226_at	11
266514_at	1,4-6	253072_at	1,11	260756_at	5	253094_at	11	250322_at	4,6	262455_at	8	262143_at	3-4,8	266484_at	5	259181_at	1,5,7,10	262366_at	1,6	255213_at	2	255522_at	1,5
263497_at	10	248128_at	3,9	253081_at	4	254787_at	2,4	247825_at	1,4-7	258861_at	6,8	251937_at	7,10	259969_at	3	246886_at	7,9	245876_at	5-7	266035_at	4-7,9,11	247177_at	8,10
253923_at	3,7,9	245461_at	1	256276_at	2-3	254770_at	10	244916_at	6,8,10-11	248823_s_at	2	259567_at	4	258855_at	2,4,11	252943_at	6	255057_at	1	249346_at	3,7,9	247986_at	11
257991_at	3,11	246413_at	3,6,9	258038_at	1	265893_at	10	250065_at	2,4	266518_at	3	253284_at	1,3	253754_at	1,11	252407_at	3-4	258017_at	3,5,11	247949_at	1-2,5-6,9	245751_s_at	4,9
258855_at	8,11	246733_at	2,11	251606_at	7	245282_at	1	251247_at	2-3,6	267047_at	1,8-9	254318_at	4	253081_at	9	264200_at	1,6	246648_at	4,10	249960_at	3-5	264117_at	1
266484_at	6,10-11	258084_at	1,5	261595_at	3,6-7	263822_at	11	247614_at	2-3,7,11	253753_at	1,3,11	265311_at	9,11	260756_at	3,5,9	254293_at	6	245402_at	1,9	261702_at	4,10	257563_at	2,5
259969_at	3,11	250844_at	3-4,7-11	257045_at	4	252729_at	2,8,10	265776_at	6	257551_at	8,10-11	261582_at	7	258038_at	1,4,7	263754_at	4,9	260186_at	3,5	265600_at	1-4	262269_at	10
253754_at	1,3,10-11	249440_at	2,4,6	248446_at	3-4,7	261063_at	10	263905_at	6	251206_at	2-3	265410_at	5,9	266436_at	1,6	247201_at	2,6-7,9	266460_at	8-9	246468_at	3,5,8-9	265601_at	5,8,10-11
260756_at	9,11	253036_at	5	265116_at	1-2,8,11	246506_at	6	248515_at	2,5,7	251038_at	2-3	247975_at	10	261595_at	6,11	263926_at	4-5,8,11	255948_at	1,6,10-11	263745_at	1	250015_at	9
253081_at	4	262894_at	5	248582_at	6,8-9,11	254822_at	6,11	247090_at	2	260140_at	1	264144_at	3-4	245478_at	4-5	266835_at	3,6	254603_at	1,10	261453_at	6-7	259813_at	1,4,6,8,10
256276_at	2,6	263494_at	4,6,11	264317_at	2,6-7,10	250861_at	3	260885_at	10	255289_at	2,5,9	247971_at	10	248446_at	1-2,9	253539_at	8-9	248911_at	6-7	249352_at	1,6	255445_at	1,3
258038_at	1	246841_at	2,8	254306_at	3,6	252159_at	2-3	264451_s_at	3,5,10-11	260368_at	6	259170_at	5	265116_at	1-2,8,11	260363_at	1,7	260564_at	5,10	253367_at	4	260639_at	5,10
266436_at	2,10	263595_at	8-9,11	246031_at	2-3,11	263980_at	8,10-11	261163_x_at	4,9	259131_at	1	262329_at	1,5,10	248582_at	2-4,7-9,11	248081_at	5	247825_at	6	256225_at	7,11	253347_at	6,8
251606_at	3,5,7,10	245366_at	9,11	262215_at	11	255505_at	2	258861_at	9	249577_at	7-9	245395_at	10	264317_at	6,8-9	261680_at	2,4	250322_at	5-6	250200_at	6	252851_at	4
261595_at	3,6-7	252970_at	1,6,8	262143_at	1,5,8	247024_at	10	262455_at	8	266026_at	5,7,11	262146_at	4,6	254306_at	10	264008_at	6,8-9,11	244916_at	6,9	267237_s_at	9,11	254417_at	4-5,9
257045_at	10	256444_at	5	251937_at	4,7	266766_at	7	253753_at	8	255782_at	3,6,11	245815_at	1	246031_at	2-3,6,10	245777_at	1-2,6,8,11	251247_at	4,7-8	267539_at	8	255472_at	3,9
248446_at	3,7	251354_at	1-2	245056_at	3,7	259953_at	10	257551_at	11	253343_at	4,9-10	258707_at	11	262143_at	5	265815_at	4	250065_at	3-6,11	263337_at	3	245592_at	2,6
265116_at	1-2,7-9,11	254147_at	6	259567_at	4	251429_at	3	251206_at	9	259679_at	3,8,10	255240_at	2,4,6,8,10-11	262215_at	2,5,9,11	246158_at	1,3-4,7-8	247614_at	2-4,11	250747_at	10-11	247483_at	2,7,9,11
250114_s_at	7	253815_at	4,7,11	253284_at	5-6	256469_at	3	247537_s_at	1,6	257858_at	1,3,9	245187_s_at	10	251937_at	6-7,9	258211_at	1-2,6,9	265776_at	3,8	255606_at	7	265028_at	1,8-9
248582_at	6,9,11	257226_at	11	254318_at	4,8	245447_at	1,5,7-8	260140_at	2	264807_at	3,7,10-11	246836_s_at	1	245056_at	1,3,6-8	247539_at	4,6-7,9,11	263905_at	4,6,11	253094_at	11	251328_at	10
264317_at	1,3-4,6	247177_at	5,8,10-11	254519_at	1	254081_at	7	263853_at	3,8	262680_at	4-5,7,10	260794_at	6	253284_at	2,6-7	254277_at	4,11	248515_at	1,5,8	254838_at	4,9	247060_at	2,8-9
254306_at	3,10	264117_at	8-9	261582_at	7	258556_at	2	255289_at	4-5,9	260600_at	10	250044_at	8-9	254318_at	8,11	246652_at	7,9,11	247090_at	3,7-8	265462_at	7-8,11	256560_s_at	1-2,4,7
247027_at	5,10	245751_s_at	4	265410_at	5,9	253264_at	7,11	245561_at	1	245846_at	4,8	245625_at	1,10	251220_at	7	261051_at	5,9-11	255555_at	4,9	254770_at	2,5,10	263601_s_at	6
246031_at	2	257563_at	3	247975_at	10	255013_at	3	259131_at	6	266961_at	1,8,11	264520_at	1,4,8	254519_at	11	267342_at	7,11	264451_s_at	7	255657_at	2,5	263215_at	4,9
262215_at	11	265601_at	5-6,8-9	264144_at	1,4,10	257463_at	2,11	258974_at	3,11	266690_at	4	264351_at	3,7-8,11	261582_at	9	262302_at	2,6,10	260885_at	6	247828_at	3-4	266354_at	11
262143_at	3,5,8	250015_at	9-10	247971_at	4	251824_at	1,4,9	260368_at	3,7	265315_at	10	267365_at	2,8	247975_at	1-2,8	251982_at	1,3,6	254446_at	2,5	265893_at	3,10	251257_at	7
251937_at	7,11	259813_at	4,6,8,10	259170_at	4-5	263870_at	11	249577_at	5-7	258388_at	3	267239_at	2-3,6	264144_at	7	257651_at	1,4-7,9-10	258861_at	6,9,11	252729_at	7	249537_at	7
245056_at	3-4,7	250716_at	9	262329_at	1,5,8-10	248040_at	2	266026_at	1	251969_at	8	247731_at	3,9-10	247971_at	6	260051_at	3-4,7	248823_s_at	2	263822_at	2-3	246470_at	4
259567_at	4,7,10	260639_at	5,7,10	262146_at	3-4,6	257036_at	6	255782_at	3,7	244915_s_at	3,11	259244_at	1,3,5,8	259170_at	8	262904_at	7	262455_at	2,8	254822_at	6	246488_at	4
253284_at	3,5	266932_s_at	5	254819_at	1-2,7	247779_at	5,10	257858_at	6,10	265156_at	3,11	250584_at	4,7-8	262329_at	1,7-8	265682_at	2,8-9	267047_at	6,8	246506_at	2	259294_at	5
254318_at	4	251059_at	5	258707_at	9,11	246610_at	4	253343_at	2,4,8-9,11	252574_at	1,3,11	247101_at	4,11	245395_at	7	262366_at	6	266518_at	4,6	250861_at	3	248118_at	4,7,11
251220_at	9	266450_s_at	2	255240_at	4,6,8,11	258683_at	1,5,10	259679_at	2,4,9,11	256905_at	9-10	258078_at	1,9	262146_at	4	255057_at	8	253753_at	1	261762_at	4	266147_at	5,8
254519_at	1	246682_at	10	245187_s_at	10	246538_at	6	264807_at	6,9	266514_at	6,10	263631_at	5	258707_at	6	245876_at	3,6,8	257551_at	4,10-11	247476_at	6	257675_at	1
265311_at	9	252851_at	9-11	251992_at	9	251027_at	8	262680_at	7,9	262373_at	9	255673_at	1	255240_at	2,4,6,11	258017_at	3,5-6	251206_at	2,5,10	267458_at	1	264988_at	4
261582_at	7	254417_at	4-5,7,9	246836_s_at	1	254766_at	7	266961_at	5,7,9	253923_at	6	267017_at	5	247806_at	3	246648_at	3-5,9,11	247537_s_at	10	252864_at	3,8	255213_at	4-5
265410_at	5,9	245592_at	2	249373_at	6	257576_at	1-2,6	245846_at	1-2,7	253798_at	3,9	258822_s_at	3-5	262040_at	2-4	245402_at	6,11	251038_at	1-2	252159_at	2,6	262497_at	4,6-8,11
247975_at	10	261732_at	3	250044_at	9	256675_at	2,6	266690_at	3	263497_at	1,8	247173_at	2,6,10	246657_at	8	260186_at	2	260140_at	4,6	263980_at	5	248196_at	1-2,4,11
264144_at	3-4,10	247483_at	2	246657_at	2,11	249726_at	5	258388_at	10	253754_at	11	247328_at	4,10	261829_at	10	266460_at	3	263853_at	3,6	255505_at	2	249467_at	1-2,4,7,9
247971_at	4,11	265028_at	1,9	245625_at	10-11	261940_at	8	265315_at	3,7-8	258855_at	4	246632_at	4	245649_at	1	255948_at	3-4,9,11	245561_at	8	255878_at	8,11	252148_at	9
259170_at	5	251328_at	10	264351_at	3,7,11	263316_s_at	6	251969_at	7	244985_at	3,10	249495_at	11	245625_at	2,10	254603_at	2-3,8	259131_at	5,8	253279_at	2-3,7	246989_at	4
262329_at	1-3,7,10	247060_at	2,8-9	267239_at	2-3,6	253991_at	2,10	244915_s_at	2,4	259969_at	3,6	254964_at	5	264520_at	8	248911_at	4,9	260368_at	2,8	247024_at	2,4,11	249346_at	2,7,9,11
245395_at	7,10	256560_s_at	1,7	247731_at	3,10-11	252662_at	2	265156_at	4	266484_at	2,5	254477_at	1,8	264351_at	3,7	259308_at	4,7	266026_at	11	247356_at	11	247949_at	1,4-6,11
262146_at	1,3-4,6	263601_s_at	5	259244_at	3-4	245126_at	4-6,8,10	252574_at	3,6,8	253081_at	11	257240_at	1-2	266827_at	7	260564_at	2-3	249577_at	3,5,9	256469_at	4,8-9	266035_at	1,11
245815_at	1,11	263215_at	2,4,9	250584_at	2,4,8	252314_at	3-4,9-10	256905_at	7	256276_at	4	264290_at	8	267365_at	1-2,4,6,8	250322_at	5-6,9,11	255782_at	6,11	245447_at	2,10	249960_at	6
254819_at	1,4	266354_at	10	247101_at	1-2,11	255005_at	5	266514_at	2	258038_at	1,7,9	262910_at	1,3-4,10	267239_at	3,6-8	247825_at	4,7	257858_at	5,7,9-10	260917_at	1,4,6	257824_at	2,7
258707_at	9,11	254071_at	7	258078_at	1,9	248035_at	3-4	253923_at	11	260756_at	1,4,10	248029_at	7	259244_at	3,5	244916_at	6,8	253343_at	2,5-6	254081_at	6,9	261702_at	4,10
255240_at	2,4,6,8-11	251257_at	5,7	263631_at	4-5,10	250733_at	1-2	253798_at	3,9	250936_at	2,11	252633_x_at	6,8-9	247101_at	10	251247_at	6,9	264807_at	3,11	247043_at	3-4,9	265600_at	2
245187_s_at	9-10	249537_at	7,11	255673_at	1	261396_at	10	263497_at	3	261595_at	8	254413_at	5	258078_at	1-2,5-6,11	250065_at	4-5,10-11	262680_at	4-5,7	251557_at	10	246468_at	2-3,8
251992_at	8	246266_at	8	245858_at	10	264928_at	1	258855_at	6,10	251606_at	3	265001_at	6,10	255673_at	4	247614_at	1-4,6,11	260600_at	10-11	257463_at	2-3,10-11	263745_at	6,8
246836_s_at	5	246488_at	4,7	247328_at	10	256466_at	7-8	259969_at	5	245478_at	5	257151_at	4,9-11	245858_at	5	265776_at	6	245846_at	2,5-8,11	251824_at	2-4,7	249352_at	6
262040_at	3	259294_at	9	246632_at	1-4,7	252232_at	4,7	253754_at	3,9,11	248446_at	2,9	253926_at	9,11	267017_at	4,8-9	249629_at	5,9	266961_at	1,5,11	263870_at	8,11	253674_at	10
249373_at	6-7	248118_at	4,7	254964_at	5	252171_at	3,9	266484_at	3	265116_at	1-2,8	247215_at	1,9	258822_s_at	3	263905_at	1,6,8	266690_at	3,6,8	248040_at	2,8	266700_at	9
260794_at	6	266147_at	5,8	257240_at	2	259957_at	11	244985_at	1	248582_at	6	262177_at	1,3,10	247173_at	1,6,9	245711_at	2-5,9-10	258388_at	7	257036_at	2	256225_at	11
250044_at	9	257675_at	1	254477_at	1-2,8,10	264361_at	1,11	260756_at	9	250114_s_at	2,9	259254_at	3,6,10-11	246160_at	6,11	247090_at	1,5,8	265315_at	1,7-8,10	252344_s_at	11	250200_at	6,9
246657_at	2	255213_at	4-5	264290_at	7-8	251252_at	7	258038_at	7,9	264317_at	1,4	251180_at	1-2,4	253131_at	3	255555_at	5,9	244915_s_at	3,8,10	248640_at	9	253948_at	4
245625_at	1,3,10	262497_at	3-4,6-8,11	262910_at	3-4,10	259181_at	7,9	253081_at	4	254306_at	10-11	251602_at	1,3	247328_at	2	260885_at	3,10-11	251969_at	2-3,7-8	247236_at	8	265449_at	3,10
264351_at	7-8,11	249467_at	1-2,4,7,9	248029_at	5,7	249853_at	9	256276_at	2	247027_at	3	251431_at	5	246632_at	3-4,7-8	264451_s_at	2-3,5,10	252574_at	1,3	257576_at	9	267539_at	9
266827_at	7	252148_at	9	252633_x_at	6,9	246886_at	7	266436_at	2,4,9,11	253281_at	11	249767_at	4-5,10	249495_at	4	254446_at	7	256905_at	8	252624_at	4	254342_at	5
267365_at	2	266035_at	11	265001_at	5,10	247603_at	2,6,11	251606_at	7	246031_at	10	263702_at	6	254964_at	2	261163_x_at	2,11	266514_at	1,5-6,8,10	256675_at	1,6	263337_at	8
267239_at	2-3,6,8	249346_at	3,7,9,11	257151_at	4,10-11	252407_at	4,11	261595_at	6,8	262143_at	3,6,10	265169_x_at	2,4-5,7,9,11	257240_at	7,9-10	258861_at	11	253798_at	7,9	250976_at	9	250747_at	8
247731_at	11	247949_at	1	253926_at	4,9	263279_x_at	3,6,8	257045_at	6	245056_at	7	253057_at	5	253109_at	4	248823_s_at	2	257991_at	6	245893_at	11	253094_at	11
257402_at	11	249960_at	2,6	262177_at	3-4	264200_at	2,7,9-10	245478_at	2,4,9-10	251937_at	5,7	254408_at	1	266537_at	2	262455_at	2,8	253923_at	5-6	249726_at	6	264841_at	9
259244_at	3-5	257824_at	2,7	247215_at	1	263754_at	6,9	248446_at	3-4,7	253284_at	1,4,7	250362_at	4	262910_at	3-6,10	267047_at	6,11	262373_at	1,9	261940_at	8	254787_at	4,6
250584_at	1,5,7-8	246594_at	4	251180_at	1-2	245489_at	4-5	265116_at	1-2	254318_at	2	253891_at	9	254413_at	4-5	266518_at	1,5,8-10	263497_at	1-2,8	249627_at	2,7	254770_at	2,10
247101_at	10-11	261702_at	4,8,10	251602_at	1,3	247201_at	9	248582_at	6,9	254519_at	6	245943_at	5	265001_at	10-11	253753_at	1	258855_at	11	251505_at	8	245282_at	1,8
258078_at	1,9	266205_s_at	2	261767_s_at	9	253731_at	1,7,11	250114_s_at	3,7	265311_at	1,6	255079_s_at	4,9	257151_at	9	251206_at	10	244985_at	6,10	253991_at	3	265893_at	1
263631_at	5	255169_x_at	4	249767_at	5,7,10	263926_at	2,8	254306_at	3,10	265410_at	10-11	249666_at	1,8	253926_at	2,5,9	257551_at	6,9-11	259969_at	3,6	252662_at	1,7,10	252729_at	10
245858_at	6,10	246468_at	1-4,6	251431_at	3,9,11	257588_x_at	8	247027_at	3	247975_at	6,8	257066_at	4	247215_at	5	247537_s_at	2,4-6,11	253754_at	1-2,9,11	245126_at	4-5,11	263822_at	8,11
258822_s_at	1,3	263745_at	6-8	263702_at	3	263610_at	9,11	253281_at	4,8	264144_at	4	264964_at	9	259805_at	5,7-8	251038_at	1-2	266484_at	1,5-6,11	266645_at	7	254822_at	3,11
253131_at	6	249352_at	10	265169_x_at	2,5,7-9	266835_at	6	246031_at	2,11	247971_at	2-3,8-9	252540_at	9	262177_at	1,3	260140_at	1	258038_at	7	254285_at	3,5,11	254985_x_at	11
247328_at	2,6,10	261453_at	5	254408_at	4,7	253539_at	9-10	262143_at	3-4,9	259170_at	7	249623_at	1,6	259152_at	4	263853_at	3-5,8	260756_at	5,9	255005_at	2,6,9-10	248320_at	1
246632_at	3-4,7	253674_at	7	250362_at	6,10	260363_at	1-2	251937_at	7,10	245395_at	7	257363_at	2-4	259254_at	5,8	245561_at	1,5	256276_at	3,7,11	263962_at	4	245200_at	3
249495_at	5	250200_at	6-7,11	253891_at	9	266064_at	8,10	245056_at	5,8	245815_at	3,5	249240_at	9	251180_at	1,3,5	255289_at	1	253081_at	1	263108_at	3,9	267458_at	7
254964_at	5	265449_at	3,11	245943_at	1,5	264997_at	4,8,10	259650_at	3	254819_at	1,5,9,11	253825_at	1,3	261767_s_at	11	259131_at	6,11	266436_at	3-4,6,11	250733_at	1-2	252864_at	9
254477_at	1-2,8	267539_at	3	255079_s_at	3	248956_at	2,8	259567_at	1	258707_at	5	258106_at	4	249767_at	10	258974_at	3	250936_at	4	253400_at	10	263980_at	5
257240_at	1-2,11	254342_at	1,6,9-10	249666_at	1	250832_at	5	253284_at	1,3,5	255240_at	4,6-7	263788_at	1	251431_at	1,3,9	260368_at	2-3	251606_at	2	261396_at	10	255505_at	2,11
262910_at	1,3-4,9-10	267516_at	5,8,10	257066_at	4	266707_at	4,9	254318_at	1,3	245187_s_at	5,10	259836_at	1,5	263702_at	7	249577_at	7,10	261595_at	2,6-7	252488_at	4,6,8,10	253279_at	1,7
248029_at	5	250747_at	4	264964_at	9	267438_at	3,5,8	254519_at	1	246836_s_at	10-11	256923_at	5,7,11	265169_x_at	3,5,7,9	266026_at	5	257045_at	3,11	266879_at	3	266766_at	7
255138_at	9	255606_at	2	252540_at	2	264008_at	6	265311_at	9	247806_at	9	264386_at	1,7-8	248142_at	4	253343_at	4-6,8,10	265116_at	1-2,7-8	264928_at	6	247024_at	3,10
252633_x_at	3,6,9	253094_at	11	249623_at	1	252121_at	2-3	265410_at	11	262040_at	4,6,11	263874_at	1,4-5,8-9,11	253057_at	10	257858_at	2,5-6,8,10	248582_at	5,9	256466_at	7	247356_at	10
254413_at	1,5	254787_at	4,6	261026_at	1,11	248684_at	1	261582_at	2	260794_at	5,10	265521_at	7,11	254408_at	2	259679_at	2-3,5,9	250114_s_at	2	252171_at	5,7-8	245447_at	1,8
265001_at	6,11	254770_at	2,10	257363_at	2-4,6-7,10	246158_at	4,7	264144_at	4	250044_at	10	258511_at	1-2	250362_at	7,9	264807_at	3,11	264317_at	4,7	252232_at	2,7	253264_at	7,11
257151_at	4,8-9,11	255657_at	1	249240_at	6-7,9	254277_at	11	247971_at	5,8	246657_at	1,5	262364_at	4	245943_at	1,8-9,11	262680_at	3,6,9	254306_at	3,10-11	249367_at	7	255013_at	8,11
253926_at	5-6,9	265893_at	10	248549_at	7	247539_at	2	262146_at	1,4	261829_at	5	266009_at	1,8,10	253891_at	1	260600_at	5	253281_at	8	264361_at	6,8	257463_at	2,11
247215_at	9	245282_at	2,8	263788_at	1	246652_at	1-2,7	245815_at	1	245649_at	1,3-4,6	253797_at	11	253440_at	6	266961_at	5,7-8,10	246031_at	3,9	259181_at	7	258384_at	8
262177_at	6	247828_at	1,9	259836_at	5,7	265743_s_at	1,8	254819_at	1,11	245625_at	3,6	257974_at	2,5,9	249666_at	1,4	245846_at	1,3-4,7,11	262143_at	1,3,10	249853_at	1	251824_at	4,7
259805_at	3	264048_at	11	256923_at	2,5,8	267342_at	7	258707_at	11	264520_at	8	262935_at	2,7,9	248897_at	11	266690_at	3-5	245056_at	4,7	252407_at	5,8	263870_at	11
259152_at	10	263822_at	11	264386_at	1,3,8	265961_at	5	255240_at	6-7	264351_at	3-4,6,10	246390_at	4	264964_at	11	265315_at	8,11	251937_at	4,7,9	263705_at	5,8	248040_at	2
259254_at	3,10	252729_at	10	263874_at	3-4,11	265564_s_at	6,11	245187_s_at	7,10	266827_at	2	259985_at	4	250386_at	10	258388_at	3,7,10	259567_at	11	262664_at	9,11	257036_at	6
251180_at	1-2,4	261063_at	7	265521_at	2	251982_at	2,8	251992_at	5	249192_at	1,9	264323_at	8	252540_at	9-10	244915_s_at	4-5,10	259650_at	6	253314_at	3,8	247779_at	3
251602_at	1,3-4	254822_at	6,11	258511_at	1-2	265685_at	5,8	246836_s_at	3-4,10	267365_at	2,5	251157_at	4,9	261026_at	3,8,11	251969_at	3	253284_at	2,7	263279_x_at	2	254142_at	5
261767_s_at	9	250861_at	6-7,11	262364_at	4	262703_at	8	247806_at	10	267239_at	1,3,6,8	254522_at	9	257363_at	2,4,6	265156_at	4	254318_at	7-8,11	264200_at	2,4	246610_at	4
251431_at	5,9,11	248320_at	6,10	266009_at	1-2,8	250472_at	2,11	262040_at	4,11	247731_at	8-9	252759_at	4	249240_at	6	252574_at	3,9	251220_at	4	250085_at	3-4	252344_s_at	11
249767_at	4-5,10	245200_at	3,9	253797_at	3,11	264821_at	4	249373_at	3	259244_at	5	259519_at	4-5	248549_at	7,10	256905_at	6-7	254519_at	4,9,11	264400_at	1,3,5	258683_at	2,11
263702_at	2-3	252864_at	3	257974_at	5,10	264760_at	3	260794_at	1,6	257402_at	4,11	262463_at	8-9	253825_at	6-7	266514_at	6,10	265311_at	6,8-10	247201_at	9-10	248640_at	7
265169_x_at	5,7,9,11	252159_at	3-4	262935_at	5,7	245876_at	9	246657_at	6,10	250584_at	5,10	253518_at	8	266059_at	2,9	253798_at	3,8-9	265410_at	10	253731_at	10	246538_at	6
250362_at	8	263980_at	10-11	246390_at	11	255057_at	8-9	250044_at	2,6-7,9	266104_at	4,7	247819_at	4,7,10	258106_at	10	253923_at	3,5,7	261582_at	4	257588_x_at	11	249470_at	10
253891_at	9	255505_at	2-3,5,9,11	259985_at	2,4,9	252862_at	4,7	261829_at	10	258078_at	8	251297_at	5,7	263788_at	1,3	257991_at	3,6,8,11	247975_at	6,8	256297_at	10	254766_at	7
245943_at	5	255878_at	11	264323_at	9	257768_at	6	245649_at	8	247101_at	1,7,10-11	253000_at	1	259836_at	5,8	262373_at	1	264144_at	3-4	260363_at	10	257576_at	6,9
253440_at	10	253279_at	7,10	251157_at	4-5	246648_at	5	245625_at	1,3	255673_at	3,6	266202_at	1,6	264386_at	1-4	263497_at	1,3,5,10	247971_at	3,7-8,10	248081_at	9	256675_at	2,6
255079_s_at	4,9	266766_at	4,7	254522_at	9-10	245402_at	8	264520_at	4,8	263631_at	1,9	250061_at	7	263874_at	4,8,11	266484_at	6	259170_at	2,7	264997_at	1	250976_at	8
249666_at	1,4	247024_at	3,10-11	252759_at	4	251420_at	4	264351_at	6,9	245858_at	3	250687_at	1-2,4,9	265521_at	7,10-11	259969_at	3,5,11	262329_at	1,6,11	266707_at	11	245893_at	11
257066_at	4	247356_at	10	259519_at	4-5	253693_at	3,11	266827_at	2,6-7	267017_at	4	263180_at	10	258511_at	3,6	244985_at	1,10	245395_at	4,7,10-11	250832_at	3,7-8	249726_at	1,5
264964_at	11	260917_at	11	262463_at	3	260186_at	2,4	249192_at	9	258822_s_at	1,11	263033_s_at	5,7,10	262364_at	5	253754_at	1,3-4,10-11	262146_at	1,5,7,10	264008_at	2,6,9,11	261940_at	8
250386_at	1,10	259953_at	9	253518_at	8	267001_at	1	267365_at	1	253131_at	7,11	267007_at	2-3	266009_at	3	258038_at	7,9	245815_at	5	247306_at	4,6,10	263316_s_at	10
252540_at	2-3	251429_at	3,11	247819_at	4,6	245356_at	1,7	267239_at	3,6,8	246160_at	2,8	260061_at	5	253797_at	2,6,11	253081_at	4	254819_at	1,7-10	246277_at	3,5,11	249627_at	2,7
249623_at	1	256469_at	2-3	251297_at	4-5,7	266520_at	7	247731_at	8-9	246632_at	4	254795_at	1,8-9	257974_at	1,4-5,9,11	256276_at	2,4,7,11	258707_at	5-6	260094_at	3	263550_at	11
261026_at	1,11	245447_at	1,6,8	253000_at	1	258311_at	2	259244_at	3,5,10	249495_at	10	248066_at	5	259985_at	9-10	260756_at	1,3-4,11	255240_at	3,6,9	245777_at	2,6,11	251505_at	4
257363_at	1-2,4,6-7,10	254081_at	9	266202_at	1,5,8	252889_at	8	257402_at	2,7,11	254964_at	8	248524_s_at	11	264323_at	2,7	266436_at	4-5,11	245187_s_at	5,8,10	245520_at	7	252662_at	1,3
249240_at	6-7,9	258556_at	3	250061_at	6-7,11	254603_at	7-8	250584_at	3,10	254477_at	2	267048_at	3	259519_at	6	250936_at	5	246836_s_at	4,6,9-11	248684_at	3-4	251912_at	6
253825_at	10	247043_at	1,7	250687_at	1,4,9	257445_x_at	6	247101_at	1,9,11	253109_at	7,9	258165_at	2,7	262463_at	7,9-10	251606_at	4,7	247806_at	11	258211_at	1	245126_at	2-5,8
248549_at	1,7,10	251557_at	4,6	263180_at	2,11	264463_at	6	258078_at	1	266537_at	7,9	254368_at	9	267636_at	2	261595_at	3,6-8	262040_at	4,6-7	265743_s_at	3,10	266645_at	11
264906_at	1,7	253264_at	7,11	267007_at	5	248911_at	6	255673_at	9,11	264290_at	3,11	245762_at	9	247819_at	3-6,8,10	245478_at	10	249373_at	4	261902_at	9	252314_at	3,9
266059_at	9	256179_at	5	263033_s_at	3	252491_at	4	263631_at	5	262910_at	1,3-9	267188_at	3,8	262380_at	9	257045_at	1,5-8	260794_at	11	251982_at	3	255005_at	2
258106_at	4	255013_at	3,6,8,11	260061_at	5	253045_at	9	245858_at	10	248029_at	7	252974_at	1,7	251297_at	3,5	248446_at	3-4,7,10-11	250044_at	7,9-10	257651_at	4	263962_at	4
263788_at	1,10	257463_at	2	254795_at	8-9	256329_at	3,7,10	247173_at	10	252633_x_at	5,10	256699_at	2,5	266202_at	6	265116_at	1,3,6-8,10-11	246657_at	1,8-9	265685_at	4	263070_at	8
259836_at	5	258384_at	5	248066_at	5,7	249413_at	9,11	258822_s_at	3	254413_at	5	262330_at	2	253000_at	1,9	248582_at	6,9	261829_at	5,7	254257_s_at	4,8,10	248035_at	4
256923_at	2,5,11	251824_at	1,7,11	248524_s_at	6,10-11	248861_at	7-8,10	253131_at	4,7,10-11	255138_at	1-3,8	258831_at	1,9	266438_at	2	250114_s_at	2,7	245649_at	1,6	262904_at	2,7	250733_at	2,10
264386_at	1-3,7-8	263870_at	11	258165_at	2,7,11	244916_at	8-10	246160_at	1,9-11	265001_at	1,3,5,9	251390_at	5	250687_at	1-2,4,9	264317_at	1	245625_at	3,11	265682_at	7,10	261396_at	1
263874_at	1,4-5,9-11	248040_at	2,5	258718_at	2-4	248586_at	1,3	247328_at	1,8,10	257151_at	1,10	261406_at	1-2	263180_at	9-11	254306_at	3	264351_at	6	246910_at	6	264928_at	5-6
265521_at	2,7,11	257036_at	6,10	254368_at	9	247693_at	4,9	246632_at	2	259805_at	7,11	250412_at	9-10	267318_at	7	253281_at	8	266827_at	2,7	250472_at	2	256466_at	8
258511_at	1-2,5-6,8	247779_at	5,10	245762_at	7,9	255854_at	1	254964_at	1,5	247215_at	1,6,9	263210_at	9	250805_at	9-10	246031_at	2,11	267365_at	1-2,4,8-10	264760_at	10	252232_at	5,7
262364_at	4	254142_at	8	252974_at	1,7,9	263905_at	10-11	254477_at	1-2,8,11	259152_at	3	261132_at	8-9	263033_s_at	10	262143_at	1,3,8-9	267239_at	1-2,5-6,8-9	264821_at	2	252171_at	2,8-9
253797_at	2,11	246610_at	1,4,8	267188_at	1,5-6,8,10-11	245856_at	3,9	253109_at	7	259254_at	7-8	263201_at	9	267007_at	5	245056_at	3,5,7	247731_at	6,8-9	255057_at	11	259957_at	7,11
257974_at	10	258683_at	1-2	256699_at	2,5	265732_at	3,8	266537_at	7,9	251180_at	11	247886_at	8-9	260061_at	2	251937_at	3,5,7	257402_at	11	252862_at	7	264361_at	1
262935_at	2,7	246538_at	2,5	262330_at	2,5	251133_at	2	264290_at	2,11	251602_at	2,4	263348_at	2	254795_at	9	259567_at	1,4,6-7,10	259244_at	1,3,5,7	245876_at	4,8	246886_at	5
246390_at	4,11	247236_at	1	258831_at	11	247090_at	6	262910_at	1,5,7,9,11	261767_s_at	2,11	246542_at	2-3	257607_at	1,8,10-11	259650_at	1,3-5,11	266104_at	4-5,9	248891_at	9-10	253244_at	10-11
259985_at	2-4,9	246201_at	6,10	251390_at	5	260885_at	6	248029_at	5,9,11	251431_at	3,10	263160_at	7	248066_at	11	254318_at	2,5,8	250584_at	1	257768_at	2-3,6	264200_at	7
251157_at	4	267191_at	5	261406_at	2,8,10	254682_at	9	252633_x_at	4-5,9-10	249767_at	1	266083_at	4	248524_s_at	1-2,10	254519_at	1,9	247101_at	6,10-11	258017_at	4	262664_at	3,11
252759_at	4	254766_at	7,10	250412_at	9-10	259079_at	2	255138_at	4-5	263702_at	10	263623_at	2	267048_at	1,10	265311_at	9	258078_at	1-2,5,8	246648_at	6,9	263279_x_at	3,8
254522_at	2,9	251027_at	3	261132_at	7-9	261163_x_at	1	254413_at	2	265169_x_at	5,7,9,11	260701_at	2	258165_at	3	261582_at	7	263631_at	4-5	266460_at	7,9	250085_at	6
259519_at	5	252624_at	4,8	247886_at	9	257724_at	2,6,8	265001_at	3,5,9	253057_at	8	246907_at	5	258718_at	4	265410_at	3,10	255673_at	3	245356_at	3,5,8	263754_at	5,9
262463_at	1-2	257576_at	1-2	263201_at	9	258861_at	11	266660_at	2	254408_at	6-7	260016_at	4	254368_at	2,7,9	247975_at	8,11	245858_at	6	266520_at	6	245489_at	5
253518_at	8	256675_at	2	246542_at	4,9	262455_at	2,4,6,8	253926_at	1-2,9-10	253891_at	7	251063_at	1	267188_at	8	264144_at	2,4,6,11	267017_at	4,9	255948_at	5	247201_at	9
247819_at	4,7,10	250976_at	6	263160_at	7	266518_at	6	247215_at	10	245943_at	1,5,9,11	253127_at	9	245762_at	7,9	247971_at	4-5,7,10	247173_at	5,10	258311_at	2	253731_at	5-7
251297_at	4-5,7	249726_at	5	260701_at	3,8-9	258007_at	10-11	262177_at	7	253440_at	2	255936_at	2-3,10	252974_at	4,8,11	259170_at	2,4	258822_s_at	1,3,5,7	257445_x_at	10-11	257588_x_at	2,8
262380_at	2,9	261940_at	3,7-8	246907_at	5	253444_at	7,9	259805_at	2,5,9-10	249666_at	1,4,8,10	261149_s_at	1-2,4,6,9-10	256699_at	2,5	262329_at	1,7,10	253131_at	7,11	264463_at	6-7	266835_at	6
253000_at	1,4	249627_at	7,11	251063_at	1	250683_x_at	4,11	259152_at	6,11	257066_at	6,11	251484_at	6	258831_at	8	245395_at	7	246160_at	2-3,5	248911_at	9	253539_at	9-10
266202_at	1,6	263550_at	2	265024_at	5	262417_at	4,6	259254_at	11	248897_at	1-2,10	266379_at	10	261406_at	8,10	262146_at	4-5	247328_at	1-2,11	260125_at	3-4	260363_at	1
250061_at	7,11	252662_at	1,5	246579_at	10	247537_s_at	1	251180_at	2,6,11	264964_at	6	244925_at	6,8	251390_at	2	254819_at	1-2,9	246632_at	7	256329_at	11	266064_at	8-9
266438_at	2,10	245126_at	5,8	255936_at	2-3,5,8,10-11	251038_at	2	251602_at	6,8	252540_at	7-8	257095_at	7,11	256286_at	10	258707_at	11	254964_at	2,8-10	253045_at	2	261680_at	4-5,7
250687_at	1-2,4,9	252314_at	3,7-8	261149_s_at	2,4,10	260140_at	6	249767_at	5	249623_at	6	256803_at	1	261132_at	7	255240_at	6-8	254477_at	9	249413_at	9	248956_at	2
267318_at	9	254285_at	4	251484_at	4-6,11	245315_at	7,9	251431_at	3,10	257363_at	2,6-7	257114_at	5	250412_at	4,7,9-10	245187_s_at	5,7,10	253109_at	7,9	263596_at	7	250832_at	3,5
263180_at	7,10-11	255005_at	2,5	257095_at	7,10-11	248470_at	8	263702_at	11	249240_at	5	260718_at	5,9,11	263210_at	1,8,11	251992_at	8	266537_at	7-9	248861_at	4,9-10	266707_at	2,4-5,11
263033_s_at	3,5,10	263962_at	8	256803_at	9	263853_at	8	265169_x_at	5,7,10	248549_at	9,11	259825_at	2,4,9	263201_at	8	246836_s_at	3-4,9-11	264290_at	5,8	250065_at	6	252121_at	2,8
267007_at	1,5,7,9,11	263108_at	2	257114_at	5	260368_at	1	248142_at	1,3	253825_at	1,6-7	249634_at	1	247886_at	6,9-10	247806_at	1,3,10	262910_at	3-4,6,9	259739_at	3	246277_at	3
260061_at	5	250733_at	1-2,6,10	249634_at	11	250772_at	8-9	253057_at	1-2,5,9	264906_at	3,9-11	257721_at	7	263348_at	2	262040_at	4,8,11	248029_at	5,7	244916_at	2	265815_at	5
254795_at	1,8-9	253400_at	1	260718_at	9,11	253064_at	5	254408_at	1,10	266059_at	6	258666_at	3,5	246542_at	2-3,10-11	260794_at	1,5-6	252633_x_at	8,10	248586_at	9	248684_at	1,5
248066_at	7	261396_at	1,5,9	259825_at	2,4,9	266026_at	5	250362_at	1-2	258106_at	2,5	253583_at	3	263160_at	1	246657_at	10-11	255138_at	3	247614_at	4,7	246158_at	2,4
248524_s_at	2,9-11	252488_at	2,4	260845_at	1	255782_at	11	253891_at	11	263788_at	2,8-10	259324_at	6,11	263623_at	9	250044_at	2,7	265001_at	1,3,5	265776_at	6-7	247539_at	2-3
258165_at	1	264928_at	5,8	257721_at	11	259679_at	6-7,11	245943_at	2,5,7	259836_at	11	259486_at	5,9,11	260701_at	9	245649_at	7,11	266660_at	2,4,8	255854_at	5	246652_at	7
258718_at	3	256466_at	7-8,11	256610_at	9	264807_at	3	253440_at	3,6-7,10	256923_at	5,8,11	266065_at	4	246907_at	5,8,11	261829_at	5,7,10	257151_at	1,9	255007_at	6-9,11	265743_s_at	5,10
254368_at	6,9	252232_at	4,6-8	264321_at	1	257987_at	5,7	255079_s_at	1,5	263874_at	1	253596_s_at	1,5,8	260016_at	1	245625_at	3,6	253926_at	1,5,9	263905_at	6,9	265961_at	5,11
245762_at	9	252171_at	3,8-9	253583_at	6	267590_at	10	249666_at	5,10-11	265521_at	2,7	260341_at	10	251063_at	4,6,9	264520_at	1,4	262177_at	5	245856_at	10	267342_at	5,7
252974_at	1,5,7	259957_at	7	259324_at	11	248723_at	2-3,8	257066_at	4	258511_at	4,6	253730_at	3,11	253127_at	3,10	264351_at	4,6,9	259805_at	3,5,7-11	246864_at	5	262302_at	1,4-5,11
267188_at	1,3,8,10	264361_at	1	266065_at	3-4	266961_at	8,11	264964_at	6	262364_at	4,9	249573_at	6	246579_at	10	266827_at	2,6-7	247215_at	1,3-5,9-10	251133_at	5	265564_s_at	6,11
262330_at	5	259181_at	7,10	259486_at	2	260600_at	7,11	250386_at	1	266009_at	4-5	262845_at	5	255936_at	2,10	267365_at	5,8,10	259152_at	2-3	260492_at	7,10	261902_at	2
256699_at	2-3,5,8	246886_at	7	253596_s_at	1,8	245846_at	5-6,11	252540_at	2-4,9	253797_at	6-7,9	253774_at	4,9	261149_s_at	1-2,4,6,10	267239_at	2-3,7	259254_at	5,11	266373_x_at	4	251982_at	2,8
258831_at	1	247603_at	3,7,11	253730_at	3	252639_at	10	249623_at	1-2,10	257974_at	9	246116_at	3,6,8	251484_at	5-6	247731_at	3,8-9	251180_at	2-3,9,11	245711_at	3,6	252809_at	7,9
251390_at	9	263705_at	8	262845_at	5	265315_at	3-4	257363_at	2-4,6-7,9	246390_at	3,5	255544_at	5,7-8	244925_at	9	259244_at	3,5,8	251602_at	2-3,11	247090_at	2-3,5	265685_at	5
261406_at	8,11	264200_at	7,10	249573_at	2,6	249809_at	1,6,9	249240_at	3,7	259985_at	9-10	250448_at	3,9-11	266379_at	5	257402_at	2,4,11	261767_s_at	3	255555_at	5	254257_s_at	10
250412_at	9-10	263279_x_at	3,6,8	245142_at	1,8	248970_at	2,5,8	253825_at	8	251157_at	6,9	260633_at	1,6,8	257114_at	4	266104_at	6	249767_at	1,5,7-8	254682_at	7,10	262904_at	2
263210_at	9	250085_at	1	247934_at	1,7	263775_at	6	248549_at	4	264323_at	3,7,11	246350_at	8-9	260718_at	9,11	250584_at	3-4	263702_at	5,11	257724_at	1,9	250472_at	11
261132_at	7-9	263754_at	5,9	255544_at	5,7,11	251827_at	8	266059_at	9	252759_at	11	264766_at	6	259825_at	5	247101_at	2,6,9,11	265169_x_at	2,5,7,9	245040_at	8	262366_at	3,10-11
263201_at	9	254293_at	2	250448_at	3,11	244915_s_at	7	258106_at	2	254522_at	11	246293_at	1,3,8,10	249634_at	4,11	258078_at	1,7,9	248142_at	6-7	262671_at	2-3,7,10	264821_at	4
263348_at	2	253731_at	2,5,7-8,11	260633_at	6-8	262688_at	2	259836_at	2,5	262463_at	1,5,8-10	267640_at	5,10	260845_at	10	255673_at	6	253057_at	1,4,8	262455_at	2,8	255057_at	8-9
263160_at	11	263926_at	6	246350_at	9	267041_at	1	264386_at	7	267636_at	10-11	255981_at	5,7	257721_at	8	263631_at	5	254408_at	6,8	266518_at	8	252862_at	7
266083_at	4	257588_x_at	4,8,10	246293_at	3,8,10	265156_at	3,8	256923_at	2,6,10	247819_at	3-4	254335_at	4,8	258666_at	1	245858_at	6	250362_at	5,9	248560_at	7	248891_at	9
260701_at	4,8	263610_at	4	267640_at	1,5,10	259750_at	1-2	263874_at	1,9	262380_at	11	250451_at	4,6,10	256610_at	4,10	267017_at	9-10	253891_at	5	258007_at	7,9-11	257768_at	8-9
260016_at	4,9-10	266835_at	1	255981_at	6-7	252574_at	1,9	265521_at	2,5,7,11	253000_at	1-2,5-6,10	247265_at	2,4	264321_at	4	247173_at	8	245943_at	2,7-8,11	250683_x_at	3	258017_at	9
251063_at	1	253539_at	9	254335_at	2,4	266514_at	5-6,10	258511_at	4-6	250061_at	9,11	262922_at	3	259324_at	2-3,9-11	258822_s_at	1,3,10	253440_at	1	253444_at	2	246648_at	5-6
265024_at	5	266064_at	8-9	250451_at	4,10	255856_at	1	262364_at	4,7,10	266438_at	4-5,7,9	250876_at	3	259486_at	9	253131_at	2,4,6-7,10-11	249666_at	1,7,10	251206_at	4,10	251420_at	4
246579_at	4-5	248081_at	10	247265_at	4,6,11	253798_at	8	266009_at	1-2,4	263180_at	5	253739_at	3	253596_s_at	4,7	246160_at	1,4-5,9-11	257066_at	3,6	247537_s_at	5	248379_at	3
255936_at	2,8,10-11	264997_at	10	263592_at	2,9	257991_at	4	253797_at	11	267318_at	3,7	259223_at	6	266065_at	2	247328_at	1,6,8	248897_at	2	251038_at	3,9,11	245402_at	1,8
261149_s_at	1-2,4,10	261680_at	7	250876_at	3	265996_at	3,11	262935_at	7	250805_at	4,7-8,10-11	259848_at	10	253730_at	3,7	246632_at	2-4,7	250386_at	1-2,8-10	260140_at	4,10	253693_at	4,10
251484_at	2,5-6,9	250832_at	5-7	253739_at	2-3	253754_at	11	257974_at	4	263033_s_at	3-5,10-11	258232_at	2,9	260341_at	1,11	249495_at	11	252540_at	8	263853_at	4	260186_at	2
257095_at	7,10-11	266707_at	4,11	259223_at	6	256476_at	8	246390_at	4	267007_at	2,4,9	248556_at	1,3,10	249573_at	6	254964_at	1,5-6,10	249623_at	6,9	245561_at	5,8	267001_at	1,11
256803_at	1,4	267438_at	3,8	259848_at	6	244985_at	3	259985_at	2,4	260061_at	8	256513_at	9	262845_at	4,6	257240_at	8	261026_at	3	260368_at	11	266460_at	9
257114_at	5	252121_at	2,8	248556_at	3,10	259969_at	3	251157_at	4,10	254795_at	4,8	261581_at	9	245142_at	3,10	254477_at	1,8	257363_at	2,6-7	258974_at	8	245356_at	1,3,7,10
260718_at	9,11	248684_at	5	258232_at	1,4	258855_at	1,4,11	264323_at	4,8-9	257607_at	2,5-6,11	245026_at	7,10	253774_at	6-7	253109_at	7	248549_at	9	259131_at	5,11	255948_at	8,10
249634_at	6	265815_at	5	245026_at	6-7,9-10	253081_at	9	254522_at	10	248066_at	11	258475_at	11	246116_at	1-2,9	266537_at	1-2,7,9,11	253825_at	1,6	266026_at	5,8	258311_at	2
259825_at	2,4,6,9,11	246158_at	4	261581_at	3,9	259646_at	5,8	252759_at	1,4	248524_s_at	2	257059_at	3	247934_at	4	264290_at	4	264906_at	11	255782_at	7,11	253535_at	7
260845_at	1,3,9,11	258211_at	4	258475_at	8,11	260756_at	3	259519_at	4-5	267048_at	4,6	257012_at	10	255544_at	6	262910_at	1,3-5,7,9	266059_at	5,7	259679_at	5,8	264463_at	7,10
258666_at	3	247539_at	2	257059_at	1,3	258038_at	1	262463_at	2,4,9	258165_at	7	262126_at	3	263914_at	2	248029_at	9-10	258106_at	2	253343_at	1,3-4,7,9	252491_at	3,8
264321_at	9	246652_at	7	257012_at	10	255867_at	2	253518_at	8	254368_at	2,4-5,7,11	252934_at	9-10	250448_at	1-2,7,9-11	252633_x_at	5,8-10	263788_at	1-2,10	264807_at	3	260125_at	2,5
253583_at	3	261051_at	3,7	262126_at	3	266852_at	6,10	247819_at	4,9	245762_at	9	262933_at	7,11	255529_at	6	255138_at	3-4,9	264386_at	2-3	257987_at	5,8	256329_at	3-4,7,10
259486_at	8,11	265743_s_at	1,5,8	252934_at	4-6,10	249064_at	9,11	262380_at	9,11	252974_at	8-9,11	262321_at	2,8	261869_at	4	254413_at	2	256923_at	1,6,8,10	262680_at	5,9	248861_at	8
266065_at	5	265961_at	5-6	262321_at	2,8	249948_at	7	253000_at	4,6	267188_at	2-3,8	255564_s_at	9	259585_at	2,7	265001_at	5-6	263874_at	1,4,6,8,11	248723_at	3,8	249413_at	6,9
253730_at	3,7,10-11	267342_at	4,7	262933_at	2,5,11	256256_at	1-2,6,10	266202_at	1	256699_at	2	267459_at	4	263208_at	2,6,10	257151_at	5-6,9	265521_at	7-8,10	267590_at	1,3	250065_at	11
260341_at	1	262302_at	3	255564_s_at	8-9	250936_at	6	250061_at	5-6,9,11	262330_at	1,7	247689_at	2,6,10	246293_at	5	266660_at	4	258511_at	3-4,6-7,9	260600_at	10	244916_at	9
262845_at	5	265564_s_at	6,11	267459_at	4,9	266681_at	3	250687_at	4-5	258831_at	6	258793_at	3,7	267640_at	10	253926_at	2-3,9-10	262364_at	4	266961_at	7,9	251247_at	4
254593_s_at	4	261902_at	2	247689_at	2	261595_at	8,10	263180_at	3,9	261406_at	1	258678_at	2,4,7-8	254335_at	2	262177_at	6-7	266009_at	4-5	245846_at	4	247693_at	5,8
249573_at	2	251982_at	2,10	258678_at	5	245478_at	5,8	263033_s_at	4-5,11	261132_at	10	261124_at	7,10	255981_at	1,4,8,11	259805_at	3,5,7,10-11	253797_at	6-7,9	258388_at	10	265776_at	1
249488_at	4,7	265685_at	5,8,11	258793_at	3,7	257486_at	5	267007_at	2-3,5	250412_at	4,7-8	266812_at	5	250400_at	11	247215_at	1,3,5-6,9-10	257974_at	2-4,9,11	245399_at	3,5,8	255854_at	6
245142_at	1	262904_at	7	261124_at	6,10	247411_at	10	260061_at	4	263210_at	1,6	251473_at	2,9	251869_at	6,8,11	259152_at	6,10-11	259985_at	2,9-11	263775_at	4,6,10	263905_at	9-10
263914_at	8	262366_at	10	266812_at	5,11	245246_at	8	254795_at	1,9	263201_at	1,9	263637_at	11	247265_at	2,8	259254_at	8,11	251157_at	8	244915_s_at	4	247773_at	2,4,7
255544_at	5,7-8	262703_at	8,10	248822_at	10	265774_at	1,5	257607_at	1,3	263348_at	6	265202_at	4	263592_at	2,9	251180_at	2,6,8,11	264323_at	4,6-7,11	251827_at	3,7	265732_at	9
250448_at	3,8,11	250472_at	2,11	249466_at	7	265116_at	1-2,8,11	248066_at	3	246542_at	6,11	253921_at	2,5,8	262922_at	1,10	251602_at	3,9	252759_at	11	267041_at	4	246864_at	5
260633_at	7-8	264821_at	4	265202_at	6,9	248582_at	9	248524_s_at	5	263623_at	2	264354_s_at	1,3,10	250876_at	2,9-10	261767_s_at	10	254522_at	7,11	265156_at	8	245856_at	1,9
263899_at	7	245876_at	9	264354_s_at	1,3,8	250114_s_at	4	267048_at	2-4	260701_at	2,5,7-9	248444_at	10	253739_at	2,10	249767_at	5	262463_at	4,8-10	250479_at	6	266373_x_at	7
246350_at	8	255057_at	8-9	248444_at	3,10	264317_at	4,6,9-10	258165_at	4-5,7,10	246907_at	3-4,7	266703_at	1	259848_at	1,11	251431_at	3,9-11	267636_at	2	262257_at	4-5	247090_at	6
263208_at	3-4	252862_at	6	266703_at	1	245235_at	1,3	258718_at	3,9	260016_at	2,7,11	267061_at	1,3,8	256513_at	7,10	263702_at	3	253518_at	10	259750_at	1-2,6-7	245711_at	5,11
246293_at	1,8,10	248891_at	9-11	267061_at	11	254306_at	10-11	254368_at	3	251063_at	5-6	253578_at	6,8	245026_at	1,4,7-9	265169_x_at	1-2,5,7,9	247819_at	3-5,10	255642_at	4,11	260555_at	9
267640_at	5,10	257768_at	6	245994_at	4	255105_at	7-8	252974_at	7	265024_at	2,8,10	263193_at	6,11	255767_at	2-4,6	248142_at	1,6,8	251297_at	4-6	252574_at	6-7	260885_at	7
255981_at	6	258017_at	9	263193_at	2,6,9,11	254092_at	2	245762_at	5	263291_at	1,5-6	259248_at	2,6,11	254643_at	7	253057_at	1-2,5,8-9	262380_at	3,11	257460_at	3,10	264451_s_at	1
254335_at	2,4,8,10	246648_at	5,7	259248_at	2,4,6	246031_at	2,10	267188_at	1-2,11	253127_at	1,3,9	254077_at	5,8,10	257059_at	6	254408_at	4-5	266202_at	6	256905_at	7	259079_at	2
250451_at	9	251420_at	4	266547_at	6	262215_at	5,11	262330_at	3-4,6-7	246579_at	2	266547_at	3,6	262126_at	5	250362_at	1,3-4	253000_at	1-4,6	255856_at	5,8	261163_x_at	1,10
250400_at	5	245402_at	1,8,10-11	254077_at	4-5,8	262143_at	3,5-6	256699_at	1,4-5	255936_at	2-3	261896_at	8	252934_at	9,11	253891_at	5	250061_at	3-4,11	265996_at	11	257724_at	2,6,9
251869_at	11	253693_at	4,7-8,10	254872_at	3	263016_at	2	258831_at	1	261149_s_at	1-2	256578_at	2-3,5,8,10-11	262933_at	3,10-11	245943_at	2,5,7,11	266438_at	4-5,7	253923_at	7,9	258861_at	9
247265_at	2,4,6,11	260186_at	2-4	265401_at	7	249359_at	5,11	251390_at	4-5,9	251484_at	2,4,6,11	245391_at	4-5,7-8,11	262321_at	2	253440_at	5-7,10	250687_at	1,4-5	257991_at	3,11	262455_at	5,8
263592_at	2,9	266460_at	8-9	261896_at	6,10	254529_at	6	261406_at	1	266379_at	8	266902_at	1	255564_s_at	8-10	255079_s_at	3	267318_at	3,5-7	263497_at	3	266518_at	3-4,6,11
250876_at	3	245356_at	1,3,7	256578_at	3,5-6,10-11	263442_at	4	256286_at	5	257095_at	11	252842_at	1,3	267459_at	4-5	249666_at	1,4,11	263180_at	1,4,7	253798_at	1	248560_at	10
253739_at	3	266520_at	6	245391_at	4	250046_at	9	263210_at	8	260718_at	4,9-10	251436_at	4	247689_at	2,7	257066_at	4	250805_at	7,10	259969_at	11	250683_x_at	7
259848_at	6	258311_at	10	266902_at	1-2,5	251937_at	6	250412_at	5,9	249634_at	2,5-6,8,11	246229_at	6	258793_at	7,9	264964_at	6-7	267007_at	9	258855_at	4	262417_at	6-7
248556_at	1,3,10	255948_at	8,10	258889_at	9	253284_at	5-6	261132_at	2,4	260845_at	9-10	260781_at	6	258678_at	5,10	250386_at	1,3-4,10	263033_s_at	5,9,11	253754_at	3,11	258007_at	3,7,11
261581_at	9	254603_at	7-8	266986_at	9	247839_at	4	247886_at	5,11	258666_at	2,8	256251_at	4,8	261124_at	5,7,9	252540_at	2-3,7,9	260061_at	2,11	252880_at	5,7,10	253444_at	2,8
245026_at	6-7,9	253535_at	2,7	252842_at	1,3	254318_at	5,8,11	263201_at	4,10	257721_at	1,7	247937_at	3	251289_at	10	249623_at	3	254795_at	4,7	259646_at	8	257551_at	1,11
255767_at	7	264463_at	6,10-11	251436_at	4	265827_at	5,11	263348_at	8	256610_at	3	254311_at	3	266812_at	3,5	257363_at	2,6-8	257607_at	5,10	253081_at	4	247664_at	11
258475_at	5,8,11	248911_at	9	265174_s_at	9-10	251220_at	6	246542_at	7	253583_at	1-2,8	265572_at	3,8	248822_at	5	249240_at	3,9	248066_at	4,9,11	260756_at	4	247537_s_at	6,10
257059_at	3	252491_at	3	260781_at	6	265410_at	4	266083_at	7-8	259324_at	6,10-11	251122_at	7,9	251473_at	9	248549_at	1,10	248524_s_at	2	258038_at	1,7	260140_at	6
257012_at	1,10	259308_at	9	246229_at	3-4,10-11	259880_at	6	263623_at	2	253596_s_at	3-4,8-9	265707_at	11	263637_at	3	253825_at	1,5,8	267048_at	4,10	266852_at	6	263853_at	8
262126_at	4	260125_at	2,5	256251_at	8	247975_at	1,8	260701_at	2,4-5,8-9	259486_at	2,11	245124_at	5	256600_at	2	264906_at	1,3,7,11	258165_at	7	266436_at	4	255289_at	10
252934_at	5,10	247825_at	6	247937_at	3,5,10	264144_at	10	246907_at	11	253730_at	2,11	252137_at	2,4,10	265202_at	2,6	266059_at	6	258718_at	7	249064_at	11	245561_at	8
262933_at	7,11	256329_at	3-4,7,10	251122_at	7,9	247971_at	3,8	260016_at	2,4,6,9-10	260341_at	1,11	252410_at	1,3,6,10-11	253921_at	11	258106_at	2,4-5	254368_at	4-5,7	256256_at	2	258974_at	7
262321_at	2,8	249413_at	9	256664_at	7	261130_at	1,8	251063_at	9	262845_at	7	267311_at	5,8	264354_s_at	3	263788_at	1-2,5,8	252974_at	8,11	261595_at	6	259131_at	1
255564_s_at	9	248861_at	4,7-8,10	265707_at	2,6,11	259170_at	8	263291_at	5,9	249573_at	5	253508_at	3,10	248444_at	1,5,9	259836_at	1-2,5	245762_at	7	257486_at	6	266026_at	5
247689_at	6,8,11	263596_at	3,6	245124_at	6	253245_at	5,9	253127_at	1-2,6	254593_s_at	1,5,11	251534_at	7,10	266703_at	5	256923_at	5,7-8	267188_at	3,5	247411_at	6	255782_at	11
267459_at	5	244916_at	9	252137_at	2-4	246445_at	6	255936_at	5	249488_at	1,3,5-7	255684_at	8	267061_at	1,9,11	264386_at	1-2,7-9	256699_at	2,6-7	248446_at	3,7,9	253343_at	9
258678_at	2,4-5,7-8	250065_at	6-7	252410_at	1-3,10-11	263214_at	2	261149_s_at	3,6	245142_at	3,8	262640_at	11	263193_at	9	263874_at	1,3-4,8,10-11	261406_at	1,8-9	254300_at	1-2	259679_at	6-7,10
258793_at	2,7,9	259739_at	2	267311_at	5,8	251984_at	4-5,10	251484_at	6,11	253774_at	2,5	249321_at	5	259248_at	4,6,8	265521_at	2,5,7,11	256286_at	4,10	246079_at	10-11	257858_at	1,3,6,8
261124_at	6-7,10-11	247693_at	5	253508_at	11	255240_at	4,6	244925_at	6	246116_at	3-5	264167_at	2,4,7,9-10	254077_at	5,8-9,11	258511_at	6	261132_at	10	247282_at	7	264807_at	3
266812_at	5	266457_at	11	251534_at	5-6,10	262268_at	4	266379_at	3,8,10	250448_at	7	251790_at	3-4	266547_at	4,6	262364_at	4	263210_at	6-7	265774_at	10	257987_at	5,11
248822_at	3-4	251683_at	5	264167_at	4,7,9	263554_at	7	257095_at	5,11	255544_at	6,8-9	256176_at	6-7	254872_at	4,11	266009_at	1,4	250412_at	4,7-8,10	265116_at	1,6-7,9	248723_at	2
249466_at	11	247773_at	2	251790_at	7	247806_at	3	260718_at	9	263914_at	2,4	262244_at	1,11	253071_at	5,9	253797_at	3-4,8-9,11	247886_at	3,5	266407_at	11	267590_at	2
263637_at	11	245856_at	9	256176_at	7	254814_at	2	259825_at	4	255529_at	5,9	261533_at	9	265401_at	7	262935_at	7,9	263201_at	1,4,10	248582_at	3,9	245846_at	5-6,11
265202_at	7	246864_at	5,8,11	262244_at	11	262369_at	9	249634_at	3	260633_at	1,6,10-11	249780_at	5,7	246770_at	3,5,7	257974_at	4	263348_at	2	264317_at	3-4	266961_at	1,4,11
253921_at	2	265732_at	1,7-8	261533_at	9	260542_at	7	257721_at	2	263899_at	5,11	257711_at	5,7,9-10	261896_at	10	246390_at	4	263160_at	6	245235_at	2	266690_at	6
264354_s_at	1,3,5,8,10	251133_at	1,3	249780_at	5,7	249373_at	3,6	256610_at	11	246350_at	1,4	262188_at	4,8	256578_at	5,10-11	259985_at	2-4	266083_at	3,11	254306_at	3,10	249809_at	1,3,9
248444_at	3	247090_at	6,8	265781_at	2	246657_at	8	264321_at	3	259585_at	8-9	258545_at	3,5,11	245391_at	2,4-5,7-8	264323_at	7-8	263623_at	11	247027_at	5,10	265315_at	1,5
266703_at	1	245711_at	2,11	257711_at	1,4-5,7-8	245649_at	1	253583_at	2,7	263208_at	2,6	252091_at	3	266902_at	3-4,10	251157_at	2,4-5,8,10-11	260701_at	3,5,7-8	247490_at	5,11	245399_at	3,10
267061_at	1,11	260885_at	6-7	262188_at	1,4-5	245625_at	10	259324_at	6,11	246293_at	10	257517_at	10	258889_at	11	254522_at	8-9	246907_at	4,8,10-11	254092_at	2	248970_at	4,6
253578_at	6,8	259079_at	9	258545_at	2,11	254492_at	8	266065_at	7,11	267640_at	5-7,10	249518_at	3,5	266986_at	7,11	252759_at	4,11	265024_at	8	246031_at	2,11	249656_at	4
263193_at	2,9,11	254682_at	2	252091_at	3	260409_at	3,10	259486_at	2,6,11	265189_at	1-2,6-7	258162_at	1	252842_at	5	259519_at	4-5	263291_at	1,5,7,10	262215_at	11	263775_at	6,10
259248_at	1,3-4,6,8-9	257724_at	2,6	257517_at	1	264351_at	3,7	253596_s_at	1,3,8,11	254335_at	11	247875_at	3	251436_at	7,9	262463_at	1	253127_at	1-3,11	262143_at	5,8-9	251827_at	8
254077_at	5,8,10-11	262671_at	4	249518_at	5,9	267365_at	2,8	260341_at	3,5	255981_at	9	245373_s_at	2	265174_s_at	1,9	247819_at	4,7,11	246579_at	2,5,10	263442_at	6,9	262688_at	2
254872_at	2-3	245040_at	1	258162_at	4,6,10	267239_at	3,6,10	253730_at	2-3	250451_at	6	265925_at	2	246229_at	3-4	253518_at	1,8,10	255936_at	1	265136_at	2-3	265156_at	1,8,11
253071_at	2,11	248823_s_at	10	252642_at	6,11	257402_at	11	262845_at	5-6	250400_at	10	258171_at	6-7,11	260781_at	3,5,9	262380_at	11	261149_s_at	1-2,5-7,10	250046_at	9	259750_at	1-2
265401_at	7	258861_at	9,11	258171_at	6-7,11	255632_at	10	249573_at	1,5,7	251869_at	7	252642_at	3,6	256251_at	6,8,10	251297_at	5-6	251484_at	2,4	251937_at	7	257460_at	3-4
256578_at	2-3,5,8,10	262455_at	2,4-5,8	246480_at	1,3,5,10	255950_at	6	249488_at	1	247265_at	2,8,10	246480_at	1,3,5,10	247937_at	1,11	253000_at	6	266379_at	8	259567_at	4,7,10	252574_at	1,9
245391_at	4-5,8,11	266518_at	3	247041_at	1,11	259244_at	5	245142_at	1,8	262922_at	5,9	247041_at	1,7,11	254311_at	11	266202_at	1,11	257095_at	9,11	262992_at	4	255856_at	7
266986_at	7,11	248560_at	10	258783_at	2,7-8	258078_at	1-2,5,10	253774_at	3,5	250876_at	1,3	246038_s_at	1	251122_at	5	250061_at	7,9,11	257114_at	4-5,8-9	256850_at	6	266514_at	6,10
252842_at	1,3	253753_at	9	246038_s_at	1,8	255673_at	4	246116_at	4,7	253739_at	1	266226_at	2,6	256664_at	7	266438_at	3,7,9,11	259825_at	4	247839_at	4,9	253923_at	10
251436_at	4	262417_at	6	265695_at	9	263631_at	4,10	247934_at	7,10	259848_at	5,9	258621_at	1	265707_at	3,5	250687_at	2,4	260718_at	2,4,9-10	253284_at	1,10	263497_at	6
265174_s_at	9-10	250683_x_at	4,7-9,11	266226_at	6	257891_at	2	255544_at	7	248556_at	9	254746_at	3	248935_at	9	263180_at	7,10	249634_at	1-2,11	265827_at	4-5	257991_at	1,11
260781_at	3,5-6,11	258007_at	3,7,11	258621_at	6	246068_at	4	250448_at	3,5,8,11	258232_at	1	258451_at	1,3,5,7	245551_at	7	267318_at	3	260845_at	4,9-10	256031_at	3,5	265996_at	1-2,11
256251_at	8	253444_at	2,8-9	264805_at	10	246223_at	10	260633_at	6,10	256513_at	4,6-7	250144_at	1	245124_at	4-5,9	250805_at	9	257721_at	8	251220_at	1,9	253754_at	8
247937_at	1,3	251206_at	7	254746_at	3,5	258822_s_at	3	255529_at	1,5	245026_at	7-8	265370_s_at	4	252137_at	3-4	263033_s_at	2,4-5,8,11	258666_at	1	260678_at	3,9	266484_at	5
251122_at	7,9	257551_at	1	260599_at	1	252949_at	5	263899_at	1,7	255767_at	4	263727_at	2,8	252410_at	5	267007_at	2-3	264321_at	2-6	265311_at	1	258855_at	4,10-11
265707_at	11	247664_at	11	247014_at	8	246160_at	6,11	246350_at	4	254643_at	4,6	251972_at	5	267311_at	9,11	260061_at	3	256610_at	1,3	265239_s_at	2,4	259684_at	4
256664_at	3,7	247537_s_at	6,10	258451_at	3,7	246632_at	4,7	261869_at	9	257059_at	5	258565_at	8	253508_at	2,6	254795_at	2-4,6,9	253583_at	3-4,8-9,11	265410_at	9	259969_at	3
245124_at	9-10	251038_at	2,6	250144_at	4	256899_at	3	264766_at	4,6	257012_at	1,6	262494_at	7,11	251534_at	6,11	248066_at	3,6,8-10	259324_at	6,10-11	261582_at	7	256476_at	2,8
252137_at	2-4	260140_at	4,10	263727_at	2	249157_at	1	246293_at	1,3,8	262126_at	6-7,11	261336_at	4	249721_at	2	248524_s_at	1-2,5	266065_at	7-8	247975_at	11	252880_at	6-9
252410_at	10-11	245315_at	7	251972_at	5,7	245012_at	5-6,10	267640_at	5-7	252934_at	4-5	248216_at	5	255684_at	7,9,11	267048_at	4,11	253596_s_at	3-4,9,11	264144_at	3-4,10	259646_at	8
267311_at	5,8	263853_at	8	244968_at	3	249495_at	5	265189_at	7	262321_at	11	253530_at	6,8	262640_at	6	258165_at	5,8	259486_at	2-4,7,11	261130_at	6,10	260756_at	5
253508_at	3,10-11	259131_at	3	258565_at	2,5,8-9,11	254964_at	4	254335_at	4,8	262933_at	9	266566_at	1-2,4,6,11	264167_at	4-5,7	258718_at	1,7,10	253730_at	3,10	247971_at	4	258038_at	1,9-11
251534_at	7,10	260368_at	1,8	265251_at	4	257240_at	6-7	250451_at	4	255564_s_at	7-8	263324_at	2,11	251790_at	2,7	254368_at	4	260341_at	1,3,7	259170_at	4	259573_at	4
249721_at	2	253064_at	8	253530_at	1	254477_at	2	250400_at	5	267459_at	3,10	265378_at	11	256176_at	9	245762_at	6,9	249573_at	4,7,10	253245_at	3	266852_at	10
255684_at	3	266026_at	5	263324_at	2,11	266537_at	7	263592_at	9	247689_at	2	265408_at	3,9-10	261533_at	1-3	252974_at	1	254593_s_at	3,5-7,10-11	246445_at	4	266436_at	6
264167_at	2,4,7,9-10	255782_at	11	265378_at	6,8,11	261431_at	6,8	251869_at	3-4,9	258793_at	7-9	263842_at	3-4,9,11	249780_at	3,5,7	267188_at	1-3,8	249488_at	6	262146_at	4	249064_at	4
251790_at	3,7,11	253343_at	9	256522_at	1,9-10	253109_at	4	247265_at	1-4,6	261124_at	2,6	255276_at	10	257711_at	6-8	262330_at	4-5,7	245142_at	3	245815_at	1	249948_at	7,9
262244_at	2,7,11	259679_at	6-7	265408_at	3-5,10	253639_at	5	262922_at	1,3,5-6	251289_at	11	266915_at	1	265781_at	3	256699_at	1,4,8,11	253774_at	5-7	251984_at	1,7	256256_at	1
261533_at	9	257858_at	1,3-4,6-7,9	263842_at	3,9	262910_at	10	250876_at	3,6,9	248822_at	4,7	253576_at	10	258545_at	2	258831_at	1,8,11	246116_at	2,4	258707_at	11	266681_at	3
249780_at	4-5,7	264807_at	3,10	255276_at	10	264290_at	3,5	259223_at	3,6,9-10	251473_at	5,9,11	260010_at	7	252091_at	1,3-4,6-7	251390_at	4-5,9	255544_at	6-7	255240_at	4,6-9,11	261595_at	6,8
257711_at	4-5,7-8,11	257987_at	7,11	266915_at	1	257173_at	5,7	258232_at	4	249466_at	3,7	258559_at	1-2,4,9	257517_at	3	261406_at	1-2,6,8	263914_at	2,5-6	253651_at	1,9	245478_at	5
265781_at	2	248723_at	3,7-8	267131_at	2,7	253523_at	1,6,9	248556_at	1,3,9	256600_at	5	254023_at	6,11	258971_at	2,7	256286_at	5	250448_at	1,4	262268_at	3-5,7	247411_at	3
262188_at	1,4	260600_at	11	260010_at	7	260595_at	3,7,10	256513_at	4	263637_at	2-3,10	251816_at	2	249518_at	4	263210_at	8,10-11	255529_at	3-6,9	245236_at	9,11	257437_s_at	2,5
258545_at	1,3,11	245846_at	2,5	258559_at	1,6,9	256750_at	8	245026_at	1,5	265202_at	2,9	245971_at	11	258162_at	3,7	261132_at	3-4,8-9	260633_at	1,6,10	263554_at	7	248446_at	1-2,9
252091_at	3,7	266961_at	1,4,11	254023_at	6,11	252633_x_at	1,4,10	255767_at	7	253921_at	5	254801_at	1	247875_at	10-11	247886_at	5,9,11	263899_at	6	246836_s_at	1	245246_at	10
257517_at	1,10	266690_at	9	251816_at	2	262427_s_at	11	258475_at	5	264354_s_at	2,11	246949_at	7	265925_at	9	263201_at	1-2,4,9	246350_at	2	266721_at	6,9	265774_at	5
249518_at	9	252639_at	3,6,10	245971_at	6,8,11	265001_at	5,10	254643_at	2,4,6	248444_at	7,10-11	247907_at	7	258171_at	11	246542_at	7	259585_at	9	258911_at	2	265116_at	1,7,9
258162_at	1,4,6,9-10	258388_at	8	254801_at	1-2,11	257151_at	10	257059_at	1-3	266703_at	1,8	248768_at	5	252642_at	3,5	266083_at	7-8	261869_at	1	248702_at	3,10	248582_at	8-9,11
245373_s_at	2,11	249809_at	1,9	247907_at	11	253926_at	5,9	257012_at	1	260916_at	2	252215_at	10	246480_at	1,3,5,10	263160_at	6,11	263208_at	6	260542_at	10	250114_s_at	4,10
265925_at	2,10	265315_at	1,3-5	246949_at	2,7,11	262177_at	1	262126_at	9,11	267061_at	8	253793_at	2,5-6	248253_at	7,11	263623_at	10-11	264766_at	4-5,8,10	249373_at	3	266407_at	1-2,11
258171_at	6-7,11	248970_at	4,8	248768_at	4,9	257572_at	8	262321_at	11	253578_at	6	266137_at	2	258783_at	7,9-10	260701_at	1-2,5-7,9	246293_at	3,10	262369_at	2	264317_at	3-4,8
252642_at	2-4,6,10	249656_at	3-4	252215_at	1,10	259254_at	5	262933_at	2,10-11	245994_at	2	261375_at	1,3-4,7,11	246038_s_at	3,6	246907_at	4,9,11	267640_at	5-6	250044_at	9	254306_at	10-11
246480_at	1,3,5-6,8,10	263775_at	6-7,10	266137_at	7	255032_at	2	255564_s_at	1,10-11	263193_at	2,4,6,9,11	266378_at	3	247534_at	1-2,11	260016_at	2,4,9,11	265189_at	4,7	259018_at	6-9	247027_at	2-3,9,11
247041_at	1,8,11	251827_at	8,11	253793_at	2	251180_at	1,3,5	267459_at	5-6,10	259248_at	8	250588_at	6,9	265695_at	3,11	251063_at	1,9	255981_at	1,9	245625_at	1,11	255105_at	1,3,7
258783_at	2,7	244915_s_at	2,10	247923_at	5,8	252960_at	5,11	247689_at	3,7,10	254077_at	8,10	262447_at	5	266226_at	9	263291_at	3,5,7,9-10	250451_at	1	254492_at	1	254092_at	2
266226_at	2,6	262688_at	2	261282_at	9	249767_at	7,10	258793_at	7	261301_at	5	256482_at	3,7	264805_at	6,8	265024_at	3	250400_at	1,4,10	260409_at	4	253281_at	5-6,10-11
264805_at	7,10	262257_at	7	261375_at	1,3,7,11	251431_at	1,9	258678_at	4-5,7,11	253071_at	2	263993_at	7	254746_at	3,5,9	253127_at	2,4,6,10	251869_at	4,6,11	264351_at	11	246031_at	10
260599_at	11	250479_at	4	266378_at	2,9	260079_s_at	2,6	261124_at	7	246770_at	4,6	254577_at	8,11	260599_at	2,6,10	246579_at	4	247265_at	2,9	249192_at	2	262143_at	5,7
254746_at	1,3,5	265156_at	3	250588_at	3,9	247004_at	1,6	251289_at	5-6	256578_at	3,6,10	245193_at	8-9,11	247014_at	11	255936_at	2	263592_at	1,11	259346_at	1,3-4	262215_at	5,11
247014_at	6,8	259750_at	1	256482_at	1-2,7,11	265169_x_at	3,5,7,9	266812_at	1	245391_at	7	262109_at	1,11	258451_at	10	261149_s_at	1-2,4,7,10	262922_at	5,9-10	267239_at	3	263016_at	2
258451_at	1,3,7	252574_at	1,9	260503_at	5,9	248142_at	4	248822_at	4,9	266902_at	1-2,8	250194_at	1-2	250144_at	1	251484_at	5-6,11	250876_at	3,6	253697_at	2,7	249359_at	5,11
250144_at	1,6-7	257460_at	1-2	263993_at	7	251261_at	9	251473_at	4,11	266986_at	7,9	259236_at	11	250987_at	1	244925_at	1-2,6,8	253739_at	6,10-11	247731_at	3,11	254529_at	6
250987_at	9	256905_at	11	254577_at	8	265691_at	4,10	256600_at	3,5	258889_at	3	245454_at	6,10	263727_at	7	266379_at	1,3-4,8	259223_at	1,10	257402_at	3-4	265136_at	2,7
263727_at	2,7	266514_at	5-6,8,10	245193_at	8-9,11	253057_at	10	263637_at	3,7,9	252842_at	7,9	263950_at	1,3,9	244968_at	5,7	257095_at	1-2,11	259848_at	1	259244_at	3-4,8	250046_at	9
251972_at	7	255856_at	1	247257_at	2	245682_at	10-11	265202_at	8	251436_at	2,5,9	260043_at	4,11	258565_at	5-6,9	256803_at	4,6-7,11	258232_at	1-4,8,11	247101_at	11	245056_at	6-7
255769_at	10	262373_at	7	262109_at	1,7,11	256163_at	6,9	253921_at	4,6	265174_s_at	9	267277_at	1,8,11	261336_at	2-3,7,9	257114_at	5,9	256513_at	6-7,10	248295_at	5	251937_at	6
258565_at	2,11	249689_at	3	250194_at	1-2	254408_at	2,7-8	264354_s_at	1,4,9-10	260781_at	9,11	248467_at	4	248216_at	3,8	260718_at	5,9	261581_at	9	252728_at	3	259650_at	5
248216_at	5	263497_at	2	245454_at	6	245943_at	1,8-9,11	266070_at	5	246229_at	8	253747_at	3-4,7	253530_at	11	249634_at	3,6,9	245026_at	1,3,8,11	258078_at	1,9	247839_at	4,9-10
266566_at	1,6,11	253923_at	1-2,8	259236_at	4	254002_at	9	248444_at	1,3-7	256251_at	3,8-9,11	260730_at	1-2,7,10	265251_at	7	259825_at	2,4	254643_at	9	254178_at	6	253284_at	1-2,6-7
263324_at	11	257991_at	1,11	263950_at	2-3	253687_at	8	266703_at	1	247937_at	1,11	260539_at	2,4,6,8	263324_at	2,6,11	260845_at	1,9-10	258475_at	2-3	263631_at	5	265827_at	10
265378_at	11	265996_at	1-2,8-10	260043_at	4,11	260113_at	7	267061_at	2	254311_at	7,10	253188_at	6-7	265378_at	8	257721_at	11	257059_at	5	257891_at	1,3	254318_at	8,11
265408_at	3-5,10	256476_at	8	267277_at	1,3,8	256866_at	5,8	253578_at	6,8	265572_at	4,6,11	251259_at	5,11	256522_at	3	258666_at	3,8	257012_at	9	245858_at	10	251220_at	7
263842_at	2-4,9,11	266484_at	5	248467_at	4	249666_at	4	263193_at	5	251122_at	1	259160_at	2	265408_at	3,11	264321_at	3,8-9	252934_at	4-5,9	267017_at	5	254519_at	11
255276_at	10	259684_at	4	253747_at	3,6	251363_at	3	259248_at	6,8-9,11	245124_at	7	258460_at	6	263842_at	9-10	256610_at	1,10-11	262321_at	10-11	246068_at	4,6	260678_at	9,11
267131_at	2,6	258855_at	3-4,8,10-11	260730_at	2,10	261026_at	3	266547_at	9	245551_at	7,10	253169_at	2	255276_at	3,10	253583_at	2	262933_at	5,11	246223_at	2,5,9	265311_at	1,7
260010_at	7	259969_at	3	260539_at	2,4,6,8,11	264408_at	4	254077_at	8,10	248935_at	1-3,5,7,9	258448_at	2-3,9	260010_at	5,9	259324_at	6,11	255564_s_at	4,8-9	258822_s_at	4-5	261582_at	9
258559_at	6-7,9	253754_at	1,11	251259_at	5,7-8,11	257363_at	2,4,6-7	261301_at	10	252137_at	5	267406_at	1,7-8	258559_at	1,4-5,10	266065_at	7,11	247689_at	2	246632_at	2,4-5	265410_at	8
254023_at	6,11	252880_at	6-9,11	253188_at	2,6-7	245329_at	7,10-11	253071_at	2	252410_at	1-2,5	265464_at	11	254023_at	2	259486_at	2,4,11	267459_at	2,4,10	261685_at	7,10	259880_at	6
251816_at	2,11	253081_at	9	259160_at	2	248549_at	11	265401_at	3	253508_at	4,7,9	251507_at	1,10-11	245971_at	1,3,5,9,11	253596_s_at	1-5,9	258793_at	5	249495_at	11	247975_at	1,8
245971_at	11	259646_at	4,6,8	258460_at	7	253825_at	6	246770_at	2,4,6	249721_at	3	250618_at	3,8	246949_at	7,9,11	253730_at	2-3,6,11	258678_at	1,10	257240_at	2	264144_at	10
254801_at	1,6	260756_at	3,9	253169_at	3	248094_at	10	261896_at	8	251534_at	3	256335_at	7-8	262874_at	10	260341_at	1,3,5,7,10-11	261124_at	2	254477_at	1-2,6,8	247971_at	6
246949_at	2	258038_at	1,7	267406_at	7,11	256252_at	9,11	256578_at	3,5-6,10	255684_at	7	259439_at	3	252215_at	5	249573_at	5,7	251289_at	10	259593_at	7-9	261130_at	5,8
248768_at	1-2,5,7,9	259573_at	11	258448_at	2-3,5,9	263788_at	9	266902_at	1-2,8	249321_at	5,7,10	260703_at	3	259310_s_at	5	262845_at	5-6,10	266812_at	3	262910_at	3-4,10	263214_at	2,8
252215_at	1,10	266852_at	10	265464_at	4,11	248023_at	8	266986_at	7-8	262640_at	2,5-6,11	263484_at	1,6	266137_at	8,11	254593_s_at	3	248822_at	3-4,6-7,10	251583_at	6,8-9	262146_at	4
259310_s_at	3	266436_at	4,6	251507_at	8	249474_s_at	3	258889_at	2-3	264167_at	4	247625_at	11	253793_at	2	249488_at	1,7	251473_at	5,9,11	248029_at	5	254819_at	3-4
253793_at	2,5	249948_at	6-7	250618_at	3,8	254272_at	5,9	252842_at	1,3,8	251790_at	2,7,9	259001_at	4,6,8	247923_at	1-3,5,8,10	245142_at	8	263637_at	8	253523_at	9,11	255240_at	4,6-7,11
266137_at	2,7,11	256256_at	1,6,10	256335_at	2,6-7,11	256923_at	5	251436_at	1-2,4,11	256176_at	6	249003_at	3,11	261282_at	1,11	253774_at	4-6	265202_at	2,4,11	257173_at	5	258707_at	1
247923_at	5	266681_at	2-3	259439_at	1,3,8	264386_at	4-5,8	265174_s_at	4,6,9	262244_at	6	250442_at	1	245155_at	7	246116_at	3-4,6-7	253921_at	11	256750_at	8-9	262268_at	7
245155_at	3,7	251606_at	7	260703_at	3,5	263874_at	4,8,11	260781_at	6,8	261533_at	3	264297_at	2	261375_at	3,7,10	263914_at	8,11	264354_s_at	2-3	252633_x_at	6,9	265308_at	5
266378_at	2	261595_at	6-7,9,11	263484_at	6	256282_at	11	256251_at	1,8	249780_at	3,7	262367_at	3-4,8	266378_at	2,8	255544_at	7-8,10-11	266070_at	8	254413_at	5	251992_at	2
250588_at	1,3,9	257045_at	10	251971_at	2	265521_at	10	265572_at	6,10	257711_at	3,7-8	260774_at	3,11	250588_at	6	250448_at	3-4,8,11	248444_at	3,5,7,11	262427_s_at	4,11	246836_s_at	1,4,11
256482_at	1,5,7	245478_at	5	247625_at	3,9	250673_at	9	254311_at	5,11	265781_at	1-4,6,8	248422_at	2	259531_at	5-6	260633_at	6,8,10	266703_at	5,7-9	265001_at	4,6,10	247806_at	2,11
260503_at	8	247411_at	6,9	259001_at	3	261376_at	5	251122_at	3	252091_at	3,7,11	259360_at	4,6-7,11	256482_at	3,7,10	255529_at	4-5,9	260916_at	3,9	257151_at	4,9-11	254814_at	4-5,9
263993_at	7	248446_at	1	249003_at	5,11	264012_at	8	265707_at	6	257517_at	3-5,8,11	250988_at	3	254577_at	4,11	263899_at	2,5,7	267061_at	4	253926_at	9	262040_at	3
254577_at	8,11	246079_at	1,5-6	264297_at	2	248635_at	4	245551_at	10	258971_at	2-3,5,8,10	250292_at	11	245193_at	8	246350_at	4,10	253578_at	3,10	259254_at	10	248702_at	3-4,8
245193_at	4,8-9,11	245246_at	3,5,11	262367_at	3-4	253388_at	1,10-11	245124_at	3,7-8	249518_at	11	264310_at	5,10	247257_at	2,9	261869_at	8	245994_at	2,4	255032_at	11	262369_at	9
247257_at	9	265774_at	9	259360_at	4,6-7,11	259511_at	5	252410_at	3-4,10-11	258162_at	3,9	264678_at	2	262109_at	1	259585_at	3	263193_at	5,9,11	251180_at	1-2,4,11	260542_at	7
262109_at	1,10-11	265116_at	1-2,4,7-9,11	250988_at	3	257974_at	4-5,9	267311_at	5,8-10	247875_at	11	266526_at	11	250194_at	2,5	263208_at	6	259248_at	8	252960_at	9	245625_at	10
250194_at	1-2,10	250114_s_at	4	250292_at	11	247202_at	7	253508_at	3	257342_at	3-4,9	266281_at	8	245454_at	2,4-5	264766_at	4	254077_at	5,8-10	248461_s_at	7	259018_at	6,8
259236_at	1-2,10	248582_at	2,4,7-9,11	264310_at	5,9-10	261627_at	3,10	251534_at	7,10	265925_at	3,6,11	250285_at	1,7	259236_at	1,10	246293_at	1,3,8	261301_at	3,10	251602_at	1,3-4,6	260409_at	1,3
263950_at	1,3-4	266407_at	1,11	264678_at	2,10	259985_at	2,9-10	249721_at	4	247041_at	10	253394_at	5,7	263950_at	7,11	267640_at	5-6,8	253071_at	1-2,5,9	249767_at	7,10	264520_at	2,8
260043_at	11	264317_at	3-4,6-8	265997_at	1	262529_at	4	255684_at	1,3	252642_at	7,9	252087_at	6	260043_at	6	265189_at	5	265401_at	7	251431_at	7	264351_at	7
267277_at	1-2,6,10-11	245235_at	1-3,10	266526_at	11	264323_at	9	262640_at	11	258171_at	1,3,9,11	252581_at	6	267277_at	1,3-4	255981_at	10	246770_at	6	263702_at	5	266827_at	7
257756_at	10	254306_at	10-11	266281_at	8	253061_at	5,9	249321_at	2,5,10	246038_s_at	6,9	248437_at	9	257756_at	11	254335_at	4,8	261896_at	5	247004_at	4	249192_at	1
248467_at	4,9,11	247027_at	3,9	250285_at	1,7	254522_at	10	264167_at	2,4,9-10	248253_at	4,9	262596_at	4-5,8	248467_at	2,5	250451_at	1,4,9-10	256578_at	3,6	265169_x_at	3,7,9	259346_at	1
253747_at	4,6-7	247490_at	1	260563_at	1,8	263110_at	10-11	251790_at	3,9	265695_at	6	250863_at	2-3,6-8,10	255860_at	1,6	250400_at	5	245391_at	3-4	251261_at	9	267365_at	2
260730_at	1-3,5,10	255105_at	1,10	253394_at	2,5,7	248834_at	1-2	256176_at	3,6,8	266226_at	1,9	253811_at	6	253747_at	6,8,10	251869_at	6,8-9	266902_at	1-3,6,8	266994_at	5	263040_at	9
260539_at	2,4,6,8,11	254092_at	2,7	252087_at	6	258390_at	6	262244_at	7	258621_at	10	264812_at	2-3,7	260730_at	1,7	247265_at	2-4,6,9	266986_at	2,4,7	254408_at	5	267239_at	3
264792_at	11	253281_at	5	252581_at	6	262463_at	9-10	261533_at	5	264805_at	6	267146_at	2,4,6,8	260539_at	4,11	262922_at	1,4-7,9	252842_at	2,4,10	260207_at	5	259244_at	5
251259_at	11	246031_at	2-3,10	248437_at	9	249011_at	1	249780_at	1,4-7	254746_at	3,5,7	248666_at	7,9	253188_at	7	250876_at	3,6,9	251436_at	2,9	245943_at	5	255632_at	4,10
259160_at	4	262215_at	5,9,11	262596_at	3	267636_at	2	257711_at	4,7,9-10	247014_at	1,7,9	250641_at	7,10	251259_at	3	253739_at	3-4,10	265174_s_at	4,8-9	254002_at	9	250584_at	5
253188_at	2,6-7	262143_at	3,5-6,10	250863_at	2,7,10	253107_at	6	258545_at	3-4	258451_at	4,7-8	245622_at	4-5	253169_at	8	259223_at	1,6,10	260781_at	9,11	253440_at	3	266104_at	1
258448_at	1-5,9,11	263016_at	11	253105_at	6	247819_at	3-4,8,10	252091_at	3,10-11	250987_at	3-4,7	267383_at	1,3,11	267406_at	5-7,11	259848_at	6	246229_at	1	256866_at	5-6	258078_at	1-2,5
267406_at	1,5,7-8,10	249359_at	5,8,11	253811_at	6	251297_at	3,5	257517_at	1	265370_s_at	7,9	265145_at	2,5	246064_at	4	258232_at	2,4,9	256251_at	1,5,8	249666_at	1	254910_at	3-4
265464_at	4,11	263442_at	3	255014_at	1	262990_at	2	258971_at	6	263727_at	6-7	261046_at	4,11	258448_at	4,11	248556_at	1,9	254311_at	4,9-10	253859_at	3,7-8	257891_at	2
251507_at	10	265136_at	2,7	267146_at	6,8	245710_at	5,11	249518_at	9	251972_at	1-2,8	252030_at	2,7	265464_at	4,9,11	256513_at	2,4,6	265572_at	4,9-10	248062_at	11	245858_at	1,3
250618_at	9	254529_at	1,6-7	264812_at	2-3,6-7	253000_at	1,9-10	247875_at	2-3	258565_at	4,10	256626_at	1,10	251507_at	3	261581_at	9	251122_at	4	265844_at	2,9	267017_at	8-9
256335_at	2,7-8	250046_at	9	248666_at	8	266202_at	1-2,6,8	257342_at	2	255769_at	2,5,8	252145_at	7	250618_at	7	245026_at	7	265707_at	8	250386_at	1,5-6	246068_at	4,6
259439_at	3,7	251937_at	6-7,9	248689_at	5	250061_at	6	245373_s_at	1,9-10	244968_at	1,5,9	259326_at	4	256335_at	2-3	255767_at	9	256664_at	6-7	249623_at	6	251681_at	3,7
260703_at	2-3	245056_at	1,3-4,6-8	245622_at	4-5	259802_at	4	265925_at	3-4,7,11	248216_at	3,5,7-8,10	263102_at	10-11	259439_at	10	254643_at	4,6	248935_at	5,7,9	252230_at	2,7	246223_at	7,9-10
263484_at	1,4,6-7,11	247839_at	4,6,9	250641_at	4,7,10	246510_at	1,7,10	258171_at	11	253530_at	4,7,11	252240_at	2,9	252588_at	4	258475_at	2,5	245551_at	4	253296_at	2-3,6,9	247173_at	1,9
251971_at	6	253284_at	2,6	267383_at	1,3,6,11	250687_at	1,4,9	252642_at	3,6,10-11	265251_at	1	260002_at	6	260703_at	6,10	257059_at	1-3,6,9	245124_at	2,7,9	261026_at	1,11	246632_at	4
247625_at	3,11	254318_at	7-8,11	265145_at	4	267318_at	7	247041_at	1,7,10	263324_at	4	252357_at	3-4,10	263484_at	4,9,11	257012_at	1	252137_at	5,10	257363_at	1-4	257619_at	9
259001_at	3,6,8	265827_at	5,9	261046_at	1,4	250805_at	7,9-10	246038_s_at	7-8	265378_at	11	250392_at	9	247625_at	11	262126_at	9,11	252410_at	2,5-6	267334_at	9	249157_at	1
249003_at	3,7-8	251220_at	5,7,11	256626_at	1,10	245426_at	4-5	247534_at	4	256522_at	1	250888_at	1-2	250442_at	3	252934_at	5,9-10	267311_at	1	249240_at	6-7	247270_at	6
250442_at	1	260678_at	9-11	259326_at	4	254696_at	5	248253_at	1,5	263842_at	11	262800_at	3	264297_at	3,7	262933_at	11	253508_at	1,9	245329_at	7,10	249495_at	4
264297_at	6	265311_at	8	252145_at	2,7	263033_s_at	11	265695_at	11	255276_at	3,6,11	258457_at	3,7-9	262367_at	2,4	262321_at	5,11	251534_at	4	248549_at	7,10	245012_at	1,5
262367_at	3-4,11	261582_at	9-10	263102_at	11	260612_at	5	266226_at	5	266915_at	1,4,10	264747_at	6,9	260774_at	1,3,7,9	255564_s_at	8,11	249721_at	3-4,7,9	251562_at	3	257240_at	6-7,10
248422_at	2	247975_at	1-2,8	254082_at	6	267007_at	4	258621_at	10	253576_at	6,11	267301_at	1-2,4,11	248422_at	7	267459_at	10	255684_at	4,6	255587_at	5,11	254477_at	2
259360_at	4,6-7,11	266597_at	7	252240_at	3,7-9	265033_at	8	264805_at	8,10	260010_at	8,10	251920_at	3	250988_at	2	247689_at	6,10	262640_at	5-6,11	248094_at	1	259593_at	5,9
250988_at	1-2	264144_at	4-5,10	249565_at	4,11	266850_at	6	260599_at	11	258559_at	1,4-5	264468_at	10	264310_at	8,11	258793_at	7	249321_at	1	263788_at	1,5	261431_at	6,8,11
250292_at	5,9,11	249852_at	9	253627_at	9	255424_at	10	254746_at	3,5,8-9,11	254023_at	6	257604_s_at	2	265997_at	3,5,7,9,11	258678_at	6,10	264167_at	6,9	248023_at	7	266537_at	5,7
264310_at	5,9	261130_at	1,5,8,10-11	260002_at	5-6	260061_at	5-6	247014_at	5-6,8	251816_at	1,7	247682_at	1,11	249564_at	11	261124_at	4	251790_at	2,6-9	256972_at	5,11	253109_at	4
265997_at	11	259170_at	8	252357_at	3-4,7	257607_at	8	258451_at	1	254801_at	2,10	258521_at	7,9-11	266281_at	10	251289_at	3	256176_at	8	249474_s_at	2	253639_at	5
264678_at	8	253245_at	2,5-7,9	250888_at	1-2	248066_at	11	250987_at	8-9	247907_at	4,10	254895_at	2	246011_at	3,8	266812_at	1,5	261533_at	1-2,4,11	259836_at	5,7	262910_at	3-4,6,10
266281_at	8	262329_at	8,11	262800_at	3,6	267048_at	1,8	265370_s_at	4	246949_at	2,6,8	256535_at	3-4,6,8	250285_at	1	248822_at	1,3-4,8	265781_at	3-4,6,8-9	256923_at	2,5	264290_at	3
266526_at	3,5,11	246445_at	4,8	261775_at	11	258718_at	2,4	263727_at	6-8	248768_at	4	252481_at	2-3	253394_at	3,7	251473_at	1,4,6,9	257711_at	1,3,7,11	264386_at	1	257173_at	5
246011_at	1	245395_at	6,11	258457_at	7-8	254368_at	7,9,11	251972_at	2,7	252215_at	2-3,11	264949_at	1,10	252581_at	4,7	263637_at	5-6,8	262188_at	8	263874_at	11	253523_at	1,6
250285_at	1,7	255240_at	4,11	267123_at	7	245762_at	9	262494_at	5-6	266137_at	4,11	266650_at	1,4	248437_at	8-9	256600_at	3,5	258545_at	3	261157_at	8	256750_at	8
253394_at	7	245187_s_at	10	264747_at	2,6,9	267188_at	8	255769_at	4,8	253793_at	2,4,6	258486_at	10	262596_at	2,5	265202_at	2,4-5,7,9	252091_at	3	256282_at	7	254413_at	7
252087_at	1,5-6	265308_at	2,5	267301_at	2	252974_at	4	244968_at	1,5-6	247923_at	2,5	245319_at	9	250863_at	8	253921_at	3,5,11	258971_at	4,6,8	256564_at	2	265001_at	11
252581_at	6	246836_s_at	4,11	264468_at	1,5,7,10	256699_at	2	261336_at	4,6	261282_at	1,6-7,11	245025_at	7,9	253811_at	3,6-7	264354_s_at	1,3-4,9	249518_at	1	265521_at	2	256045_at	9
248437_at	9	245236_at	3,6,10	257604_s_at	2	246173_s_at	6,11	248216_at	5	261375_at	10	265812_at	4-5	255014_at	1,3	266070_at	5	258162_at	3,6,9-10	258511_at	1-2	253926_at	5,9
262596_at	4-5	251992_at	2	247682_at	1,7,9	258192_at	5	253530_at	8	245155_at	1,7,9	262052_at	10	264812_at	4,7	248444_at	1,3-4,6-8,10	247875_at	4-5	267295_at	1	259805_at	7
250863_at	8	266721_at	5,8	258521_at	6,10-11	245825_at	2	265251_at	5,8-9,11	266378_at	6,8	256518_at	4,11	267146_at	4	266703_at	4,8	257342_at	1,3,9	250673_at	6	247215_at	2
253811_at	6	247806_at	3	256535_at	6,8	261406_at	5,8	263324_at	3,8-9	250588_at	6	257408_at	1	248666_at	1,3	267061_at	1,7,9,11	245373_s_at	8	262364_at	4	262177_at	1,4
255014_at	1	254814_at	9	251140_at	7	250412_at	7,9-10	256522_at	1,6,8,10	259531_at	11	254598_at	6,9	245622_at	6,9	245994_at	6-7	265925_at	3,11	261376_at	2	257572_at	8
264812_at	7	262040_at	3	252481_at	2-3	263210_at	1	265408_at	1,3-4,10	256482_at	7-8	254742_at	3-4,11	267383_at	6,11	253578_at	1-2	247041_at	6	266009_at	8-9	259152_at	2
248689_at	5,9	258911_at	7	264949_at	1-2,10-11	247886_at	9-10	263842_at	3	262447_at	1	249465_at	2	261046_at	10	263193_at	5,9	258171_at	3,5,11	248635_at	5,11	255032_at	11
248666_at	1,8	248702_at	4,8-9	266650_at	1,4	261597_at	2,4-6	248269_at	10	263993_at	1,4,6	250581_at	11	252030_at	1-2,7	259248_at	1,6,8	246480_at	1,3,5-6,8	253388_at	4-5,7	251180_at	1,3
250641_at	7	251633_at	4	258486_at	10	263348_at	9	267131_at	6	254577_at	10	262656_at	10	252145_at	7	266547_at	6,9	258783_at	5,7	259511_at	2,8,11	251602_at	3,5
245622_at	4-5,7	262369_at	3	260430_at	5	246542_at	10-11	260010_at	1,6-7,10	245193_at	3	251747_at	11	267038_at	6	254077_at	1,5,8-10	248253_at	4,7,9-10	257974_at	10	261767_s_at	11
267383_at	1,3	245649_at	1,8	245319_at	9	266083_at	8	258559_at	9-10	247257_at	4,7,9	249019_at	1,3,9-10	259326_at	5	254872_at	11	246038_s_at	1,5-7	262935_at	7	249767_at	7,10
265145_at	2,5	245625_at	10	245025_at	2,5,7,9	263160_at	6	254023_at	5-6	262109_at	1	246974_at	10	266895_at	10	261301_at	7	265695_at	3,6	247202_at	1	247004_at	6
261046_at	3-4	254492_at	8	265812_at	2,5	263623_at	11	251816_at	2-3,8,11	250194_at	3,5	258977_s_at	2	263102_at	5	253071_at	2	266226_at	1,5,9,11	259985_at	4	260079_s_at	2
252030_at	5	259018_at	7	260265_at	2,10	260701_at	7,9	254801_at	2,9	259236_at	11	252216_at	1,4	254082_at	3,7	265401_at	6-7,10	258621_at	10	261632_at	1,8	265169_x_at	7
256626_at	1,5,10	260409_at	1-3,10	256518_at	4,8	246907_at	4,8,11	246949_at	2,6	264382_at	4	248324_at	3,11	252240_at	2	256578_at	2-3,5-6,9-10	264805_at	4,6	262529_at	4	248142_at	1,4
252145_at	9	247762_at	7,9	257408_at	1	260016_at	1-2	262874_at	7	245454_at	2,4,7,9	262799_at	5	252357_at	7,11	245391_at	4-5	254746_at	3,5	251157_at	5	251261_at	5
256217_at	5	264351_at	7	254598_at	6,9	251063_at	6	248768_at	4	263950_at	2,4,6,10	266330_at	1,4,6	250392_at	6	266902_at	1-2,8	260599_at	2,4	253061_at	3,9	266994_at	2
259326_at	4	266827_at	7	250581_at	1,10-11	265052_at	11	252215_at	2-4	260043_at	7	265744_at	7	250888_at	1,11	258889_at	3,6,9	247014_at	3,7,9	264323_at	1,11	265691_at	9
267038_at	1	267365_at	5,8	262656_at	10	257787_at	9	259310_s_at	2-3,6	267277_at	3,7	249199_at	1,8	262800_at	3-4,6	266986_at	1,7,11	258451_at	6,8	257417_at	4	253057_at	10
266895_at	2,8-9	263040_at	9	248912_at	9	263291_at	1	266137_at	7	257756_at	2,11	249015_at	11	261252_at	7	252842_at	1,8	250144_at	4	254522_at	9	245682_at	3,7,11
252240_at	2-3,8-9,11	267239_at	3,5-6,8-9	251747_at	3,11	253127_at	3	253793_at	2	248467_at	3,5,8	246053_at	9-11	258457_at	6,8	251436_at	1-2,4-5	265370_s_at	6,9	252759_at	4	254408_at	2,7
260002_at	6	253697_at	2,11	249019_at	7,9-10	246579_at	10	261282_at	2,5	255860_at	2	248528_at	6,10-11	261775_at	1,10	265174_s_at	4,6,8-9	263727_at	6-7	263110_at	2,4	260207_at	2
252357_at	4,7,11	255632_at	10	246974_at	2-3,9	261149_s_at	1-2,10	245155_at	9	253747_at	1,6-7,10	253011_at	2,4	267123_at	7,9	260781_at	1,8,11	251972_at	1	258420_at	8	256163_at	1
250888_at	1-3,7-8,11	257402_at	3,11	258977_s_at	3	251484_at	11	261375_at	1-2,4,7,11	260539_at	5,8-9,11	247777_at	1,3-4,6-7	267301_at	3	256251_at	1,3-4,8	258565_at	10	247518_at	5,7	245943_at	1,8,11
262800_at	3,6	259244_at	3	252216_at	1	244925_at	7,9	250588_at	3-4,9	253188_at	2,7	257860_at	3-4	264468_at	7	247937_at	3	262494_at	6	259519_at	5	253687_at	11
258457_at	7-9	250584_at	1,5,10	245565_at	3	257999_at	4,6,11	259531_at	10	259160_at	2,8-9	253204_at	8	257604_s_at	3,11	254311_at	10	255769_at	5,8	248353_at	3	260113_at	3,6
261775_at	1-2	247101_at	1,7	248324_at	3,11	266379_at	1,5,7	262447_at	6,11	258460_at	10	260317_at	4	247682_at	1,9	265572_at	2-4,8,10	244968_at	2	262463_at	3	256866_at	5
267123_at	3	248295_at	1,4-5	262799_at	2,5	266319_s_at	1-3	256482_at	2,5,7,9	260556_at	1,10	259787_at	3	252039_at	1,3	251122_at	4	261336_at	6,9	249011_at	1	249666_at	1
264747_at	2,6,9	258078_at	1-2,5-6	265744_at	6-7	259544_at	2,11	263993_at	7	246064_at	11	259140_at	10	258521_at	11	265707_at	11	248216_at	3,7-8	249840_at	10	253859_at	6,10
267301_at	2,4,11	254910_at	5	249199_at	1,3,8	252236_at	4	254577_at	5,10	258448_at	4,6,9	250170_at	1,7	254895_at	3,6	256664_at	3	266566_at	5,11	247819_at	4	257066_at	6
251920_at	2-3	254178_at	6	249015_at	11	246013_at	7	245193_at	3-4,11	267406_at	2-4	265446_at	2	250221_at	5	248935_at	9	253530_at	4,9	253518_at	3	251363_at	3
264468_at	5,7,10	255673_at	4	246053_at	9	257114_at	4,8	262109_at	1,7	265464_at	3,5,8-9,11	257926_at	2,7,9,11	252481_at	10	245551_at	3	265251_at	1,4	262990_at	7,10	248062_at	11
257604_s_at	2,9	257891_at	2	248528_at	6,10	263534_at	4,6,10	250194_at	3	251507_at	9	245570_at	6,9-10	251419_at	5,7,9	245124_at	2,6-10	263324_at	3,6-7	251297_at	5	265844_at	5
247682_at	1,9	267017_at	8	253011_at	2,4	261921_at	4,8	259236_at	6,11	256335_at	9	252853_at	4	266650_at	2,10	252137_at	2,4-5,10	265378_at	2	245710_at	5	252540_at	9
258521_at	1,6-7,9-11	258822_s_at	3	247777_at	1,3-4,6	260718_at	9-10	264382_at	6	258940_at	3-4,8,10-11	253970_at	6,9	262318_at	9,11	252410_at	2-4,6,10-11	256522_at	1,4,6	253000_at	1	257582_at	4
254895_at	1	247173_at	1,9	257860_at	3	249634_at	5,9-11	245454_at	5	259439_at	1,3	247298_at	10	258486_at	5,10	267311_at	1,5,7-9	265408_at	4	266202_at	1,5-6,8,11	261026_at	3,8
256535_at	4,8	252949_at	8	253204_at	8-9,11	248929_at	9	263950_at	2,7,9	252588_at	10	262228_at	8	260430_at	4	253508_at	4,7,10-11	263842_at	11	250061_at	7	245329_at	2,7,11
251140_at	7	246160_at	2,6,11	259787_at	3	260845_at	4,10	260043_at	7	260703_at	3-4,6-8	267617_at	1,3,6,10	245319_at	9	251534_at	6-7,10	255276_at	3,6,9	250687_at	9	253825_at	1,6-7,10
264949_at	3,9	246632_at	3-4	259140_at	2,10	265619_at	2,9	267277_at	1,8	263484_at	4	256001_at	3	245025_at	2,5,8,11	249721_at	3-4,10	266915_at	2,4	246510_at	4,7	251562_at	2
252481_at	2-3	257619_at	3	257926_at	2	257721_at	7	257756_at	7,10-11	251971_at	2-3,7-8	249148_at	5	260265_at	2,5-6	262640_at	8	253576_at	9,11	263180_at	4	248094_at	10
266650_at	1,10	256899_at	3,10-11	245570_at	3,5-6,10	258666_at	1-2,5,7	248467_at	2-3	247625_at	3,5	255783_at	5	262052_at	2,6,11	249321_at	2,5	260010_at	8,10	254696_at	11	255587_at	9
258486_at	10	261685_at	2	261638_at	2,8-9	260316_at	8	255860_at	2-3,8	259001_at	5-6	251724_at	2,4,8-9	256518_at	4	264167_at	3-4,9-10	258559_at	5	260612_at	8	263788_at	2-3
265812_at	2,5	249157_at	1,7,11	252853_at	4	262086_at	5,11	260730_at	2	250442_at	4,9	262625_at	8	254598_at	4,6	251790_at	1,3,9	254023_at	1	267007_at	4-5	256972_at	10
245025_at	1	247270_at	6,9	253970_at	6,9	256610_at	10	260539_at	2,4,11	249003_at	1	262094_at	5,9-11	249465_at	3,7,9	256176_at	7-8,10	251816_at	1,7	263033_s_at	3,8	248023_at	7-8
262052_at	5,10	249495_at	3-6,10	247298_at	10	264321_at	2,4-5	264792_at	6,9-10	264297_at	3,6	251314_at	4,7-8	254742_at	1,3,5,11	262244_at	4,7	245971_at	3,9,11	255424_at	8	249474_s_at	6
260265_at	4	245012_at	1,5	262228_at	7-8	253583_at	4	251259_at	8,10	262367_at	4,7	251567_at	4,7	250581_at	1,3,10-11	261533_at	1,4-5	254801_at	8-9	260061_at	5	249846_at	2,7-8
256518_at	4,8,11	257240_at	7,9	267617_at	6-7,10	259324_at	3,10-11	253188_at	2,7	260774_at	1,3	253042_at	8,10	248912_at	9	249780_at	9	247907_at	4	254795_at	1	256923_at	5
254598_at	9	254477_at	2	256001_at	3	255313_at	5-6	259160_at	1-2,5,9	259360_at	7	255224_at	3-4,8	262656_at	2,9-10	265781_at	8	246949_at	2,6,8	267254_at	8	263874_at	4,8,11
249465_at	3,10	259593_at	3	255783_at	5	266065_at	8	253169_at	1,5,7,9	250988_at	11	256556_at	3	251747_at	9	257711_at	3,5,7,9	262874_at	2	248524_s_at	11	256282_at	7,11
254742_at	1,3-5,7,11	261431_at	6-8,11	249148_at	4,6	250686_at	3,5,11	258460_at	1,10	250292_at	2	266328_at	5-6,8	246974_at	5-7	262188_at	1	252215_at	2-3,5	267048_at	3	265521_at	10
250581_at	1,4,8,10-11	262910_at	3-6,8-10	251724_at	2,4,9	266048_at	4	260556_at	1	264310_at	3	263517_at	4,6,8,11	258977_s_at	1	258545_at	1,3,5	266137_at	5	248678_at	2	256564_at	1
262656_at	9	264290_at	3	251567_at	9	246061_at	6	246064_at	7-8,11	265997_at	7,9	259142_at	8	254649_at	5,10	252091_at	1,3-4,8,10	253793_at	2,10	267188_at	11	250673_at	9
248912_at	1,6,9	251583_at	8	262094_at	9	254132_at	6	267406_at	7,9	264678_at	1-2,9	245032_at	10	252216_at	9	258971_at	6	247923_at	2,5-6,8	252974_at	7,9	261376_at	1,11
251747_at	3,7,10	257173_at	5-8	251314_at	4,7-8,10-11	253730_at	3,7,11	258448_at	3-4,9-10	249564_at	7,9-10	265984_at	3	255954_at	8	249518_at	1,3,5,9	261282_at	1,4	245762_at	6,9	264012_at	2,8
249019_at	1,3,9-10	253523_at	1,5-7	253042_at	1,6,9-10	260341_at	1,11	265464_at	7-8,11	266281_at	3-5	263917_at	1,4	245565_at	3	258162_at	1,9	261375_at	2	256699_at	2,5	253388_at	1,8,10
246974_at	2-3,10	260595_at	7	255224_at	3	259138_s_at	11	251507_at	8,10	250285_at	1,5,8	254816_at	4	248324_at	3,8-9	257342_at	4,9	245155_at	1,7	262330_at	2,5	253797_at	6
252216_at	4	256750_at	7-8	256556_at	3,6,9	249488_at	6	250618_at	3	260563_at	11	250529_at	3,10	262799_at	3	245373_s_at	1	266378_at	7-8	246173_s_at	1-3,6	259511_at	1,4-5,8-9,11
245565_at	3	245921_at	5	263961_at	5,8	262546_at	9	256335_at	1	252087_at	9	257910_at	2,7	266330_at	5	265925_at	3,11	250588_at	6-7	258831_at	1	257974_at	1,4-5
248324_at	11	265001_at	10-11	266328_at	8	249269_at	10-11	258940_at	1	252581_at	11	252049_at	11	254733_at	11	252642_at	6,9	256482_at	10	251390_at	5	247202_at	10
266330_at	1,6,11	256045_at	7,9	245453_at	7	245142_at	3	259439_at	1,3,5,8	250863_at	4	259491_at	3,7,11	265744_at	2-4,6	258171_at	6-7,10-11	262447_at	2,4,11	261406_at	2,11	261627_at	11
265744_at	7	253926_at	1-2,5	263517_at	4,7-8,10	255724_at	3,10-11	252588_at	9-10	253105_at	6	259702_at	6,9	249015_at	2-3,11	246480_at	3,5-6,8	259531_at	1,5,9	266953_at	8	258064_at	1
249199_at	2-4,7	259805_at	7-8,11	260413_at	2	244940_at	8,10	260703_at	9	253811_at	2,6,11	259172_at	4	246053_at	1,9	247041_at	1,7,10	260503_at	7-8	261132_at	8-9	259985_at	2,9
249015_at	2,10-11	247215_at	2	259142_at	8	246116_at	2	263484_at	1,3	267146_at	7	256784_at	5,11	248528_at	6,10	247534_at	8,11	263993_at	4-5	261597_at	3,7	261632_at	7
246053_at	1,9	262177_at	1,11	251548_at	7,11	258512_at	4,10	251971_at	2	264812_at	2	246453_at	5,9	253011_at	3	248253_at	3,5,9-10	245193_at	3,6-8	263348_at	10	262529_at	9-11
248528_at	1,6,9-11	257572_at	8,10	245032_at	8,10-11	266114_at	1,6	247625_at	3-4,8,11	248666_at	1	250031_at	1-2,4	247777_at	1-2,4-5	258783_at	1,5,7	247257_at	3,7,9	259988_at	3,6-7,9	263010_at	9
253011_at	2,11	259152_at	4	265984_at	3,5	263914_at	4,10	259001_at	5,7-8,10-11	245622_at	2,9	264972_at	2,4,6	257860_at	3	265695_at	6,11	262109_at	1,10	253212_s_at	5	251157_at	8
247777_at	1,4,6	259254_at	5	246628_at	9	250448_at	1,7,11	249003_at	3,5	250641_at	1,5,7,11	250754_at	10-11	253204_at	5,11	266226_at	1-2,4,6	250194_at	5,8	260701_at	2-3,8-9	264323_at	2,7
258628_at	5	255032_at	6,11	250529_at	6	260633_at	4,11	250442_at	1,4-5	259436_at	6,10	261765_at	2	260317_at	4,7	258621_at	10	245454_at	7,9-10	260016_at	4	253061_at	1,3,5,9,11
257860_at	3	251180_at	1,3	254816_at	4	247609_at	1,10	264297_at	1,5,9,11	267383_at	1	245387_at	8	259787_at	3	264805_at	7,10	259236_at	6,11	248434_at	3,8-9	254522_at	6
253204_at	5,11	252960_at	4	257910_at	2,5	264828_at	10	262367_at	3,7	265145_at	1,6-7	256605_at	1,9-10	263503_s_at	1,7,10	260599_at	8	264382_at	4	253127_at	2,4	252759_at	5
260317_at	1	251602_at	3	258252_at	7	263208_at	10	260774_at	1,3	261046_at	9	267039_at	1	259140_at	2-5,7	254746_at	2-3,5,8-9	263950_at	2,6,11	254309_s_at	1	247518_at	10
259787_at	3	261767_s_at	3	259491_at	8	246244_at	6	248422_at	4,10	252030_at	5	250336_at	3-5,11	265446_at	2	247014_at	4,6-8	260043_at	6-7	263143_at	4-5	259519_at	6
263503_s_at	2	249767_at	5,10	259702_at	1,9	264377_at	3,11	259360_at	2-4,7	256626_at	9	246905_at	9	257926_at	2,8	258451_at	7	267277_at	1,3-4,7,11	246579_at	4-5	262463_at	7,10
259140_at	10	251431_at	1,9	247012_at	3,6	267640_at	10	250988_at	3,8	252145_at	6,8	259492_at	2	257885_at	3	250144_at	5	248467_at	5,8	255936_at	2,10	249011_at	1
250170_at	1-2,7,10-11	247004_at	6	263609_at	5	260603_at	2,5,11	250292_at	8	259326_at	6	255383_at	4	245570_at	4,9-10	250987_at	2,8-9	253747_at	1,6,10	251484_at	5	267636_at	2
265446_at	2,6	263702_at	5,7	246453_at	5,9	256125_at	2	264310_at	3,9-10	267038_at	2	259075_at	10	252000_at	2	265370_s_at	4,6,9	260539_at	2-5,8-9,11	257999_at	4	249840_at	10
257926_at	2	260079_s_at	2,6	250031_at	2,4	255981_at	4	264678_at	8,10	263102_at	3-4,7,9	252141_at	1-2,10	246410_at	4,7	263727_at	5,7-8,10	253188_at	7	244925_at	2,6	253107_at	6
252000_at	5	252036_at	7,9	264972_at	4,8	263592_at	11	265997_at	2,11	266895_at	3,10	258528_at	1-2	252074_at	1,7-8	251972_at	7	259160_at	1,3,7	266319_s_at	8	247819_at	4,7,10
245570_at	4,6,9-11	265169_x_at	5,7,9	250754_at	5,10	261113_at	3	249564_at	9	254082_at	1,10	248968_at	1,6	253970_at	1-2,9	258565_at	8-9	246064_at	11	257095_at	7,11	253518_at	3
261638_at	9	248142_at	3,9	261765_at	2,8	247265_at	2	266281_at	3-4,6,8	252240_at	2,6	252635_at	8,10	247298_at	10	244968_at	5,7,11	258448_at	3,9	259544_at	4,7	262990_at	9
246410_at	4,8	266994_at	1-2	248671_at	9	250876_at	2,10	266526_at	3,11	249565_at	8,11	254199_at	8,10	267617_at	4,10	255769_at	5,8	267406_at	3,5,7,9	252236_at	2,8	251297_at	5,8
252074_at	4	265691_at	1,8,10	245387_at	8,10-11	245724_at	5-6	250285_at	1	260002_at	2,10	250587_at	7	262228_at	1-4,8	262494_at	2,5-6,10	265464_at	11	250645_at	8	266202_at	6
253970_at	6,9	263111_s_at	4,9	256605_at	1,10	261418_at	8	248437_at	1,4	253627_at	1-2	261107_at	1,3,6-7,10	256001_at	1,7	261336_at	4,6	251507_at	2,9	259583_at	6-7,10	245710_at	5
247298_at	10	253057_at	10	249362_at	7	248556_at	8	262596_at	1,3,5	250888_at	2-3,6,10	254534_at	8-9	255783_at	5	248216_at	1,5,7	250618_at	7,10	257114_at	5	253000_at	1,9
262228_at	8	245682_at	1,3,11	250336_at	4,10	256513_at	10	253105_at	10	258457_at	5	256892_at	2-3,5	249148_at	2-3,7	253530_at	7	256335_at	4-5,7,9	246013_at	3,6,9	246510_at	1,3-5,8-10
267617_at	2,7,10	245943_at	8-9,11	252972_at	10	245026_at	1,4,8-9	253811_at	10	261252_at	5,11	245717_at	7-9	262625_at	9-10	266566_at	1,4	259439_at	1,3,7,10	262738_at	3,5	263180_at	10
256001_at	9	254002_at	9	255383_at	4,6-7	255767_at	3-4,6	255014_at	1,3,9	267123_at	3,9,11	259164_at	2-3,6,11	262094_at	5,9,11	265251_at	1,7,9,11	252588_at	4-5,10	263534_at	2,6,10	250805_at	9-10
255783_at	5	255079_s_at	4,9	252141_at	2-3,5	254643_at	11	267146_at	2,6,8-10	264747_at	3,5,7-8,11	257088_at	2,6,8,11	251314_at	4-5,7	263324_at	2,7	260703_at	4,6,10	249634_at	11	245426_at	9
251724_at	2,4,9	256866_at	5	256391_at	3	255741_at	8	248666_at	1	267301_at	2-5	262954_at	4	251567_at	2,7	256522_at	8-9	263484_at	1	260718_at	9	254888_at	1,5,9
262625_at	8	249666_at	4	248968_at	1,6,11	258475_at	1	245622_at	8-9	254657_s_at	9	251604_at	2,5,7	255224_at	7,10	265378_at	4	251971_at	1,3	259825_at	2,4,9,11	254696_at	1,8
251567_at	8	257066_at	11	252635_at	10	256887_at	10	250641_at	4-7,10	251920_at	3,5	263157_at	1-2,5	256556_at	4	265408_at	1,3-5,10	247625_at	2-4,6-7,9-11	257721_at	7	263033_s_at	11
262094_at	5,7,9-11	253859_at	6-7	254199_at	6,8,10	262126_at	5	259436_at	5	247682_at	1-2,11	251665_at	10	266328_at	4	263842_at	1,3-4,9,11	259001_at	6,8-9	256399_at	8,10	260612_at	7
251314_at	4,7	251363_at	3	256978_at	1	255564_s_at	8-9	267383_at	11	252039_at	1,3,8	245733_at	1-3,7	245453_at	3,5	248269_at	10	249003_at	11	246362_at	1,4-5	267007_at	5,8
253042_at	1-3,6-7,9-10	265844_at	5	250587_at	7	267459_at	5	265145_at	1,4	254895_at	7	263424_at	1,3,8	263517_at	4,6,8,11	255276_at	2-3,6,9,11	250442_at	4,9	256610_at	9	266850_at	6
255224_at	4	248062_at	2,11	261107_at	1,6,11	258793_at	11	252030_at	4	250221_at	7	260096_at	1	260413_at	2,9-10	253576_at	8,11	264297_at	1,6,11	264321_at	7	260061_at	5,8-9
263961_at	5	252540_at	10	254534_at	6,8-9	258678_at	5,10	256626_at	1,7,10	258506_at	4	258913_at	3	259142_at	7	267131_at	6	262367_at	10	250686_at	8	254795_at	7
245453_at	10	257582_at	4	256892_at	2,8	261124_at	5-6	252145_at	5	252481_at	9	264591_at	3,5	251548_at	3-4,9	260010_at	1,7-8,10	260774_at	4,8	259486_at	8	257607_at	8,11
266328_at	2,6	256927_at	1	266250_at	10	251289_at	11	256217_at	2,9	264949_at	4,9-10	252051_at	7	245032_at	5	258559_at	2,5	248422_at	3,11	266065_at	6	245502_at	2
263517_at	4,6,11	253296_at	11	245717_at	7-9	266812_at	3,5	259326_at	1,3-4,6	251140_at	3	248345_at	4,6	259871_at	2,4	254023_at	1,10	259360_at	4	266048_at	1,4,10	248066_at	11
260413_at	2	261026_at	3,8	259164_at	2-3,6	255609_s_at	3,5,9,11	266895_at	4,6	251419_at	5-6	267349_at	5,7-8	246628_at	3,11	251816_at	2	250988_at	1-2,5,7,11	260341_at	8	267254_at	2,5-6,11
251548_at	11	257363_at	2,4,6	262954_at	4	263361_at	6,8,11	263102_at	1	266650_at	5,10	259592_at	3	254816_at	7-8	254801_at	2,4-5,9	250292_at	2	253730_at	3	248524_s_at	2
259142_at	8	264408_at	1,4,7	251604_at	6-7,9	254559_at	4	254082_at	8-9	258486_at	10	252748_at	8-9	250529_at	3,10	246949_at	2,5-6	264310_at	3,7	246061_at	2	257892_at	11
245032_at	11	245329_at	7-9,11	263157_at	2,5-6	248822_at	5	252240_at	3,6,9	260430_at	1,9	267573_at	3-4,6,8	266610_at	2	247907_at	2,4,7	264678_at	7,11	260248_at	1,5-6,8-11	267048_at	1,10
265984_at	3,8	253825_at	6	251665_at	8,10	251473_at	11	249565_at	4	245025_at	3-5,9	261077_at	1,9	257910_at	4	262874_at	2,4-5,7	265997_at	5-7,9,11	262845_at	4	258165_at	5
246628_at	3,11	251562_at	3	245733_at	1,4-5	251222_at	5-6	253627_at	6	265812_at	1	259218_at	6	259491_at	3,6,9,11	248768_at	1,5-6	249564_at	7-8,10-11	249573_at	2,6	248678_at	4-5
254816_at	4,11	255587_at	2,10	263424_at	1,3,8	256600_at	9	260002_at	2	262052_at	4	262962_at	4-5,7,11	259172_at	5,8	252215_at	3-4,6,9-10	266281_at	4-5	259138_s_at	3,5	254368_at	7,11
250529_at	3,10	258106_at	10	260096_at	1,9	253916_at	1,11	252357_at	2,4	256518_at	4,6	248017_at	4	248399_at	3	266137_at	7	266526_at	3	249488_at	4	252974_at	8,11
266610_at	3	256252_at	1	264591_at	11	257993_at	1,7	250392_at	7	257408_at	6	260684_at	1,5,7,9,11	256784_at	5	253793_at	2,10	246011_at	3,10	262546_at	4,9	267188_at	6
257910_at	2,5,7	263788_at	2-3,10	252051_at	7	257599_at	6,10	262800_at	9	254742_at	5,10-11	261608_at	5	263609_at	3	247923_at	10-11	250285_at	1,5	245142_at	8	256699_at	2,5,9
258252_at	7	248023_at	2,8	248345_at	3-4,6	265202_at	2	261252_at	11	249465_at	4,6,9,11	259803_at	1,3,8-9	246453_at	4,6	261282_at	1-3	260563_at	4,8,11	255724_at	2	262330_at	1,10
259702_at	9	256972_at	2,10	266909_at	3-6	264354_s_at	2,8	258457_at	8	250581_at	4,7-8	255671_at	3	250031_at	4,7	261375_at	1,4-5,10-11	252087_at	4	246431_at	11	258192_at	11
265416_at	1,4,6-7	249846_at	1-3	267349_at	8-9	248444_at	5,9	261775_at	2,6	248912_at	1,6,11	250958_at	4,8	250754_at	9,11	266378_at	10	252581_at	4	258512_at	4	246173_s_at	1
256784_at	5	254272_at	4	259592_at	3,10	256075_at	4,7-8,11	267123_at	3,7	246974_at	6,9-10	247160_at	8	261765_at	2	250588_at	6-7,9	262596_at	5	264415_at	11	258831_at	1
263609_at	3	264386_at	2-3	252748_at	8	266703_at	5	264747_at	1-2,5,9,11	258977_s_at	2,6	247997_at	4-5,9	248671_at	8	259531_at	10	248437_at	1	250448_at	8,11	245825_at	2-3
246453_at	6	263874_at	4,8,10-11	267573_at	6,8	266956_at	1,9	267301_at	2,4-5	254649_at	9,11	267366_at	3	245387_at	7	262447_at	9,11	250863_at	1,3,11	255544_at	5,7-8	261406_at	8
250031_at	2,6,9	256282_at	11	245203_at	4,7	260916_at	1	254657_s_at	5-6	252216_at	2	244951_s_at	5	256605_at	6,9-10	256482_at	5,7	253105_at	1,7	255529_at	8	251390_at	2
264972_at	6	265521_at	6-7,10	261077_at	1,9	246718_at	2,6,10-11	251920_at	3,11	245565_at	5-6,8	266704_at	5	249362_at	6-7,10	260503_at	4,7	255014_at	9	260633_at	6,10	256286_at	6
261765_at	2	258511_at	3,6	259218_at	6	252543_at	9	264468_at	7,10	255954_at	5-7	247239_at	8	267039_at	4,11	263993_at	7	253811_at	2-3	247609_at	4,7	263210_at	8,11
245387_at	8	250673_at	9	262962_at	5,11	258462_at	6,9	257604_s_at	2	248324_at	3,6-8	257689_at	3,9	253056_at	2	254577_at	8,11	267146_at	4,6	246350_at	3,5	250412_at	7,10
256605_at	1,10	261376_at	2-3,10	248017_at	4,9	245957_at	5,11	247682_at	1,4,10	262799_at	10	249739_at	2,6,8	259492_at	2	245193_at	3,6,8,11	264812_at	2,5	264828_at	5-7	261597_at	4-5,7
250336_at	1,4-5,10-11	264012_at	8	260684_at	7,10	267061_at	5,11	258521_at	9	266330_at	5	251239_at	5	255383_at	3,8	247257_at	3	248666_at	1,3	254308_at	1,4	251800_at	2,10
253115_at	6,11	253388_at	1,3,8,10	261608_at	5	259790_s_at	4	250221_at	5-6,10	265744_at	5	265008_at	5,8	259075_at	9	262109_at	1	248689_at	1	264766_at	4	263348_at	2
253056_at	2,7	253797_at	11	259803_at	3-4,6,8,10	253578_at	6	256535_at	1,4-5,7-8	254733_at	3	246195_at	1,8,10	252141_at	1-2,11	250194_at	2,4,8,10	250641_at	5,9,11	246293_at	3,10	246542_at	8
246905_at	8-9	259511_at	4-5,11	255671_at	3	263193_at	2,4,10-11	264949_at	5,9-10	249015_at	1	250697_at	6,11	260474_at	11	259236_at	6,8,11	245622_at	2,4,7,9	264377_at	6,8	259988_at	3-4
252972_at	5,10	257974_at	1-2,4-5	250958_at	4,6-7	254077_at	1,5,8,11	251140_at	3,6-7	246053_at	6	263127_at	4,10	256391_at	4-5,10	264382_at	6,9,11	267383_at	1,7	261999_at	5	266083_at	1
259492_at	2	247202_at	10	261166_s_at	5	261301_at	3	252481_at	2,4,9-10	248528_at	6,10	257562_at	11	258528_at	1,8-9	245454_at	5,7,10	265145_at	6	246244_at	4,6-8	246907_at	5
255383_at	4,7	258064_at	11	247997_at	4,11	253071_at	6,9	251419_at	5	253011_at	6,9	263446_at	4-5	248968_at	4,6,10-11	263950_at	2	261046_at	2	267640_at	1,5-6	260016_at	1-2
259075_at	10	246390_at	3	244951_s_at	2	267565_at	7	266650_at	4	257860_at	3,6	255147_at	5	251639_at	8,11	267277_at	1,3,6	252030_at	4-5,7	252930_at	2,7	248434_at	6
252141_at	1-2	261627_at	3,8,11	266704_at	5	253720_at	8-9	262318_at	7	253204_at	5,7,11	267165_at	5-6,9	256879_at	9	257756_at	6,10-11	256217_at	3	260603_at	1-3,5,11	265052_at	2,9
260474_at	10	259985_at	2-3,7,9-10	249739_at	7	245518_at	1,9	260430_at	1-2,5	260317_at	9	254235_at	5,8,10	254199_at	7-8	248467_at	2-3,5-7	267038_at	3	252242_at	3,10	257787_at	9-10
258528_at	2-3,9-10	261632_at	5,10	257689_at	3,6,9	246770_at	5	265812_at	5,8	259787_at	9	251402_at	1,9	256978_at	9	255860_at	2	252145_at	1,3,6,11	265189_at	7	263291_at	1,10
248968_at	1	262529_at	10-11	251239_at	7-8	251801_at	11	245025_at	1,6-7,9	263503_s_at	7,9	258738_at	4	250587_at	1,8,10	253747_at	4,6-7	259326_at	1,6,9	256125_at	5	263143_at	4
256879_at	11	263010_at	9	265008_at	6,8-9	259107_at	1	260265_at	5,11	259140_at	3,7,10	260015_at	3,10	261107_at	2,4,6,8-11	260539_at	6,8-9,11	263102_at	4-7,9-10	255981_at	7	247951_at	6
254199_at	8	251157_at	6	255386_at	4	262985_s_at	8	262052_at	5-6	257926_at	2,5,7,9	260418_s_at	1,6	256892_at	9	264792_at	4,6,9-10	266895_at	1,3-4,6	253929_s_at	5	246579_at	1
250587_at	7	264323_at	3,7	246195_at	1	256578_at	5,10	256518_at	2,4,6,8	257885_at	1,11	258954_at	5,8-9	245717_at	10	251259_at	11	254082_at	1-3,5,7,10	254335_at	2	255936_at	6,10
261107_at	1-2,6-7,9,11	253061_at	1,4,9,11	248085_at	5,11	251962_at	3,5,7,11	257408_at	1	252000_at	6	264164_at	2-3	259164_at	3,10-11	253188_at	2,4	252240_at	2,6	250451_at	4,8	261149_s_at	1-2,10
254534_at	8-9	252759_at	11	266855_at	1,9	266902_at	4	254598_at	6,11	245570_at	4,9	259019_at	7	257088_at	5-6,9	259160_at	2-3,5	249565_at	5	264033_at	6,10	266379_at	5-6
256892_at	2-3,8	247518_at	3	263127_at	4,10	260540_at	1	254742_at	5,7-8	246410_at	6	253577_at	6-7	262954_at	1,4	253169_at	3,5,7,9	253627_at	2,4,8	266219_at	4-5	257999_at	1,4
245717_at	7-8	258390_at	6	257562_at	6,11	258889_at	11	249465_at	2,9	252853_at	1,8	265099_at	6	263157_at	2,5,11	258460_at	1,7,10	260002_at	2,5	247265_at	2,4	266319_s_at	2
259164_at	2-3,6	262463_at	9-10	263446_at	5	266986_at	4,7,11	262656_at	7-8	252074_at	6,8	266589_at	8,10	251665_at	2,8	260556_at	1	252357_at	3-4,7-8,11	261113_at	1	259544_at	7
257088_at	11	249011_at	1,8	267165_at	1,3,5-6,9	252842_at	9	248912_at	1	253970_at	4	264614_s_at	8	263424_at	6,9-10	246064_at	3,7	250392_at	6,10	258550_at	11	257095_at	4,8
262954_at	4	267636_at	2	264478_at	8-9	251436_at	7	251747_at	3-4,6-7,10-11	247298_at	3,5	264889_at	11	245733_at	4,8	258448_at	2-3,7,9	250888_at	1,3,6-7,9	262922_at	3-4	252236_at	4-5
251604_at	2,7	249840_at	6-7	254235_at	4	246229_at	6,8	249019_at	1,7,9	267617_at	1,9-10	263290_at	5,7	260096_at	2	267406_at	1,7,10-11	261252_at	3	250876_at	3	256803_at	3,11
263157_at	1-2,5	247819_at	3-4,10	251402_at	9	252075_at	2,4-5,7	246974_at	10	262228_at	1,4,9-11	251826_at	6-7	258913_at	9,11	265464_at	4,8,11	261775_at	1,7,10	253739_at	3	262738_at	11
251665_at	8	251297_at	3,5	252035_at	9	265025_at	1,3	258977_s_at	2	256001_at	9	245908_at	1	247314_at	2-3,6,9	251507_at	3,8,10	267123_at	9	245526_at	2,10-11	246013_at	7
260400_at	5	245710_at	11	258738_at	1,4,7,10	256664_at	9	254649_at	11	249148_at	9	252623_at	3	267436_at	10	250618_at	2-3,9	264747_at	3-5,7	259223_at	9	263534_at	2,6
245733_at	1,3-4	266202_at	6	260015_at	2-3,10	255944_at	4	252216_at	4-5	255783_at	2,4	249665_at	2,11	252051_at	7,11	256335_at	7,9	267301_at	1-2	259848_at	6,10	257114_at	1
260096_at	1,9	253000_at	1,9	260418_s_at	6-7	250633_at	1,4	255954_at	6,10	251724_at	3	250736_s_at	6,8	259592_at	1,10	258940_at	1	251920_at	9	261418_at	1	261921_at	5,8
263424_at	1	246510_at	1,5,7-8,10	258954_at	1	253121_at	4,8-9	245565_at	5	262625_at	10	254780_s_at	2,4	252748_at	6,11	259439_at	3	254657_s_at	5-6,8-9	245279_at	2,8	249634_at	11
258913_at	3-4	250687_at	1-2,4,9	264164_at	2	252410_at	4-5	248324_at	11	251567_at	6,8,11	251650_at	4	267573_at	2,11	252588_at	8-10	247682_at	2	248556_at	1,3,10	260718_at	9,11
247314_at	2	267318_at	7	259019_at	1,7	262002_at	8	266330_at	8,11	262094_at	3,5	255931_at	10	261077_at	7	260703_at	9	252039_at	1,7	256513_at	9	259825_at	4,6
267436_at	5	263180_at	1,7,9-10	253577_at	6	253508_at	5	265744_at	6	251314_at	2,4-5	262187_at	9	245203_at	1,5	263484_at	1,3	258521_at	6,8	245026_at	7	260845_at	10-11
248345_at	4	250805_at	9	265099_at	8,10	264215_at	9	249199_at	1-2,8	253042_at	10	255911_at	1,9	262962_at	10	251971_at	6,10	254895_at	2,8	255767_at	7	248929_at	9
266909_at	4	254888_at	5,9	266589_at	8,10	255684_at	6-7	249015_at	3,8-9	255224_at	6	246138_at	6	259218_at	2,6-7	247625_at	8,11	256535_at	1	255741_at	4,6-7	265619_at	9
267349_at	8	245426_at	4-5	264889_at	10	246165_at	5-6	246053_at	10-11	256556_at	5,7,10	252514_at	3,5	248017_at	4-5	259001_at	1,3,5,8	264949_at	8-10	258475_at	4	258666_at	1
259592_at	10	254696_at	9	263290_at	5,7	249321_at	7	248528_at	6,9	263961_at	2,4	248343_at	5	260684_at	5,9	249003_at	1,3-5,11	251140_at	1,3,9	258147_at	4	256399_at	8,10
252748_at	8-9	263033_s_at	5,10	256474_at	4,8,10	246391_at	4,7	253011_at	4	245453_at	5	257365_x_at	4	261608_at	4	250442_at	1,4,9	252481_at	1-2,9	256887_at	11	259032_at	6
267573_at	1,3,6,8-9	267007_at	5,8	245908_at	2	262218_at	1,8,11	247777_at	3	266328_at	5	256598_at	2,6,10-11	259803_at	2-3,6,8	264297_at	1,3,5-7,9	251419_at	9	257012_at	10	262086_at	6,11
245203_at	4	260612_at	3,5	252623_at	3	254302_at	10	258628_at	5	260413_at	1	256689_at	4,10	255671_at	3,11	262367_at	3,7	266650_at	5,10	262126_at	1	246362_at	5
261077_at	1	266850_at	6	249665_at	2,6,11	259816_at	8	253204_at	2	251548_at	4,9	258598_at	5,11	250958_at	2	260774_at	2,6	258486_at	10	252934_at	4-5	256610_at	10
259218_at	6	260061_at	8-9	254780_s_at	2,4	262280_at	1,7	263503_s_at	1-2,7	259142_at	3,5	252143_at	1-2	247160_at	4	248422_at	4,9	262318_at	3,7,10	262321_at	7	264321_at	4
262962_at	4-5,11	254795_at	7,9-10	251650_at	4	262749_at	7,10	259140_at	5,10	245032_at	5,11	252079_at	9	261166_s_at	9	259360_at	2-4,7,11	260430_at	1	255564_s_at	7-8	259324_at	3,9-11
248017_at	9	248066_at	7,11	255931_at	10	251790_at	2,7	250170_at	6-7,10	259871_at	2,9	262001_at	2-3,10	267366_at	3,6	250988_at	1,4,7	245025_at	2,4-5,8	247689_at	10	255313_at	5-6
260684_at	1,7,11	267254_at	5,11	247275_at	8	264512_at	2	265446_at	2-3,10	265984_at	4-5,9,11	260479_at	7	247997_at	2,4	250292_at	5,11	265812_at	1-2	267459_at	4	253596_s_at	7
261608_at	3,5	248524_s_at	1-2,10	255911_at	1,9	262244_at	7	257926_at	2,6-7	246628_at	11	264313_at	3,9	266704_at	4,10	264310_at	3-4,9-10	262052_at	5	258678_at	4-5,7	259486_at	6,8
259803_at	1,3,8-9	257892_at	2-3,6,11	246138_at	6	264103_at	11	245570_at	4,6	263917_at	1,6,10	261523_at	1,10	247239_at	3,11	264678_at	2,10	260265_at	4,8,10	258793_at	3,7,9	250686_at	5,8,11
255671_at	3,11	267048_at	1	248343_at	2,5,9	255217_s_at	9	252000_at	2,5	250529_at	10	249735_at	10-11	249739_at	6	265997_at	1,11	256518_at	4,6,9	261124_at	6	266065_at	2,8
250958_at	4,6-8	258165_at	3,7,11	256598_at	2,5,10	250967_at	7	261638_at	4,10	254816_at	7,9	251673_at	8-9	257689_at	1,3,9	266526_at	11	254598_at	10	266812_at	5,7	260248_at	7-9,11
247160_at	8	258718_at	4	256689_at	4,10	256465_at	4	252853_at	4,8,11	266610_at	8	259054_at	2,7	251239_at	6,8	266281_at	3-4,6,8	249465_at	3,6-7,9	255609_s_at	1-2	246061_at	6
261166_s_at	6	248678_at	4-5	259936_at	2,11	249780_at	5,7,11	253970_at	7,9	257910_at	1,4	256411_at	8,10	254439_s_at	5	249564_at	2	254742_at	1,3,7,11	263361_at	1,5-6,11	254132_at	6
267366_at	5,11	254368_at	2,7,9,11	258598_at	11	257711_at	3,7-8	247298_at	9	252049_at	3,9	259729_at	7	265008_at	6	246011_at	10	262656_at	2,10	248822_at	4,6	260341_at	6
247997_at	4,9,11	252974_at	8,11	253275_at	2,10-11	265781_at	3,6	262228_at	7-8	258252_at	1	255402_at	5	255386_at	3	250285_at	1,5	248912_at	1-2,5-6,11	255798_at	1,4,8	253730_at	3
244951_s_at	3,5	245762_at	7,9	252143_at	1-2	245950_at	1	249148_at	2	246915_at	8	253476_at	2	246195_at	1,8	260563_at	4-5,9	251747_at	4	251222_at	6,9	254593_s_at	11
266704_at	5	267188_at	1,6,8	252079_at	1,9	248676_at	1,3	251724_at	2,9	259702_at	9	256821_at	1-2	257562_at	10	253394_at	8	246974_at	5-6,10	263637_at	5,11	262845_at	4,6,11
247239_at	8	256699_at	2,5	262001_at	3,10	252091_at	3-4,6	262625_at	1-2,4,7	247012_at	6,8,11	247484_at	5	263446_at	3-4,9-10	252087_at	1-2,9	258977_s_at	1,6	257993_at	2	249573_at	3,6
257689_at	3,8-9,11	258192_at	5,11	260479_at	3	255599_at	7	251567_at	11	248399_at	6,10	252007_at	2,6,8	255147_at	5,11	252581_at	5	254649_at	3,5,7	257599_at	5,10	259138_s_at	9
249739_at	2,6	246173_s_at	1,5	261523_at	1,8,11	258162_at	3,10	262094_at	5	259172_at	1,4-5,9	246418_at	1-2	267165_at	5-6,11	248437_at	5-6,8,11	245565_at	3,5-6,8-10	264354_s_at	1,3,10	249269_at	6
251239_at	6	245825_at	11	249735_at	3,11	247875_at	11	251314_at	2,8	265416_at	1,6	253925_at	8,11	265153_at	7	262596_at	1,5,8	248324_at	3,6,8-9	248444_at	10	245142_at	3
254439_s_at	5	261406_at	5,10	253761_at	6,9	257342_at	1-2	253042_at	2,10	256784_at	11	260212_at	4	264478_at	4-5	250863_at	7,10	262799_at	6	256075_at	6,11	253774_at	6
265008_at	6,8	266953_at	11	251673_at	8-9	265877_at	4,7	255224_at	1-4,10	263609_at	3,11	266687_at	3	254235_at	3,10-11	253811_at	10-11	266330_at	2-3	266070_at	3	246431_at	4,7
255386_at	2,7	256286_at	6	259054_at	5	246855_at	3-4,6	256556_at	11	246453_at	1,8	265648_at	1	252035_at	1,10	255014_at	3,8-9	265744_at	4-5	260916_at	10	244940_at	4,8-10
246195_at	1,8,10	250412_at	7,9	256411_at	8,10	257381_at	11	266328_at	5,8	250031_at	4,7	257817_at	4,9	260015_at	3,7	267146_at	1,4,6,8-9	249199_at	2	246718_at	10-11	246116_at	2
266855_at	1,9	263210_at	1,8	259729_at	7	246943_at	10	245453_at	3,6-7	264972_at	5	267086_at	3	260418_s_at	1,4-5	264812_at	1,3,5,9	254733_at	2	258462_at	4,10	247934_at	7,9
263127_at	10	247886_at	9	267596_s_at	1	255408_at	8,11	263517_at	11	261765_at	10	252185_at	4	258954_at	2,9	248689_at	5,9	249015_at	3,6,8,10	267061_at	1,7	250448_at	1-2,7
250697_at	3,8	263201_at	8	255402_at	5	253451_at	3,8,11	260413_at	7	250754_at	3,7,9	263475_at	4-5,8,10	264164_at	2,6-7	248666_at	1,7	246053_at	9	245994_at	4	260633_at	4
257562_at	4,9,11	251800_at	6,10	253476_at	2,10	250495_at	1,10-11	251548_at	9	256605_at	5-6,9-10	259249_at	7	259019_at	7	250641_at	2,5,7,10-11	248528_at	9-10	253578_at	3	263899_at	11
255147_at	6	263348_at	2	247484_at	7	265925_at	10	259142_at	1,3,5,8-9	249362_at	6	256254_at	8	253577_at	6	245622_at	1-2,7-9	253011_at	5-6,9	250709_at	2	247609_at	10
267165_at	1,3,5,9,11	246542_at	2,10-11	246418_at	2	258171_at	11	245032_at	5,8,10-11	267039_at	3	264266_at	4,10-11	265099_at	4,6,10	259436_at	5	247777_at	1-2,9-10	263193_at	2,11	264828_at	7
265153_at	2	259988_at	2	252007_at	2,4,7-8	247041_at	5	259871_at	5,10	250336_at	7	255129_at	3,11	266589_at	11	267383_at	1-3,11	257860_at	2-3,6-7,10	259248_at	6	254308_at	2
264478_at	9	266083_at	11	253925_at	8	252642_at	5	265984_at	2,4-5	253115_at	4	253653_at	6-7	264614_s_at	7	265145_at	6	253204_at	2,5,11	266547_at	6	261869_at	4,10
254235_at	3-5,10-11	263623_at	9,11	260212_at	4	246480_at	1	246628_at	7,9	246905_at	9	265649_at	3,5,9	265309_at	3	261046_at	1,4	260317_at	8-9	254077_at	5,7-8,10	263208_at	2,10
251402_at	10	253212_s_at	2	255925_at	9	258783_at	5,7,10	250529_at	8	252972_at	5	259162_at	8	263290_at	3,5,7	252030_at	5,9	259787_at	1-3,9	267182_at	5	264766_at	5,10
258738_at	1,7,10	260701_at	9	245522_at	4,6,11	248253_at	4	254816_at	3,5	259492_at	1	257001_at	4,10-11	258021_at	1,5	256626_at	1,5	263503_s_at	9	248163_at	3,9	246293_at	4,9
260015_at	3,10	246907_at	5,8,11	265648_at	1,3,7,11	247534_at	1,7,11	257910_at	2,7	259075_at	1	247859_at	4,8	251826_at	7	252145_at	3,5	259140_at	3,5,9-10	253071_at	11	246244_at	6-8
258954_at	1,5,9	251063_at	4,6	257817_at	10	256633_at	8	252049_at	1,11	252141_at	2	247659_at	7	256474_at	6,11	267038_at	3	250170_at	5,7	267565_at	11	264377_at	3
264164_at	2	265052_at	2,9,11	252185_at	4	265695_at	5	259491_at	8	256391_at	11	253304_at	2,4,7,11	256371_at	5,9	259326_at	1,3-6,8-9,11	265446_at	9,11	251141_at	1,4,11	261999_at	1,5
253577_at	1,6-7	257787_at	9	254198_at	4,10	248597_at	6	259702_at	4,9,11	255269_at	7,10	249808_at	6,10	245908_at	2,4	266895_at	1-3	257926_at	2	245518_at	9	267640_at	10
265099_at	6,8,10	263291_at	1	263475_at	5,8-9	266226_at	9	248399_at	3	260474_at	3,6-7,9	246150_at	2-3,5,8-9	252623_at	6	263102_at	1	257885_at	1,3,9,11	253720_at	2	260603_at	2,5,9,11
266589_at	5,8	253127_at	1,3-4,11	256254_at	8	255998_at	8	259172_at	2-4	258528_at	10	245443_at	2,5	249665_at	2	254082_at	1,3,5,8-9	245570_at	4,8-9,11	265401_at	1	252242_at	11
264614_s_at	8,10	263143_at	11	266233_at	1,6	252008_at	2,8	265416_at	1	248968_at	8	265296_at	11	250736_s_at	1,7,9	252240_at	2-3,6-9	261638_at	5,10	264592_at	1	265189_at	7,11
263290_at	5,7	247951_at	6,8,10	264398_at	3,6,8	253265_at	6,11	256784_at	5,11	251639_at	4,7	253163_at	4,8-10	254780_s_at	4	249565_at	1,9	246410_at	6	251801_at	11	256125_at	1
258021_at	1	255936_at	10	264266_at	4,10-11	251058_at	2	263609_at	1,4-5,9,11	252635_at	3,5,10	262850_at	1	251650_at	2	253627_at	2-3	252853_at	1	261896_at	8	255981_at	4,6,8
256474_at	8	261149_s_at	1-2,4,7,10	253653_at	4,6	264805_at	4	246453_at	5	254199_at	9	256192_at	5,8,11	255931_at	11	260002_at	2,5-6	252074_at	6	262985_s_at	3	251397_at	7,10
251826_at	7	251484_at	5-6	265649_at	4-5,7,9	264897_at	2,4	250031_at	2,10	256879_at	3	249445_at	3	247275_at	2	252357_at	4,8	253970_at	2	256578_at	10	265366_at	1
245908_at	2	244925_at	9,11	257001_at	4,10-11	260599_at	10	264972_at	4,6,9	256978_at	7	259767_s_at	9,11	251964_at	4	250392_at	7	247298_at	2,9-10	245391_at	4	250400_at	10-11
252623_at	3	266379_at	5	259162_at	1,8	254746_at	3,5	250754_at	7,10	266250_at	1,9	249839_at	8,11	255911_at	2,8,10-11	250888_at	1-2,6,8	267617_at	8,10	251962_at	2-5,7	247265_at	2,6
249665_at	2	257999_at	4,6,8	247859_at	4,8	251175_at	8	261765_at	2	245717_at	11	260403_at	1,5	249350_at	9	262800_at	1,3,6	262228_at	1,5,9-10	266902_at	1	263592_at	2,11
254780_s_at	2,4	266319_s_at	3,11	247659_at	2,7	258451_at	3,5	248671_at	5,8	259164_at	2,4,10	262015_at	4	246138_at	7	258457_at	9	256001_at	1,9,11	260540_at	7	258550_at	11
251650_at	4	257095_at	5	253304_at	2,4-5,7	250144_at	10	245387_at	3,8	257088_at	5,9	248975_at	6	252514_at	4-5	261252_at	5,9	255783_at	3,8	254864_at	11	262922_at	1
255931_at	9-10	259544_at	2,7	249808_at	7,10	255004_at	6-7,9	256605_at	1,4-5,9,11	250169_at	7	248618_at	3,6,10-11	256086_at	6,9,11	261775_at	2-3,6	249148_at	1,7	266986_at	7,11	250876_at	2,10
247275_at	8	256803_at	11	246150_at	2,5	264481_at	7,10	249362_at	8	262954_at	2,6	258330_at	3	248343_at	2,8	267123_at	2-3,7	251314_at	4	252842_at	1,9	253739_at	2
251964_at	5	252236_at	4	253163_at	5,9	263727_at	11	267039_at	3,7	251604_at	4,8-9	257657_at	10	256598_at	5,11	264747_at	5	251567_at	3,5,8,11	251436_at	4	261418_at	8
262187_at	9	262738_at	10-11	249445_at	3-5	259751_at	7	250336_at	1,10	263157_at	3,5	263777_at	2,6,8	252143_at	3,10	267301_at	1-2,5,7	262094_at	3,5-6,11	246229_at	3,11	248556_at	9-10
255911_at	6	246013_at	7	245134_s_at	1	246481_s_at	4,10	253056_at	2	251665_at	1,7-8,10	250667_at	1	262001_at	3,7,10	254657_s_at	6,9	253042_at	2,4	260781_at	1,6,11	245279_at	6
252514_at	3,5	250645_at	4	259767_s_at	3	251972_at	1	246905_at	5-6,9	245733_at	4,6	263643_at	5	260479_at	5,8	251920_at	1,10	256556_at	3,6	252075_at	1,3,7	256513_at	7,10
246138_at	1,10	257114_at	2,4-5,8	260403_at	1,5	255769_at	4	252972_at	3,10	263424_at	3	252610_x_at	9	264313_at	1	264468_at	7,10	263961_at	10	247937_at	1	245026_at	3,7-9
248343_at	5	263534_at	2-4,6,10	248618_at	3,6,8,11	255122_at	6	259492_at	4	260096_at	2-3,7	260305_at	4,10-11	261072_at	1	257604_s_at	1,4,9	266328_at	5,7	262702_at	1,6	261254_at	8,11
256598_at	6,10-11	261921_at	7-8,10	247561_at	1	248216_at	3,8	255383_at	4,7,10	258913_at	4	258093_at	10	261523_at	1,3,5-6,10	252039_at	10	245453_at	3,6	265025_at	9	255767_at	3,6
256689_at	4,10	260718_at	9	257657_at	10	267068_at	3	252141_at	5	247314_at	3-4,8	246033_at	10	249735_at	10-11	247682_at	2,4-5,10-11	263517_at	2,9-10	254311_at	3	255741_at	8
259936_at	2	249634_at	5,11	263777_at	2,6,8	253530_at	9	256391_at	10	264591_at	5,11	256940_at	4	253761_at	11	258521_at	1,4,8	260413_at	3,6,8,11	251122_at	9	256887_at	6-7
253275_at	2,5,10-11	259825_at	4	263643_at	5	265251_at	6	255269_at	4	267436_at	1	245135_at	9	259729_at	4	254895_at	2,6	259142_at	3-5,8	252197_at	1	257059_at	6
252143_at	1-2	260845_at	9-11	253928_at	4	259496_at	7-8	258528_at	1,11	248345_at	11	261706_at	3,5	267596_s_at	4,9	256535_at	1,4,6,8	251548_at	2,4-5,8	252137_at	2,4-5,10	262126_at	5
252079_at	1,9-10	265619_at	9	250982_at	8	265378_at	8	248968_at	1	266909_at	6,8-10	257890_s_at	1,9	253476_at	1,3	251140_at	3,6	245032_at	5,11	265155_at	1	262321_at	7
262001_at	2,10	248929_at	1,9	252610_x_at	10	256522_at	1,10	252635_at	10-11	252051_at	3	255382_at	2,5,7,10	247484_at	2,6,9	252481_at	2-3	265984_at	5,9,11	246188_at	5,8	262933_at	5,9-10
264313_at	1,8,10	257721_at	7	260305_at	4,11	265408_at	7	251639_at	1,4	267349_at	7	256910_at	2	246418_at	9	264949_at	1,5,9-10	246628_at	1,4,11	252410_at	1,3,10	255564_s_at	8
261072_at	4	258666_at	1	258093_at	1,10	263842_at	9	254199_at	6,8,10	259592_at	2-3,6-7	263690_at	5,8	253925_at	8,11	266650_at	1,4,6,11	263917_at	10	256239_at	8,10	247689_at	2,8
261523_at	1,7-8,10	260316_at	1,5,8	246033_at	10	253807_at	8	256978_at	7	252748_at	6,9	261674_at	4,10	260212_at	1-3,5	258486_at	10	254816_at	7-8	262002_at	7	258678_at	10
249735_at	3,10-11	262086_at	11	256940_at	4	266571_at	4	261107_at	1-3	267573_at	2,6,9	260250_at	8,10-11	266687_at	8-9	262318_at	4,6-8,10	250529_at	1,6	251294_at	6	258793_at	8
251673_at	8-9	256399_at	7,10	257890_s_at	6,9	248584_at	8	254534_at	6	261077_at	3,6,8	266028_at	3,8,11	248028_at	4,7,10	260430_at	2	266610_at	5,8,10-11	253508_at	6,10	261124_at	6
259054_at	5	256610_at	4	261706_at	3,5,7	248269_at	4	256892_at	2,7-8	245203_at	1-2,5,10	255665_at	3,10	265648_at	4,11	245025_at	4,6-7	257910_at	1,4	251534_at	6,10	251289_at	10
259729_at	7	259324_at	3,10-11	255382_at	10	255276_at	3	266250_at	5,8,10	259218_at	3,7,9-10	252381_s_at	2-3,6,10	257817_at	10	265812_at	2,4-6,8	252049_at	9	264215_at	1	266812_at	5,7
267596_s_at	1	255313_at	1,4-6,9,11	263690_at	5,8	257694_at	3,5	245717_at	7	262962_at	2,11	267261_at	11	252185_at	2,9	260265_at	3-5,11	258252_at	8,10	246391_at	4	255609_s_at	3,5
255402_at	5	253596_s_at	7	261674_at	4	246613_at	9-11	257088_at	6,8	248017_at	1,8	264066_at	5,8,11	263475_at	5,7-8	262052_at	2,5-7	259491_at	6,9,11	262218_at	1-2,8,10	263361_at	6
253476_at	2	259486_at	6,8-9	260250_at	3	260110_at	6,8	250169_at	2	263814_at	1,4,7,11	247594_at	4-5	259249_at	7	256518_at	3-4	259702_at	2,7	254302_at	9	248822_at	11
256821_at	2	250686_at	5,8	266028_at	3,6,8,11	253576_at	2	262954_at	6	259803_at	5-6,10	248417_at	5	266233_at	11	257408_at	1,3,8	247012_at	6	260928_at	4,11	251473_at	11
252007_at	2,4,6,8	246061_at	6	255665_at	10	262594_at	2,6	251604_at	3,7	261608_at	3,10	264566_at	5,10	255129_at	9	254598_at	6,9	248399_at	6	262749_at	7,10	251222_at	3-4,6,9
246418_at	1-2	253730_at	3,7,11	252381_s_at	3,6	257590_s_at	10	263157_at	1-2,5-6	255671_at	11	254060_at	2,7	253653_at	3,5,10-11	254742_at	4-5,7-8	259172_at	5,9	264167_at	2,4,7,9	263637_at	5-6,8,11
253925_at	4,8,11	254132_at	1	264066_at	5,8,11	260010_at	5,10	251665_at	8	250958_at	1	260626_at	1,6	265649_at	9	249465_at	2,9	265416_at	1,11	251790_at	3,9	256600_at	2,4-5,11
260212_at	1,4	260341_at	1,5,11	267261_at	1-2,10	258559_at	1,4,10	260400_at	5,7	247160_at	3	246089_at	1	257001_at	4	250581_at	11	256784_at	4,6-7,9	256176_at	7	253916_at	1
255925_at	9	262845_at	4	247594_at	4-5	251816_at	2	263424_at	4,11	261166_s_at	5	246931_at	1,3,10	259162_at	4-5,8	248912_at	6,11	263609_at	3,11	262244_at	1,7	257993_at	1,5-7
266687_at	3	249573_at	3,6	264566_at	10	253978_at	10	245733_at	3-4,6-7	267366_at	4-5	261576_at	2	247859_at	1	251747_at	3-4,7,10-11	246453_at	3-4,6,8	264103_at	6,9	257599_at	5
245522_at	2	254593_s_at	2	248417_at	3,5,7	255043_at	6-7	260096_at	1,10	247997_at	2,4	262207_at	2	253304_at	6	249019_at	1,3,7,10	250031_at	7	255217_s_at	3,7	265202_at	2
248028_at	4	259138_s_at	3,11	254060_at	2,7	250690_at	6	258913_at	2,5	244951_s_at	2,8,10	250978_at	7,9,11	249808_at	6	246974_at	7,10	264972_at	2,4-5	249780_at	3-5,7,11	264354_s_at	2-3,8,11
265648_at	1,3,7,11	255724_at	3	260626_at	1,4-6	253984_at	2,4	247314_at	4	266704_at	1,10	257393_at	3	246150_at	2,7,11	258977_s_at	2,8	261765_at	2	257711_at	1,4,8	256075_at	4,7,10
257817_at	9-10	249269_at	2,11	246089_at	1	245307_at	2	267436_at	9	247239_at	3,7,10	245302_at	2,6	245443_at	5,8	254649_at	7,11	256605_at	4-6,9	245950_at	10	248444_at	1
252185_at	4,8-9	253774_at	11	246931_at	1-2	257806_at	1,4	266909_at	2,4-5,10	257689_at	3,9	263090_at	2,10	265296_at	3-5	252216_at	4	249362_at	2,8,10	249697_at	10	266703_at	7
254198_at	10	246431_at	4	262207_at	2	246949_at	6,8	248345_at	1,5-6	251239_at	2,4-5,8,10	265261_at	3,10-11	262850_at	4,6	245565_at	6,8-10	267039_at	3,5-6	249328_at	5	266956_at	1,4
263475_at	5,8-10	244940_at	3-4,9-10	245302_at	2,4	249765_at	7,10	259592_at	3	255386_at	2-3,6	263401_at	2	256192_at	2	255954_at	6-8	250336_at	2-3,10	262188_at	1,4	246718_at	6,10-11
256254_at	1-2,7-8	246116_at	2	257393_at	1,3,11	259310_s_at	5	252748_at	6,8	265008_at	1-2,6	260825_at	10	259767_s_at	3,5,11	248324_at	3,6	253056_at	2,6	248676_at	1	252543_at	4,9
266233_at	9	247934_at	7,9-10	263090_at	2	251581_at	2	267573_at	6,8	246195_at	5,9	267079_at	5,8	249839_at	2,7	262799_at	3-4,11	253115_at	2	258545_at	1,3-4	259790_s_at	4
264398_at	3-4,6,8-9	258512_at	4,10	263401_at	2,7,10-11	266137_at	5	261077_at	6	248085_at	1	252104_at	4	259946_at	2-3,6,8	266330_at	1,4,6,8,11	246905_at	5	256334_at	8	245957_at	1,5,11
264266_at	4,10-11	255544_at	6,11	265261_at	1,9-11	253793_at	2	245203_at	1-2,7	266855_at	3-4	249949_at	5-7,9	260403_at	2,7,10	254733_at	2-3,8,10	252972_at	4-5,11	252091_at	3	267061_at	1,9,11
255129_at	3,10-11	250448_at	2,7,11	260040_at	8	257330_at	2	262962_at	1,4-5	263127_at	5	248748_at	7-8	248618_at	11	249199_at	1-4,8-9,11	255383_at	5	257517_at	1	252297_at	9
253653_at	5,9	263914_at	2,4	267079_at	5,8-10	247923_at	2,8	257521_at	3	250697_at	1,3,8-9,11	263353_at	6,10	265510_at	5-6,9	249015_at	9-11	259075_at	1-2	256772_at	1,8-9	253578_at	9
265649_at	2-5,7,9,11	260633_at	4	252104_at	4,8	261282_at	7,9	259803_at	3,6,8-10	257562_at	2	245037_at	2,4	258330_at	1,7,11	246053_at	8,11	252141_at	2	258162_at	10	263193_at	10-11
259162_at	8	246913_at	9	260825_at	3,10-11	252606_at	6	261608_at	3	255147_at	1,3,6	248088_at	5,7,10-11	257657_at	8	248528_at	6,9	256391_at	11	247875_at	3,11	259248_at	8
257001_at	4,8	247609_at	10	249949_at	5,8-9,11	253156_at	6	250958_at	6	267165_at	3	261580_at	5,8	263777_at	1,4,7-8,11	253011_at	4	255269_at	10	246855_at	2,5-6	254982_at	6,10
247859_at	4,7-10	264828_at	10	248748_at	7-8	245155_at	7	247160_at	2,8,10	265153_at	6	262240_at	5,8,11	250667_at	1	247777_at	1,3,6	258528_at	11	246943_at	4,7,10	254077_at	4-5,8-10
247659_at	2,7	261869_at	4,10	263353_at	6,8,10	261375_at	3,10	261166_s_at	4,6	264478_at	1-2,4-5,8	258976_at	11	263643_at	5	258628_at	5	248968_at	2	252781_at	3,7	261301_at	3
253304_at	2-3,5,9,11	263208_at	8,10	245037_at	2	266378_at	2,4	247997_at	4,9	254235_at	8	256121_at	7,9-11	250982_at	4,7	257860_at	2	252635_at	3,5,10	255408_at	10	248163_at	6,9
249808_at	6,10	264766_at	8	248088_at	5,10-11	256482_at	7-8	267366_at	1	252035_at	7	263105_at	3	252610_x_at	7-8	253204_at	1,5,7	254199_at	5,8-9	245379_at	7	253071_at	9,11
246150_at	2,5	246293_at	5,9	252161_at	5	262447_at	6	266704_at	1,5,7,9	258738_at	9	250330_at	4,6,8	260305_at	3-5,7-8	259787_at	8-9	256879_at	3	265925_at	2	251141_at	8-9
262850_at	8-9	246244_at	6-8	261960_at	4	262598_at	3,7-8,11	247239_at	1,5,7	260015_at	3,5,7	245516_at	5,8	258093_at	8,10	263503_s_at	1-2,6-8	256978_at	7	249912_at	10	245518_at	5
253163_at	1,4-5,7-10	264377_at	2-3	250875_at	11	260503_at	5	257689_at	3,7,9,11	260418_s_at	6	246583_at	4,8	246033_at	1	259140_at	5,9,11	250587_at	3	258171_at	6-7,11	264592_at	11
249445_at	3,5	261999_at	1,5,10	256121_at	3,7,9,11	263993_at	4	249739_at	2,7-8	258954_at	1	253872_at	1	257890_s_at	9	250170_at	1	261107_at	2,9-10	247041_at	2,7	265401_at	7
256192_at	3,5,8	267640_at	10	250330_at	4	254577_at	4	251239_at	11	264164_at	11	258672_at	1,6-7	261706_at	2	265446_at	9,11	254534_at	3,10	252642_at	2-4,6,10-11	246770_at	5,8,10
249839_at	1,6	260603_at	2,5,11	246583_at	9	245193_at	11	254439_s_at	9	259019_at	2-3,7,9	264470_at	1,3,5,10	255382_at	2,9	257926_at	2-3,7	266250_at	11	246480_at	1,10	251801_at	11
259946_at	4	256125_at	1-2,9	245516_at	5,8	247257_at	9	255386_at	8-9	253577_at	1,10	265435_s_at	1,3-4,10	256910_at	3-5,7	257885_at	1	259164_at	2,11	246038_s_at	1	259107_at	9,11
260403_at	2,4-5	255981_at	6,11	258672_at	4,6-7,10	255461_at	9-10	265008_at	4,6-7,11	265099_at	3,6	260229_at	1,11	263690_at	8	252000_at	11	245717_at	1	265180_at	4	262985_s_at	8
248975_at	1,6	254335_at	1	264470_at	3-5,10	262109_at	1	246195_at	5,9	266589_at	10	265848_at	7	261674_at	2,10	245570_at	4,6,8,10	257088_at	5,8	264051_at	10	256578_at	5,10
245650_at	6	251397_at	7	253872_at	1	250194_at	5	248085_at	11	264889_at	5,8-9	246633_at	6,10	260250_at	3-4,9-10	261638_at	1,5,10	250169_at	4	256633_at	8,10-11	251962_at	3,5,7,11
248618_at	6,11	250451_at	6	265435_s_at	1,3,10	254085_at	10	266855_at	9	258021_at	5	246660_at	11	266028_at	2,10-11	246410_at	6,8,11	251604_at	4,6,8,10	248597_at	6,11	266902_at	6
258330_at	1,3,5	250400_at	4	260229_at	1,11	259236_at	10-11	263127_at	4,10	263290_at	4	250537_at	3,6	246593_at	4,8	252853_at	2,4	263157_at	1-2,5,10	252008_at	11	255747_s_at	5
257657_at	10	254089_at	3,8	265848_at	11	245454_at	4,7-8	250697_at	3-4,6-8	256474_at	8	257669_at	8-9	248001_at	2-3,7	252074_at	4	251665_at	8	266226_at	2,6	260540_at	6,9
263777_at	10	261113_at	9	246633_at	6,10	260043_at	6	257562_at	10	245908_at	5	260549_at	1,10	267261_at	1	253970_at	6-7,9	260400_at	9	251058_at	5,7	258889_at	11
250667_at	1,10	251869_at	4,6,11	246660_at	11	267277_at	3-4	255147_at	1,3,5-6	251826_at	5,7	259174_at	7	247594_at	10	247298_at	10	260096_at	5,7,11	264805_at	10	266986_at	11
263643_at	5,10	247265_at	2	250537_at	3,8	257756_at	11	267165_at	2,8-9	256371_at	1,7	250756_at	1,11	248417_at	9	262228_at	4-5,7-8,10	245733_at	2,4,9	264897_at	2	252842_at	5
253928_at	4	263592_at	2	257669_at	8-9	258071_s_at	1,4,10	264478_at	3,8,11	252623_at	1,6	266746_s_at	5,7,11	264566_at	5,7	267617_at	3,6	263424_at	2-3	254746_at	3	251436_at	7
250982_at	8	262922_at	1,6	250756_at	11	248467_at	5,8	250108_at	2-3	250736_s_at	6-7	253833_at	10	260626_at	7,11	256001_at	6,9	258913_at	3	247014_at	6	265174_s_at	8-9
252610_x_at	7,9-10	250876_at	2,10	266746_s_at	7	258293_at	5,10	254235_at	10	254780_s_at	2	251808_at	3,9,11	254060_at	2,9	249148_at	4	247314_at	8	247698_at	11	256251_at	10
260305_at	1,4,8,10-11	245724_at	9-10	253833_at	10-11	264090_at	2,9	251402_at	6,9	251650_at	9-10	254962_at	7,9	246089_at	1,3	255783_at	1-2,7-8	264591_at	2,5,11	250144_at	4-5,10	252075_at	2,4,7
258093_at	10	250383_at	2	259945_at	10	257736_at	1	258738_at	1,5,8	255931_at	4,11	265549_at	3	246931_at	2-3,9,11	251724_at	2,4,8-9	267436_at	1-2,11	250987_at	6	265025_at	1
246033_at	4,10-11	261418_at	6	251808_at	3-4,11	254984_s_at	2,11	260015_at	3	247275_at	11	250244_at	6-7	261576_at	4,6,11	262625_at	2,8	266909_at	2,6,10	250195_at	1	251122_at	4
256940_at	4	259848_at	5	254962_at	7	255860_at	1,9	260418_s_at	3,6,8-9	251964_at	9	261229_at	4-5,8	250978_at	7,10	262094_at	5,10	259592_at	4,6	246032_s_at	8	255944_at	7
245135_at	5	248556_at	9-10	265549_at	3	253277_at	9	258954_at	5	262187_at	3,7,10-11	259314_at	3,5	245302_at	2	251567_at	3,11	252748_at	6,10	256133_at	7	245551_at	7
261706_at	3	245279_at	6	250244_at	6-7	260539_at	4,11	259019_at	11	255911_at	4,10	246987_at	11	263090_at	2	251314_at	2,4	267573_at	4,7-8	263727_at	2,8	250633_at	4
255382_at	9-10	263673_at	6-7	259314_at	3	263619_at	7-8	253577_at	1,7	246138_at	7,9-10	263134_at	3,5,11	252104_at	7-8	253042_at	1-2,6,10	245203_at	5,10	250969_at	8	252137_at	2,4-5
256910_at	7	258232_at	2,9	261229_at	3-5	258460_at	1	265099_at	6	249350_at	3,9	256114_at	4,10	267079_at	3	255224_at	2-4,8	261077_at	1,4,8	259751_at	8	265155_at	7,10-11
263690_at	5,8	256513_at	6-7,10	246987_at	9-10	260556_at	6	266589_at	1-2,6,8	252514_at	2-3	252417_at	11	249949_at	2,5	256556_at	1	259218_at	6-8	246481_s_at	5,10	253121_at	1,8-9
261674_at	4-5,10-11	245026_at	6,8-9	263134_at	3,7,11	267406_at	6	264614_s_at	9-10	256086_at	2,4,9-11	252887_at	4,10	248748_at	7	263961_at	8-9,11	262962_at	2,4,11	251972_at	5	252410_at	5
266028_at	6,8,11	261254_at	11	256114_at	3-4,11	258448_at	4,9	265309_at	7,11	248343_at	4,11	263366_at	6	245037_at	4,9	266328_at	5,8	248017_at	3	264781_at	1-2	246188_at	2
260250_at	3	255767_at	3-4,6	252417_at	7,10	261463_at	3	264889_at	5,7	257365_x_at	1,4	263103_at	2-3,9	248088_at	5,10-11	245453_at	1,3,6-7,9	263814_at	6,10-11	262494_at	6-7	251294_at	11
255665_at	10	255741_at	8	252887_at	4	265464_at	1,9	258021_at	6,11	259936_at	3	261430_at	6-7,10	261580_at	3	263517_at	5,10	260684_at	4,9	262849_at	7	267311_at	9,11
246593_at	11	256887_at	10	263366_at	3,6	245015_at	1	263290_at	4-5,10	258598_at	7,11	245053_at	10	252161_at	11	260413_at	2	261608_at	3,8	255122_at	8	262002_at	2,8
252381_s_at	5-6,8	257059_at	6	263103_at	2-3	250618_at	2	256474_at	9	252079_at	4-6,9	258859_at	2	262240_at	2	251548_at	9	259803_at	2,8,10	267068_at	2	253508_at	5-6
248001_at	3	262126_at	5,11	261430_at	6-7,10	250034_at	5,10	251826_at	6-7	262001_at	3,5-6,8	258250_at	1,3,5	258976_at	8	259142_at	5,8-9,11	255671_at	2,8	253530_at	6,8	264215_at	9
264066_at	5,8,11	252934_at	10	245053_at	6,10	256335_at	2	256371_at	1,6,11	260479_at	8	249758_at	6,8	261960_at	1,7,9-11	245032_at	5,8,10	250958_at	1,5	265251_at	4,9	251534_at	6,11
267261_at	1,3,6,11	262933_at	6,9	258859_at	2-3	259439_at	1,8	249665_at	10	261072_at	1	253852_at	2-3,8,10	256121_at	3,7,9-11	259871_at	3,5,8	247160_at	2-4,10	263324_at	5,11	246165_at	10-11
247594_at	5	255564_s_at	7-8	258250_at	1	265081_at	3	252623_at	1,3	261523_at	3,5,10	264198_at	6	263105_at	1,3,10	265984_at	2,4,7,9	261166_s_at	4	259496_at	4,11	262218_at	8,11
248417_at	7	247689_at	5	249758_at	3,6-7	251043_s_at	1,11	250736_s_at	8-9	249735_at	1,6,9-10	267124_at	1,7	250330_at	4	246628_at	3,7,9	267366_at	4-6	265378_at	11	262640_at	5-6
264566_at	2,5-6,10	258793_at	7,9	253852_at	3,10-11	260703_at	10	254780_s_at	6-7	253761_at	4,8,11	255567_at	1-3,7-8,10	258672_at	6-7,10	263917_at	1,10	247997_at	1-2,4	256522_at	9	246391_at	4
254060_at	2,7	258678_at	5,10	264198_at	3,6	255037_at	5,11	251650_at	2,9-10	251673_at	2,6-7	256888_at	1	264470_at	6,8	250529_at	1,5	244951_s_at	8,10	265408_at	1,3,9-10	254302_at	2,6
260626_at	1,6	261124_at	5	267124_at	1,10	263484_at	3-4,9,11	247275_at	6,11	256411_at	1,3,10	259980_at	2,7-8,11	253872_at	1,3,10	254816_at	1,5	266704_at	2,4,10	261558_at	8	262280_at	1,7
246089_at	1,3	251289_at	10	255567_at	7	256759_at	11	251964_at	7	259729_at	1,8,10	261858_at	8	265435_s_at	3-4,7,9-10	266610_at	3,6-7	247239_at	2,5,7,9-10	263842_at	2-3,9,11	262749_at	4,7,10
246931_at	1-4,10-11	266812_at	3	259980_at	7-8,11	247625_at	5	262187_at	3,7,9,11	267596_s_at	7,10	267143_at	2	260229_at	5	257910_at	2,5,7	257689_at	3,9	266571_at	3	264167_at	4-7
262207_at	11	255609_s_at	9	261858_at	1,7,9	245132_at	8	255911_at	1	256821_at	3,10	253696_at	9	265848_at	4,6	252049_at	1,3,7	249739_at	1,6,11	266915_at	10	251790_at	2
250978_at	7,9,11	263361_at	1-2,6,9	267143_at	11	249208_at	2	246138_at	10	255402_at	1	263237_at	6,9,11	246660_at	11	258252_at	7	251239_at	2,4-6,8-9	260110_at	7	264512_at	2
245302_at	10	253766_at	5-6,8-9	253696_at	7-9	246600_at	6	252514_at	8,10	247484_at	2-3,11	266640_at	8	250537_at	1,3,5	259491_at	8,11	265008_at	6	246613_at	2,4,9,11	262244_at	10
257393_at	1,3	254559_at	4,7	263237_at	6	257218_at	4	249350_at	3	246418_at	11	254136_at	6,11	257669_at	7	259702_at	1-2,7,9	255386_at	2-3	260740_at	4	255217_s_at	9,11
263090_at	2	255798_at	8	266640_at	8,10	245946_at	2	248343_at	4-5	252007_at	4,10	253710_at	2,7	260549_at	1-2,5,7-8,10	247012_at	10	246195_at	2	255737_at	1,5	264103_at	6
263401_at	10	249466_at	5,11	254136_at	6,11	266426_x_at	2-3	256598_at	3,5,11	253925_at	2-3	257876_at	2	255377_at	5,10	248399_at	2,4,6,10	248085_at	1,6-7	257590_s_at	1,4	261533_at	1
265261_at	2	251222_at	6,9	253710_at	2,7,11	249003_at	11	256689_at	3,8	260212_at	9,11	245680_at	1,10	250756_at	1	259172_at	2,4,7	266855_at	4,6	260010_at	7	249780_at	3,5,7-8
260040_at	1,3	263637_at	8	257876_at	2,5	252619_at	5	258598_at	6,11	255925_at	5,7	266025_at	1	259945_at	2,7	265416_at	4	263127_at	3	246246_at	4,7	257711_at	3,7-8
252104_at	4	256600_at	2,4-5,10	245680_at	1,9-10	256502_at	4,8	253275_at	1-2,5	245522_at	1-2,4,7	254426_at	3,10	254962_at	7,9	256784_at	2,6	250697_at	1,3	258559_at	9	265781_at	3
263353_at	10	253916_at	1	248155_at	1	250442_at	3	252079_at	9	266687_at	1	259635_at	3	256544_at	2	263609_at	1,4-5	257562_at	2	260529_at	2-4,10	248676_at	2-3,5-6,9
248748_at	7-8	257993_at	1,5-6	266025_at	1,4	264297_at	3	262001_at	2-4,8	248028_at	1-2,7,9	247944_at	2,6,8	265549_at	6,8	246453_at	5	263446_at	2,7,10	254023_at	2,11	252091_at	3-4,6-7
245037_at	2-3	257599_at	11	254426_at	3,10	262367_at	9	260479_at	2,7,9,11	265648_at	1-2,9	245039_at	1,5	250244_at	7	250031_at	2,4,10-11	255147_at	1,3,6-7,9	251816_at	2,11	257517_at	3
248088_at	4-5,7-8,10-11	265202_at	2	247944_at	2,6-7	247918_at	9	264313_at	1,3,9	255923_at	1,10	252451_at	2	261229_at	2,4-5,8	264972_at	3-4,6,9,11	267165_at	6,11	245971_at	11	256772_at	9
262240_at	3	264354_s_at	3,8	259635_at	1	248925_at	6,9-10	261072_at	4-5	257817_at	7	260369_at	1-2,6,9	263134_at	7-8,10	250754_at	10	250108_at	3,9,11	253978_at	6,10	255599_at	7
250875_at	9,11	256075_at	4,7-8	245039_at	1,3,5	252082_at	9	261523_at	1	267086_at	10	254873_at	9,11	246987_at	1,10	245387_at	3-4,6,8	264478_at	2-3,5	254801_at	1,4	258162_at	3
263105_at	3	266070_at	4,8	252451_at	4	260774_at	1-3,7,9	249735_at	10-11	252185_at	11	258773_at	8	256114_at	3-4	248671_at	3	254235_at	6,10	245307_at	7-8,11	247875_at	10-11
256121_at	2-3,7,9-11	248444_at	1,5	260369_at	1,6,9	249004_at	7	253761_at	4	263475_at	3	248944_at	3,5,8-11	254551_at	6,9	256605_at	4,9-10	251402_at	1,3,5	257806_at	1,10	257342_at	1
250330_at	1,6,11	266703_at	5	248944_at	1-4,6-7,9-10	264310_at	5,8	251673_at	6,9	256254_at	7	263611_at	2	263103_at	3,8	249362_at	2,5	252035_at	1-2,7	246949_at	7,11	246855_at	1-2,4
246583_at	4	266956_at	1,4,9	263611_at	2	265997_at	1	259054_at	2,4,7	266233_at	5,10-11	265796_at	3,9	263366_at	3,10	267039_at	1,3,7	258738_at	1,8-10	262874_at	6	265877_at	1,5
258672_at	5,7,9-10	260916_at	1,3	265796_at	3,9-10	249564_at	10-11	256411_at	2,8,10	264398_at	1,4	253195_at	1-3,9	261430_at	11	250336_at	3,8,10	260015_at	3-4,7	252215_at	1,9-10	257381_at	11
264470_at	3,5,10	246718_at	2,6,10-11	253195_at	2-3,9	259973_at	6-7	259729_at	7	264266_at	8,11	245652_at	10	245053_at	5,7	253115_at	4,6	260418_s_at	3,9	251581_at	2,7,11	246943_at	10
253872_at	1	252543_at	4	265553_at	2-3,5,9	253322_at	4	267596_s_at	7-10	255129_at	3	258925_at	1	258250_at	9	246905_at	3-5,9	258954_at	9	258035_at	8	252781_at	6
265435_s_at	1,3-4,10	259790_s_at	3-4	262604_at	2-3,6	252191_at	8-9	253476_at	2,6,10	252763_at	1,8,11	265553_at	9	258859_at	6,9	252972_at	1,10-11	264164_at	2,7-8	266137_at	3-4	255408_at	5,11
260229_at	1,11	245957_at	1,5,11	264358_at	1,4,7,10	255328_at	4	256821_at	2	253653_at	8,11	249473_at	4,7	249758_at	5,7	259492_at	1-2,4	259019_at	3,7	253793_at	2,6	253451_at	2-3,11
246633_at	6,10	267061_at	1,11	259770_s_at	11	246011_at	3	247484_at	7,9	265649_at	9	262604_at	5-6	267124_at	9	255383_at	4,10	253577_at	1,11	247923_at	5	250495_at	1,10
246660_at	11	253578_at	8	248904_at	8-9	251170_at	2,10-11	255072_at	5	257001_at	9	264358_at	1,4,7,10	255567_at	1,10	259075_at	1-2,10	265099_at	4,6,9,11	261282_at	2	245379_at	3,6
250537_at	3	252297_at	1,4,7,9	262902_x_at	7	250285_at	1,5	246418_at	4	259162_at	4	264095_at	1-2,5	256888_at	4	252141_at	1-2	266589_at	1,7,10	261375_at	7	258171_at	11
257669_at	8-9,11	263193_at	2,9,11	260194_at	10-11	260065_at	1,4,11	252007_at	4	247859_at	9	262902_x_at	7	259980_at	3,8,11	256391_at	5	264614_s_at	4,8-9	245155_at	3	252642_at	2
260549_at	5,9,11	259248_at	2,4,8	250595_at	9	260563_at	2	266687_at	9	253304_at	4,7,11	260194_at	2	261858_at	2,4	260474_at	5-6,8	265309_at	3,5	250588_at	9	246480_at	1,8
259174_at	7	254982_at	1,6	257136_at	4,9	245147_at	3,6,11	245522_at	1-2,4	249808_at	6	250595_at	9	267143_at	2,9-10	255269_at	1,4	264889_at	3,5,9	256482_at	2,7	245874_at	6
250756_at	1,5,11	266547_at	4	264511_at	3,7-8	262024_at	6,11	255925_at	1-2,7-8	246150_at	2-3,6,8	257136_at	9	263237_at	11	258528_at	1-2,6	263290_at	7	262598_at	8	246038_s_at	3,6
266746_s_at	5,7,11	254077_at	1,5,8,11	250320_at	10	261599_at	11	265648_at	7	265296_at	4,8,10	264511_at	4,7	253696_at	7,11	248968_at	1,6	258021_at	5,11	263993_at	7	247534_at	1,11
253833_at	7,10-11	254872_at	11	252714_x_at	6	253105_at	5	248028_at	4,6,9-10	262850_at	6	250320_at	10	257876_at	11	252635_at	8,10	251826_at	4,7,9	245193_at	8-9,11	264051_at	9
254962_at	9	261301_at	3	255675_at	3,7-8	253811_at	3	255923_at	1	253163_at	2	255675_at	7-8	263591_at	9	251639_at	1	256371_at	4,9,11	247257_at	9	265695_at	8-9
265549_at	3	248163_at	1,7	253595_at	6	255014_at	1	257817_at	7	249445_at	2,8	253595_at	6	254136_at	3,11	256879_at	7	256474_at	3,6	262109_at	1	256633_at	4,8
250244_at	11	253071_at	1,9,11	267308_at	4,10	256505_at	10	267086_at	3,10	245134_s_at	5,10	267308_at	4,6,10	253710_at	2,5,7	254199_at	2,7-10	245908_at	1,5	245222_at	6	266226_at	9
259314_at	3,5-6	251141_at	6	246348_at	9	249054_at	4	252185_at	8,11	259767_s_at	10	256791_at	6,10-11	245680_at	1,3,11	256978_at	7	252623_at	1,6	245454_at	11	255998_at	8
261229_at	2,4-5,8	267565_at	5	255301_at	3,6-7,9	248666_at	3	263475_at	8	260403_at	2,4,10	246407_at	2,9	266640_at	1,3,8	261107_at	10-11	250736_s_at	1	263950_at	3	251058_at	6,8,11
263134_at	11	253720_at	9	246407_at	2,11	262199_at	6,11	256254_at	7,9,11	248975_at	1,8,11	255301_at	2-3,6,9,11	248155_at	6	254534_at	6,9	259304_at	3,7	260043_at	11	253265_at	6,11
246987_at	3,6,9,11	245518_at	1,9	253869_at	1	267383_at	7,11	266233_at	9	245650_at	4	264475_s_at	1-2	247944_at	4	256892_at	1,3	254780_s_at	3,6	267277_at	1	264805_at	4,8
256114_at	4	249205_at	9	253944_at	5	264717_at	10	264398_at	3-4,8	265510_at	9	259759_at	10	245039_at	5-6	266250_at	8,10	251650_at	2,6,9	258071_s_at	2,6	264897_at	2,5
254551_at	1,4,9	264592_at	1	264475_s_at	2	250165_at	8,10	264266_at	5,8,10	247561_at	8-9	266735_at	1,4,10	252451_at	7	245717_at	7,11	255931_at	9,11	246489_at	6	254746_at	10
252417_at	7,10	246770_at	2,7	263887_at	11	245098_at	7,9	252763_at	1,3,5	248618_at	1,7-8	264874_at	8-9	260369_at	1-2,5-6,9-10	259164_at	1	251964_at	7	264090_at	6	260599_at	7
263103_at	2-3,9	259107_at	9	248712_at	2	252192_at	4-5	253653_at	8,10-11	258330_at	1-2,7	257398_at	8	254873_at	2,9	250169_at	2	262187_at	3-4,7,9-11	258293_at	4,8	255004_at	6,9-10
261430_at	2,6-7,11	262985_s_at	8	259759_at	10	252030_at	1,4,7	265649_at	5,11	257657_at	5	251611_at	3,10	258773_at	10	251604_at	3,7,10	255911_at	10	257736_at	7,11	250280_at	1
245053_at	10	251620_at	3	266735_at	10	254548_at	6	257001_at	4,10-11	263777_at	2,7-9,11	253418_at	1,11	259293_at	8	263157_at	1-2,5	246138_at	7,9-10	264109_at	8	250195_at	3,11
258250_at	9	256578_at	5,10	264874_at	10	267038_at	6	259162_at	4	250667_at	4,8,10	263982_at	6,11	248944_at	2-3,5-6,9-11	251665_at	1,7-8	249350_at	3,5,9	249857_at	2,11	261165_at	2,7
258859_at	2-3,6	251962_at	5	251611_at	10	259326_at	5-6	247859_at	1,4,7-9	263643_at	5	259512_at	2	255238_at	7	245733_at	4-5	252514_at	2,5,9	253747_at	3-4	263727_at	7
249758_at	3,6	266902_at	10	253418_at	1-3,11	256217_at	4	247659_at	2,9,11	250982_at	1	255477_at	1,5,7-8,10	263611_at	1,4-5,9-10	260400_at	3,5,9	256086_at	2,4,11	248058_at	3,9-10	259751_at	4,7
264198_at	6	255747_s_at	8	263982_at	8	263102_at	7	253304_at	2,4,7	252610_x_at	6	262521_at	9	263584_at	1,3-4	263424_at	3-4	248343_at	8,11	260119_at	5	246481_s_at	1,7
267124_at	1,8	260540_at	6,9	259512_at	2	266895_at	5	249808_at	6-7,10	260305_at	2-3,5-6	248939_at	3,9	265796_at	9	260096_at	1-2	256598_at	9	253277_at	2,7	258565_at	5-6,9
255567_at	1,7	266986_at	7,11	255477_at	1-2,5,7-8,10	252440_at	4	246150_at	2-3,8	258093_at	7	255358_at	4,7	253195_at	2-3,7,9,11	258913_at	2-3,5-6,10	257365_x_at	4	260539_at	2,4,6	261336_at	6
256888_at	1,9	254864_at	3	248939_at	3,9	254530_at	3,9	245443_at	3	256940_at	3	267262_at	3	245652_at	3	247314_at	4,8-9	256689_at	9	264792_at	9	267068_at	1,3,6
259980_at	2,4,7-8,11	258889_at	3,11	255358_at	4,7,10-11	254082_at	4	265296_at	11	245135_at	9	264282_at	1,7	265553_at	11	264591_at	1,3,5	259936_at	6,9	253188_at	7	253530_at	11
267143_at	2,7	252842_at	8	267262_at	4	250138_at	2	262850_at	1,4,6	261706_at	4	263668_at	8	249473_at	1,4	267436_at	1,11	253275_at	3,5	251259_at	5,7-8	265251_at	7
253696_at	9	251436_at	2	264282_at	1-2,7,11	252240_at	2-3	256192_at	5	257890_s_at	1	247410_at	3,5,7-8	264095_at	8	266909_at	2,9-10	252079_at	4,9	259160_at	2,4	259496_at	8
263237_at	6,11	265174_s_at	1	263668_at	8,10	253963_at	6,9,11	249445_at	2-3,8	256910_at	9,11	248934_at	4,7-8	262604_at	4,10	248345_at	1,4-5	262001_at	3,5-6,10	251011_at	10	263324_at	2,11
257876_at	9	260781_at	9	258496_at	6,11	246062_at	11	245134_s_at	5,10	263690_at	2,7	264040_at	2-3,8,11	262902_x_at	3,7	252051_at	1	260479_at	11	263619_at	4,7-8	265408_at	5
266640_at	8,10	246229_at	3-4,10	260319_at	7	260002_at	3	259767_s_at	7,9	261674_at	1,4	255827_at	5,9,11	260194_at	5	267349_at	4,7	264313_at	1-2,10-11	258460_at	4	263842_at	9
253710_at	2,7	256251_at	8,10	247410_at	3,7,11	260686_at	1	249839_at	1-2,9	266028_at	5,11	253930_at	4-5,10	244949_at	3	259592_at	3	261072_at	2,5-6	254779_at	8	253807_at	8
245680_at	1,3-4,9-10	252075_at	2-5,7,10	248934_at	7-8	250392_at	3,6	260403_at	1	255665_at	5,11	254827_at	3-5	250595_at	3,6,9	252748_at	5-6,8-9	261523_at	3,5,10	246064_at	8	261558_at	8,10-11
254136_at	1,3,6,11	262702_at	6	264040_at	2-3,10-11	251403_at	3-4,9	262015_at	4,8	248001_at	5-6	265511_at	6,8,10	264511_at	9	267573_at	1,6,8	249735_at	1,6,10-11	267406_at	3,7	256679_at	5
248155_at	6,9	265025_at	1,11	253930_at	4,10	250888_at	1	248975_at	1,4	252381_s_at	2,5	248279_at	6	257136_at	2,4,9	245203_at	2-4,7	253761_at	2	258448_at	2-3,5,9	266571_at	11
266025_at	4,11	251122_at	4,10	255827_at	3,5,9,11	258212_at	4	245650_at	1,11	246593_at	1,7-9	252403_at	1,4,10-11	252714_x_at	7	261077_at	1,4,6,10-11	251673_at	2,6	265464_at	11	248269_at	4
247944_at	3,6-7,9	256664_at	7	254827_at	3,9	248747_at	10	247561_at	3	264066_at	1,5,7,10	253905_s_at	5,9	255675_at	3	259218_at	5,11	259054_at	5	261463_at	4	257694_at	2-3,5-6,9
254426_at	3,7-10	255944_at	4,7	265511_at	10-11	258589_at	2,7,9	248618_at	2-3,10	247594_at	1,3-4,8	251991_at	4-5,10-11	259872_at	2,10	262962_at	1,4-5	256411_at	4,10	251507_at	8,11	246613_at	2,9-11
245039_at	5	265707_at	3,5	254498_at	9	252693_s_at	4	265510_at	2	264566_at	5	251871_at	1-2	253595_at	1,6	248017_at	1	267596_s_at	4-5	245015_at	7,9	266915_at	1,5,10
252451_at	2,10	262454_at	10	259757_at	7,9,11	262800_at	1,3	258330_at	3-4,8	260626_at	5,10	261653_at	7	267308_at	4,10	263814_at	1	255402_at	11	263714_at	6,9	253576_at	2
260369_at	1-2,4,6,9	245124_at	10	248279_at	6	253287_at	8-9	257657_at	10-11	254060_at	1,3-4	265677_at	7	246348_at	1,7,10	257521_at	3	256821_at	1	250618_at	3	260740_at	4,10
254873_at	2,9	245551_at	7	252403_at	1,10-11	258457_at	8	263777_at	2,8	246931_at	4-5	249753_at	2,8,11	255301_at	6,9-11	259803_at	3,6,8-10	247484_at	11	262613_at	3	255737_at	1,11
248944_at	1,7-8,10	252137_at	4-5	253905_s_at	5,9-10	245493_at	8	250667_at	2,8-9	261576_at	5	247840_at	3-4,10	246407_at	4	261608_at	3,6,10	246418_at	10	256335_at	7	260010_at	2
263611_at	2	250633_at	1,4	251991_at	1,10	264747_at	5,7-8,11	263643_at	5	262207_at	2,11	262872_at	1-2,4-5,10	253869_at	5	255671_at	3,6	255072_at	3,5	259439_at	2	258559_at	1,4,10
265796_at	1,3	265155_at	1,6-7,10-11	257468_at	6	267301_at	1-2	250982_at	11	250978_at	7	247351_at	1,10	253944_at	8	250958_at	4,6-7,11	252007_at	2	251043_s_at	7,10	260529_at	2,11
253195_at	3	253121_at	4,8-10	251871_at	1-2,6	251920_at	3,9	252610_x_at	3,5-6	245302_at	3,9-10	263238_at	2-3,9	263887_at	6-7,11	247160_at	2,8	253925_at	2-4,8	263484_at	6	254023_at	2
245652_at	10	252410_at	2,5	261653_at	5,7	264468_at	4-6	258093_at	1	257393_at	3	261467_at	1,3,5-7	248712_at	4	261166_s_at	6	245522_at	2,8	251971_at	11	251816_at	8
258925_at	8	251294_at	11	265677_at	4	248933_at	5	256940_at	4,11	265261_at	4	257851_at	2,5	255601_at	1,4	247997_at	2,4	255925_at	1	249260_at	2	245971_at	3,11
265553_at	9	262002_at	8,11	249753_at	10-11	247682_at	1-2	261706_at	4,7,9	260040_at	2,5,9-10	256851_at	3,7,9	259759_at	10	267366_at	1	266687_at	1,8-9	249208_at	4,10	253978_at	10
249473_at	4,9	256239_at	6,11	245272_at	4	252039_at	1	257890_s_at	2,10	252104_at	5,8,10	251833_at	1,6,8	257398_at	7	244951_s_at	5	265648_at	11	245132_at	3,5	255043_at	7
262604_at	6,8	267311_at	1,9,11	247840_at	3-4,7,10	247425_at	10	245135_at	1,9,11	260825_at	3,10	254897_at	9	253418_at	1,3-4,10	266704_at	4-7,10	248028_at	2,5,7,9	246600_at	2,5	259895_at	7
264095_at	2	253508_at	5-6,11	262872_at	2,10	256535_at	2,9	255382_at	7,10	267079_at	1,4,6	260283_at	4,6	263982_at	3,6	247239_at	1-2,6-7,9-10	255923_at	2	254050_s_at	3,7	245307_at	2
264358_at	1,4,10	264215_at	9	247351_at	1,10	267011_at	3,7	256910_at	4-5	249949_at	2	245384_at	5-7,11	259512_at	8	257689_at	3,9,11	257817_at	1,6-8,10	246069_at	7	257806_at	1
259770_s_at	11	251534_at	3,6,11	263238_at	2-3,9	251729_at	4	261674_at	4-5,11	245037_at	5	245314_at	7	255477_at	5,10	249739_at	2	254198_at	3,7	252628_at	2	246949_at	7,11
262902_x_at	7	255684_at	7,9	261467_at	5-7	252481_at	4,10	263690_at	2,6,10	248088_at	2,5	256471_at	1	255358_at	11	251239_at	2,4,11	263475_at	4,8	252828_at	9	262874_at	8,10
248904_at	6	246165_at	5,10	264263_at	4	259481_at	2,9	260250_at	3,5	252161_at	4	258992_at	2	264282_at	4,7	254439_s_at	2	259249_at	5	259001_at	1,4	248768_at	5
260194_at	10	262218_at	1,8,11	256851_at	7,9	256871_at	2-3,5,8	266028_at	3,7	262240_at	4-5,8-9	266067_s_at	10	258496_at	6	265008_at	5,7	256254_at	7	248488_at	10	259310_s_at	5
244949_at	3,5	254302_at	2,10	251833_at	1,6,11	251419_at	5-7	246593_at	6,9	258976_at	3,8,11	247006_at	7,9	260319_at	4,10-11	255386_at	2	266233_at	2,10-11	266426_x_at	1	251581_at	2,5
250595_at	1	259816_at	2	254897_at	9	258486_at	6	252381_s_at	2-5	261960_at	2,7,9-10	256982_at	4,11	247410_at	3	246195_at	5,8,11	264398_at	4,9	247492_at	7	258035_at	11
264511_at	7-8	262280_at	1,7	260283_at	4,6	245319_at	9	267261_at	11	250875_at	1	253486_at	1-2,6,8	248934_at	2,8,10	248085_at	4	264266_at	6,8	249003_at	4-5	266137_at	11
257136_at	6,9	262749_at	7,10	245384_at	5-6	245025_at	2,5,11	264066_at	8,11	256121_at	2,10	250599_at	1	264040_at	1,7,9	266855_at	1,4	255129_at	2-3	250442_at	1	253793_at	2
250320_at	10	264167_at	4	256471_at	1,10-11	262052_at	5	247594_at	4	263105_at	1-2	267169_at	2,7	255827_at	9	263127_at	7,10	253653_at	1,5,7	262367_at	3-4	257330_at	5
259872_at	4,9	258323_at	8	258992_at	2,6,10	260265_at	2	264566_at	6,10	250330_at	9-10	266918_at	2,6	253930_at	3-4	250697_at	3-4,6,8,11	259162_at	4,6	248925_at	8	247923_at	2-3,5,8
255675_at	3,7	251790_at	2,6	256982_at	4	253025_at	2,6	248417_at	3	260749_at	5	266768_s_at	4,8-9,11	254827_at	9	257562_at	4,8-9	247859_at	9	247918_at	2,9	261282_at	6
253595_at	6	264512_at	2	266067_s_at	4	256518_at	4	254060_at	3	246583_at	1,10	250563_at	2,10	265511_at	5,8-10	263446_at	5,7-8	247659_at	1,4,9	260774_at	11	252606_at	6
267308_at	1,4,6,10	262244_at	7,10	253486_at	1-2,6,8	254804_at	1	260626_at	1,4	258672_at	7	263687_at	4,7-8	248279_at	6	255147_at	1,5-7	253304_at	4,7,10-11	246335_at	7,9-10	253156_at	6
256791_at	1,6,10-11	264103_at	11	250599_at	3	249465_at	7	246931_at	2,8	264470_at	5,7	248440_at	6	261393_at	5,7	267165_at	5-6,9	249808_at	7,9	252082_at	1,9	245155_at	3,7
255301_at	3,6,9	255217_s_at	9	266918_at	2,6	263697_at	6-7	261576_at	6,10	253872_at	1,3,7	250902_at	7	259757_at	1-2,4,7	265153_at	5-6,10	246150_at	2	259360_at	4,6-7,11	261375_at	3
253869_at	10	250967_at	6,8	266768_s_at	4,8-9,11	254598_at	3	262207_at	2	265435_s_at	1,3,5,9	246637_at	2,4,10	252403_at	10-11	250108_at	3	245443_at	2,6,10-11	256877_at	2-3	266378_at	6,8
253944_at	5	261533_at	1,8-9	263687_at	4,8	254742_at	1	250978_at	8	265848_at	6,8	260035_at	11	253905_s_at	10	264478_at	3	265296_at	4,8,10	266706_at	3	256770_at	5,8
256448_s_at	8	249780_at	5,7	248440_at	6	262656_at	9-10	245302_at	3	266251_s_at	3,10	262229_at	11	251991_at	7,11	254235_at	6	262850_at	6	250292_at	5,11	259531_at	5-6
264475_s_at	1,11	257711_at	6-8	250902_at	7	248912_at	5	257393_at	3,5	246633_at	3,5,10	254363_at	2,11	251871_at	5	251402_at	2	253163_at	2,8	264310_at	5,10	256482_at	2,4,8
259759_at	6,10	245950_at	11	246637_at	2,4,6	245362_at	1	263090_at	11	246660_at	2,7	244992_s_at	2	261653_at	11	252035_at	1,9	249445_at	4,7	264725_at	4,8	262598_at	3,8
266735_at	1,4	251091_at	6	261809_at	1	248132_at	9	265261_at	3,11	260549_at	2	266055_at	2,10	255263_at	6,9	258738_at	1,4,8-10	256192_at	4	265997_at	11	263993_at	5
264874_at	9,11	248676_at	6	260035_at	11	262867_at	3	263401_at	2,7	255377_at	5	253781_at	3,6	249753_at	1,3,8,11	260015_at	3,5	245134_s_at	5,10	259973_at	9	245509_at	10
257398_at	8	252091_at	1,3-4,6-7	262229_at	1,11	246974_at	1,6-7,9	252104_at	4,7	251808_at	5-6,8,10	258502_at	1,6	245272_at	3	260418_s_at	1,6-9	259767_s_at	3,7	266281_at	8	245193_at	2,8,11
251611_at	10	257517_at	3	254363_at	10	254649_at	4,10	260825_at	3,7,9-11	253833_at	3,11	252803_at	1-2,9	262872_at	1,5,10-11	258954_at	5,8	249839_at	7,9	255328_at	7	247257_at	4
253418_at	1,3,7,11	249518_at	7	262402_at	10-11	263543_at	2	267079_at	1,4	254962_at	2,9	266841_at	2	265904_at	3,6	259019_at	11	259946_at	2,9-11	260065_at	7	255461_at	4,10
259512_at	1-2	255599_at	7	253781_at	3,6	252216_at	4	249949_at	5,9	256544_at	4	260050_at	7	247351_at	1,3,9	253577_at	1,4,7,9,11	260403_at	2,4,6,10-11	250285_at	1	250194_at	5
255477_at	1-2,5,7-8,10	267463_at	3,10	252803_at	1-2,9	255954_at	8,11	263353_at	5-6,8	250244_at	6-7	256333_at	9	263238_at	2-3	265099_at	4,6	248975_at	1,8	260563_at	3	245454_at	4,7
248939_at	3	258162_at	2-3,9,11	246017_at	3	245565_at	5	248748_at	4,8-9	259314_at	2,9	252726_at	1,4,7	261467_at	5,11	266589_at	1-2,7,10	245650_at	1,4	245147_at	9	254085_at	1-2,4
255358_at	4,7,11	257342_at	1-2	260050_at	3,7	248324_at	3	248088_at	5,11	261229_at	2	254710_at	9	264263_at	5	264614_s_at	8	247561_at	7	253394_at	4-5,7,10	259236_at	1,10
267262_at	2	265877_at	5,7	254638_at	3,11	262799_at	3,10	261580_at	5	246987_at	1,3	255602_at	5-6	257851_at	3-6	264889_at	3-5,11	265510_at	5	262024_at	8-9	251148_at	4
264282_at	1,7,11	246855_at	4,6	256333_at	4,9	266330_at	6	252161_at	3,5	263134_at	1,4,7-8	260936_at	9	256851_at	2,9,11	263290_at	3,5,7-8	258330_at	4-5	252046_at	10	263950_at	1,11
263668_at	10	245373_s_at	2	252726_at	1,5,7	250192_at	1,9-10	248409_at	5,10	254551_at	3,5,8	266595_at	8	260283_at	4,6	258021_at	2,4,6	257657_at	5,8	258386_at	10	267277_at	3
260319_at	4	257381_at	11	255602_at	6,8	265744_at	3	262240_at	5	252887_at	10-11	262943_at	3-4,11	245314_at	3	256371_at	6,11	263777_at	2,8-9	250863_at	2-4,6-8	257756_at	6-7
247410_at	3,5,7-8	252781_at	6	260936_at	7,9	250984_at	1	258976_at	3	249305_at	7	261537_at	4,7-8	258992_at	2-3	251826_at	4,6	250667_at	1	253811_at	6	258071_s_at	4
248934_at	5,7-8	255408_at	5,8,11	262943_at	3-4,8,11	249015_at	1	261960_at	9	263366_at	2,4-6	265019_at	6	247006_at	6	245908_at	2	263643_at	5	255014_at	1,5	246489_at	6
264040_at	2,4,8-9	253451_at	3,8	252489_at	11	257288_at	7-8	250875_at	1-2,7	263103_at	1,3,11	264772_at	1,3,5,8	266067_s_at	6	249665_at	2	253928_at	3-4,8	256505_at	11	248467_at	1,5
253930_at	10-11	250495_at	1,10-11	256422_at	11	256272_at	7,11	256121_at	11	261430_at	7	247618_at	1-2,7	256982_at	3-4,10	252623_at	1	250982_at	1	264812_at	1-2,7,10	264090_at	2
255827_at	9,11	245379_at	3	261537_at	4,7	246053_at	3	263105_at	3,8-9	245053_at	7	255183_at	6,10	253486_at	2,5,8	250736_s_at	9	260305_at	5	249054_at	1,3,10	249857_at	6
254827_at	2-4,7	265925_at	3	264772_at	5-6,8	265172_at	3	250330_at	5	258250_at	7-8	260840_at	3,7-8	250599_at	3	259304_at	4	258093_at	7-8,10	248666_at	8	254984_s_at	2-3,7,10
265511_at	10	249912_at	11	265019_at	1,6	248528_at	10-11	246583_at	1-2,4,6	258859_at	2,5	251025_at	1,4	267169_at	2,11	254780_s_at	2,4,6	245135_at	10	250641_at	10	264109_at	1
260606_at	1,9	246480_at	1,3,5	247618_at	1,5-6	250188_at	4	253872_at	2,6,11	253852_at	6	250700_at	2	266918_at	2,6	251650_at	2,9	261706_at	8,11	245622_at	4-5	255860_at	1
248279_at	6,9	248253_at	8	255183_at	6	259093_at	9	258672_at	1-3,6-7	249758_at	5	264734_at	2,5	266768_s_at	3-5,9	247275_at	4-5,8	257890_s_at	1	264717_at	4,8	253747_at	10
259757_at	2,7	246038_s_at	3,6	260840_at	3,7-8	252106_at	7,9	264470_at	1	264198_at	3	250610_at	5	250563_at	2,10	251964_at	7	255382_at	8	249478_at	2	260730_at	7
252403_at	7,11	258783_at	2,5	248019_at	1	259459_at	4	265435_s_at	1,9-10	267124_at	1-2,4,6	254032_at	2,6,10-11	244996_at	7-8	262187_at	3-4,7,9,11	256910_at	2,6,11	265145_at	2	248058_at	3,8,10
251991_at	10-11	247534_at	1,11	251025_at	1,4	247777_at	1,4,10	260229_at	10-11	255567_at	10	256623_at	4	257337_at	7-8	255911_at	1,4,7,9-10	261674_at	4,11	261046_at	4	253277_at	9
253905_s_at	5,9	256633_at	7-8	264734_at	1-2,5,8	262202_at	2,4-5	265848_at	8	256888_at	5,10	249750_at	2,9	263687_at	4,11	246138_at	4-5,9-10	263690_at	2-3,10	252192_at	3-4,7,10	260539_at	4,11
251871_at	1,6	248597_at	6	254032_at	6,11	247754_at	5,10	266251_s_at	2-4,8	261858_at	1,4	259888_at	3-4,7,10	248440_at	1-2,4,6,8	249350_at	3	266028_at	7	252030_at	4-5,9	260770_at	2,4,8
261653_at	5,7,10	266226_at	9	250610_at	5,8	257860_at	3	246633_at	10	267143_at	2-3,7,10	263242_at	7,10	246637_at	2,4,8,10	252514_at	2,5	260250_at	2	256626_at	2,10	260119_at	1,3
265677_at	7	252008_at	8	249750_at	9	253204_at	9,11	246660_at	10	253696_at	7,11	245334_at	1,3-5,8,11	260035_at	7,11	256086_at	2,10	255665_at	9	264312_at	4	251259_at	3
249753_at	1-2,8,10-11	251058_at	6,11	256623_at	1,4	262164_at	8	250537_at	3-4,8	263237_at	1	245411_at	4	254363_at	8-9	248343_at	3,5,11	246593_at	6,9	259326_at	3-4	263619_at	7-8
245272_at	4	253265_at	6,11	254244_at	8	266423_at	1,5,7	257669_at	6,9	257876_at	8,10	245694_at	2,4	262402_at	7	257365_x_at	6,11	248001_at	6	252145_at	2	251011_at	1,5,7-8
247840_at	4,8,10	264805_at	4	262913_at	7,11	259787_at	10	260549_at	2,4,9	263591_at	4,6	245722_at	2,5	266055_at	11	256598_at	5,11	252381_s_at	2,5	263102_at	8,10	258460_at	11
262872_at	2,10	264897_at	4	259888_at	4,7	261543_at	2,10	255377_at	8	266640_at	3	263661_at	2,8,11	244992_s_at	1,4	256689_at	3,10	267261_at	4,11	266895_at	5	254779_at	4
265904_at	3-4	260599_at	10	263242_at	3,7,10	263503_s_at	7	250756_at	3	245680_at	2	250181_at	7	253781_at	1,3-5,10	259936_at	11	264066_at	1	252440_at	6	260556_at	3
247351_at	1,9-11	254746_at	3	245334_at	4	259140_at	3	266746_s_at	5-6	253710_at	2,7,9	250403_at	2,7	256215_at	5-7,9,11	258598_at	5,9,11	247594_at	3-4	254530_at	2-3,10	246064_at	4
263238_at	9	255004_at	6-7	255592_s_at	4	258862_at	5,11	253833_at	3,10-11	254136_at	1,5	258326_at	11	252803_at	2,4,10	253275_at	1-2,4-5,11	248417_at	9	254082_at	4,6	258448_at	4,11
264263_at	4	250280_at	1	250781_at	8	255277_at	3	259945_at	3,9,11	248155_at	5	259662_at	7-8	266841_at	3,8	252079_at	4,9	264566_at	5-7	250138_at	2,7,11	265464_at	5,9,11
261467_at	1,3,5-6	256133_at	11	245694_at	2,4	247433_at	3	251808_at	1-3,5,10-11	266025_at	3,6	264534_at	1,6	246017_at	3,5,7	262001_at	3,8	260626_at	5,7,10-11	252240_at	2,8-9	261463_at	3
256851_at	7,9	264481_at	7,10	245722_at	2,5,8,11	258908_at	6	254962_at	2	259635_at	8,10	253416_at	9	254638_at	2	260479_at	8,10	254060_at	4,8	253963_at	4,11	263714_at	9
251833_at	2,6	261165_at	2,7	263661_at	1-2	257926_at	2,9	256544_at	6	247944_at	2-3,6,10	249710_at	2,4,8-10	261760_at	1	264313_at	1,4	246089_at	3	249565_at	5	250618_at	9
254897_at	1	263727_at	7	250403_at	7	245570_at	9	259314_at	5	254426_at	1	256575_at	5,9	256333_at	1	261072_at	2	246931_at	2,4-6	246062_at	1	256335_at	2-3
260283_at	4,6	259751_at	4,7	248119_at	4	252074_at	1,4	261229_at	5	245039_at	7,10	252277_at	1,3,6	254710_at	2,11	261523_at	1,8,11	261576_at	5,10	245065_at	4	259439_at	2
245384_at	5-6	246481_s_at	1-2,7,9-10	253661_at	11	254955_at	7	246987_at	10	252451_at	1,4,10	248238_at	11	255602_at	6-7	249735_at	1-2,6,10-11	262207_at	2,10	260686_at	10	252588_at	4
245314_at	7	258565_at	5,9	258326_at	5,11	259860_at	10	263134_at	4,11	260369_at	1-2,6	266917_at	2-3	260936_at	9	253761_at	3-4,6,9-10	250978_at	7,9	252357_at	7,10	265081_at	8
258992_at	1-2,6	261336_at	7,9	259662_at	7	259881_at	4	256114_at	7	254873_at	3,9	246691_at	9	266595_at	5-6,8	251673_at	9	245302_at	3,5	250888_at	1-2	251043_s_at	8
256982_at	4,11	262849_at	1	265502_at	1	263795_at	2	254551_at	1-4	248944_at	1-2,4-5,7,10-11	254088_at	9	262943_at	3-4,11	259054_at	6-7	257393_at	1,3,9	251403_at	1,6	260703_at	5,10
266067_s_at	4-5	248216_at	3,6,8,11	259657_at	2,5	246844_at	4,6,11	250808_at	6	259293_at	1,7-8	253187_at	6	261537_at	9	256411_at	1,3,8,10	265261_at	10	249813_at	5	263484_at	3-4,9,11
247006_at	1-2,9	267068_at	3,6,9	264534_at	6,8,11	245049_at	6,8	252417_at	3	255238_at	3-4,10	246006_at	8	267327_at	3,9	259729_at	1,7-8	263401_at	9,11	248517_at	3,8	256759_at	2
253486_at	1-2,6,8	253530_at	11	253416_at	6,9	247298_at	2,5,10	252887_at	10	263611_at	1,3	250948_at	1,3,8	252489_at	1	267596_s_at	8-10	260040_at	1,3	248747_at	4,6	249260_at	10
250599_at	1,3	266566_at	8,11	249710_at	2,4,8-10	245578_at	5	263366_at	2,6,8-9	263584_at	1,3,6	255500_at	1,3	264772_at	1,3-6,9	256821_at	2	252104_at	4,7-8,10	258589_at	1,4,7	249208_at	2
267169_at	2	263324_at	2,11	248484_at	5,8	267617_at	10	263103_at	1,3,10	265796_at	1,4,6,9	251015_at	5-6,9	256094_at	8	255402_at	1,3-4	267079_at	4	245296_at	6,9	254050_s_at	6-7
266918_at	2,7	265378_at	8	256575_at	5,9	262228_at	3-4,8-11	261430_at	2,6,9	263451_at	9-10	260383_s_at	4,9-10	247618_at	1	247484_at	2,9,11	260825_at	1,5,8,11	262800_at	3	252628_at	10
266768_s_at	1-2,4,7-9	256522_at	5	252277_at	6	256001_at	4	245053_at	10	253195_at	4	253840_at	3,8-10	260840_at	7	246418_at	2	249949_at	2,5	259337_at	3,6,10-11	246069_at	6
250563_at	1,6	256353_at	7	248238_at	8,11	248603_at	3-4	258859_at	9	245652_at	7	251068_at	10	248019_at	5,11	255072_at	2,4-6,8	263353_at	7	261775_at	6-7,11	252828_at	1
257337_at	5	261558_at	10	266917_at	2-3	249148_at	2	258250_at	5,8	265553_at	11	259590_at	7	251025_at	3-4	252007_at	1-2,4,8	248748_at	4,8	264747_at	2,9	245946_at	2,9
263687_at	4	263842_at	9	246691_at	9	251724_at	2	253852_at	4-5,7,10	264095_at	9	255994_at	2-3	254032_at	11	253925_at	3,8	245037_at	4,6,8	259857_at	6,11	248488_at	3,6
248440_at	6	256679_at	4	249414_at	3,10	250862_s_at	1,11	249758_at	3,6	262604_at	4,10	261065_at	4-5,7,10	250610_at	9	260212_at	5-6	261580_at	3,5,9	264468_at	7,10	266426_x_at	2
250902_at	7	253807_at	3,8	254088_at	5	255885_at	4,8-9,11	264198_at	6	264358_at	1	253671_at	3,5,7	249675_at	5-6	266687_at	9	248088_at	2,5,8,10	257604_s_at	9	252619_at	5
246637_at	1-2,4-6,10	266571_at	7,9,11	253187_at	1,11	262625_at	2,6,10	267124_at	3-4,6-7	248904_at	7,10	246817_at	11	256623_at	4	245522_at	2,4-5	252161_at	1,4,6	248933_at	1,5,7,9,11	256502_at	4,8,11
260035_at	11	248269_at	4	246006_at	8	253735_at	9	255567_at	6	262902_x_at	6,8,11	248627_at	2	254244_at	1-2,4,6-7	255925_at	2,7,11	248409_at	5,7,11	252039_at	10	250442_at	3
262229_at	3,11	255276_at	3,11	250948_at	1,3,8	262094_at	5	256888_at	5,7	244949_at	6	261931_at	10	255592_s_at	7,9-10	265648_at	7,11	262240_at	5,8-9	247682_at	1,4,7,10-11	262367_at	4,7
254363_at	8,11	257694_at	2-4,7	251015_at	7,9	251314_at	4-5,7,10-11	259980_at	11	260194_at	2,7	261139_at	4-5	245334_at	4-5,8-9,11	248028_at	4,7,9	258976_at	3,9,11	258521_at	10-11	248925_at	2,10
253935_at	2	248584_at	1,11	260383_s_at	4-5,7	253042_at	9	261858_at	8-9	250595_at	6,9	265760_at	4,6,11	255906_at	6-7,10	255923_at	1,3	261960_at	7,9	254895_at	1	252082_at	9
262402_at	3,10	246613_at	6,10	253840_at	3,8,10	264316_at	2	267143_at	7,9	257136_at	7-9	265849_at	5,9	250781_at	1,7,11	257817_at	4,6-7	250875_at	1,3-5,11	266184_s_at	8	260774_at	9
266055_at	2	260110_at	1,8	258349_at	3,11	248721_at	9-10	253696_at	7,9	264511_at	2,5	257586_at	4-5	245694_at	5,11	267086_at	2,10	256121_at	9,11	247425_at	6-7,9	263670_at	9
253781_at	3,6	253576_at	10	247744_at	9	262513_at	7,9,11	263237_at	1,4	250320_at	11	246559_at	1,9	263661_at	10	252185_at	4,8	263105_at	1,4,8-9	256535_at	8	246335_at	7
256215_at	8	262594_at	2	251068_at	8	256556_at	3,10	266640_at	6-7	259872_at	3,10	249828_at	1,7,10	245722_at	2,4-5,8	254198_at	1,4	246583_at	1,6-8,10	251729_at	4,7	248422_at	7
252803_at	1-3,6,9	255737_at	6	257473_at	8	267332_at	3-4	254136_at	5-6	252714_x_at	2,4,6,8	246939_at	2,6,11	250181_at	2-3,6	263475_at	8	264470_at	5,8,11	249894_at	11	249004_at	7-8,10
266841_at	2,4,7	246246_at	9	255994_at	2,9	245453_at	3	257876_at	4-5,11	255675_at	1	259780_at	6	250403_at	10	256254_at	4,7,9-10	258672_at	2,7,10	264949_at	10-11	264310_at	1,8,11
260050_at	3,7	260010_at	5,9	253671_at	7-8	250724_at	1,5	263591_at	4	253595_at	9	250554_at	2,7	256548_at	3,8,11	266233_at	6,9	253872_at	1,3,11	259481_at	4,6,9	265997_at	3,7,9
246017_at	1,7,10	258559_at	1,4,10	248627_at	7	253955_at	11	253710_at	2,7,11	267308_at	2,6	257335_at	2	258326_at	2,5,8-9	264266_at	8,10-11	265435_s_at	4,9-10	252481_at	2-3	253322_at	4,9
254638_at	3,11	260529_at	11	246817_at	5,8	256435_at	11	245680_at	1	246348_at	1	267289_at	2	253661_at	1	255129_at	4,8	265848_at	4,7-9	266650_at	4	266281_at	4
256333_at	2,4,9	254023_at	11	261139_at	3	263517_at	1,6,8	248155_at	6	255301_at	7,11	264513_at	6-8	259662_at	1-2,8	252763_at	1	266251_s_at	1-4,11	260430_at	5,11	249564_at	3,6
252726_at	1,4-5,7	245971_at	1,5,9	254131_at	9-10	260413_at	9	266025_at	1,3,6	253869_at	1	260147_at	2	259657_at	5	253653_at	3,5,8-10	246633_at	3	265003_at	10	255328_at	3
254710_at	2,9	253978_at	9-10	265760_at	3,6	259142_at	2-3,6	254426_at	3,10	253944_at	5	247592_at	8	251610_at	5	265649_at	3,5,9	260549_at	2,8	265812_at	5	252191_at	1-2,8-9
255602_at	5-6	255043_at	4,6-7	257586_at	5,10	259562_at	2,4,9	247944_at	2,6,8	256448_s_at	5,8,11	250507_at	8	264534_at	8,11	257001_at	4,10-11	259174_at	2-5	245025_at	1-3,9	246011_at	8
260936_at	9	254801_at	8	265849_at	5,9-10	256517_at	7	245039_at	1,3,9-10	264475_s_at	5	264771_at	3	253416_at	6,9	259162_at	4	255377_at	2,6-7	260265_at	10	251170_at	11
266595_at	4,8	250690_at	7	246012_at	6,10	265984_at	11	252451_at	2,4,10	263887_at	1,7	267314_at	6,8,11	249710_at	2,4-6,8-11	247859_at	1,4,8-9	266746_s_at	4	253025_at	5	250285_at	1
262943_at	3-4,11	253984_at	2,4	249828_at	5,7,11	247047_at	6	260369_at	1,3,6,9	248712_at	4	249067_at	2-4,7-8	248484_at	8	247659_at	8,11	259945_at	7,11	256518_at	4	260065_at	1,8
252489_at	11	257806_at	7	246559_at	1-2,9	246628_at	3	254873_at	3,11	255601_at	1-2,5	259521_at	2,8,11	259618_at	9,11	253304_at	2,4,7,11	253833_at	3,6	254804_at	1	245147_at	3,9,11
256422_at	10	245307_at	2,7	254806_at	11	256002_at	7-8	259293_at	3,7	259759_at	10	248022_at	6	256575_at	10	249808_at	6-7,10	251808_at	2,10	257408_at	1	253394_at	3,7,9-10
261537_at	1,4,8-9	246949_at	5-6	246939_at	6	254816_at	7-8	248944_at	1-2,4-6,10	266735_at	8	254736_at	2-3,6,9-11	252277_at	4	246150_at	2-3,8	254962_at	6,9	266838_at	4,7	262024_at	9
264772_at	1,3,5-6,8-9	249765_at	1	259780_at	6	250441_at	6,8,10-11	255238_at	4,8-9	264874_at	5	251374_at	1,7	266917_at	10	245443_at	1,9	265549_at	8-9	249465_at	10	252087_at	1
247618_at	3,5	252215_at	8	257335_at	2,11	266610_at	5,11	263611_at	2,9	251611_at	2-3,6,11	245163_at	2,9	248238_at	6,8,11	265296_at	4-6,9,11	250244_at	9	263697_at	9-11	252581_at	4,7
260840_at	3,7	259310_s_at	5,9-10	264513_at	6-8	248606_at	8	265796_at	1	253418_at	4,11	263422_s_at	1,3,5-6	264023_at	1,7	262850_at	10	261229_at	2,8	250581_at	1,10	248437_at	8
255183_at	1,3,6,10	251581_at	2,5-6,9	260147_at	11	258252_at	1,10	263451_at	10	263982_at	10	247499_at	2,4	246691_at	6,9,11	253163_at	1,5	263134_at	7,10	248912_at	6	262596_at	2
248019_at	11	266137_at	5,8,11	255441_at	4,8	261772_at	11	245652_at	1,5,10-11	255477_at	1,4-5,10	265517_at	9,11	254088_at	4	256192_at	4-5,11	254551_at	2,5	245362_at	4,6,9-10	252046_at	1-2,6
251025_at	4	257330_at	2,5	259659_at	2,5,9	259491_at	11	265553_at	9-10	262521_at	7,9	249660_at	6,10	253187_at	4	249445_at	2-3,5,7-8	250808_at	2,8	262656_at	4,10	250863_at	2-4,8
250610_at	7-9	247923_at	2,5,8-9,11	247592_at	1	257041_at	1	249473_at	2,4,9	248939_at	4-5	263478_at	3,5,7,9	263738_at	1,4	245134_s_at	5,8,10	252417_at	1,3,6,8,11	251747_at	7,11	253105_at	5,9
254032_at	2,6,10-11	261282_at	11	250507_at	8	247012_at	6	262604_at	5,10	255358_at	1,3	252193_at	1	250948_at	4-5,8	259767_s_at	1-2,5,7,9,11	249305_at	7	248132_at	4,7	253811_at	4,6
249675_at	9	252606_at	9-10	264771_at	3	258693_at	6	264095_at	5	267262_at	2	267400_at	1,8	246006_at	2-4,8	249839_at	1,5-6,9,11	263366_at	2,4-5	249019_at	9	256505_at	10-11
249750_at	8-9	253156_at	6,9	267314_at	1,3,8	264002_at	1,4	264358_at	1,3-4	264282_at	1,4,6-7	266299_at	4,10	251015_at	5,7,9	259946_at	1,5,7,9	263103_at	1,3-4,9,11	262867_at	3,9	267146_at	4
256623_at	1	245155_at	7	249067_at	3-4	248700_at	3	259770_s_at	6	263668_at	1,7,10	262017_at	9	260383_s_at	4-6,8	260403_at	1,5,8	261430_at	7	258393_at	2-3	264812_at	2
262913_at	4,6-7	261375_at	3,7	259521_at	2,8-9,11	246453_at	1	248904_at	5,10	260319_at	4,8	245638_s_at	2,10	253840_at	1,8-10	262015_at	5,8-9	245053_at	1,5,7-8	252523_at	3,5	250641_at	1
259888_at	3-4,7	266378_at	8	248022_at	6	250031_at	4,7	260194_at	9	247410_at	4,6	251738_at	7	247368_at	2,4	245650_at	1-2,5,11	258250_at	8	251575_at	5	250165_at	11
263242_at	3,7,10-11	256770_at	5,8	254736_at	2,7,10	258104_at	3,8	244949_at	6,9	248934_at	1,6,10-11	254394_at	1,7	251068_at	7	247561_at	9	258859_at	6,9,11	263543_at	2	264717_at	10
255592_s_at	10	256482_at	2,7	253356_at	9	255892_at	11	250595_at	9	264040_at	3,7	250714_at	6,8-9	257473_at	4,6	265510_at	2,5,10-11	253852_at	6-7	252216_at	4	249478_at	8-9
245334_at	3-4	259531_at	1,5-6	251374_at	1-2,7	261765_at	2,10	264511_at	7	253930_at	11	255356_x_at	5,8	259590_at	4,6-7,9-10	248618_at	1-2,10	249758_at	3,5,10	266010_at	3	252192_at	4
263661_at	9	262598_at	1,3,7-8	245163_at	2,5,9,11	245387_at	10	257136_at	1,4-5,8-9	254498_at	5-6,8	254348_at	4,8	264514_at	8	258330_at	2	264198_at	3,11	245565_at	2	252030_at	1,5
245722_at	2,5,8,11	258157_at	3	263422_s_at	1	257472_at	9	259872_at	4,9-10	259757_at	7	263967_at	5	255994_at	10	257657_at	10	267124_at	1,3,6,11	248324_at	11	254548_at	6
248119_at	5,9	245193_at	1,8	247499_at	2,7	251628_at	7	250320_at	1,5-6,10	248279_at	1,4	257509_at	10	245041_at	4-5,9	263777_at	2,4,8	255567_at	1	262799_at	2	267038_at	6
250403_at	2,7-10	255461_at	4,9-10	265517_at	6	253791_at	3,7,11	252714_x_at	1	261393_at	1,6-7,9	254455_at	10	263662_at	1,8	250667_at	1,4,8	256888_at	7	250192_at	10	256217_at	4
258326_at	5,11	247257_at	2-3	249660_at	10	248671_at	1	253595_at	6	252403_at	3,7,9-10	254829_at	3,5	248627_at	11	263643_at	5,10	259980_at	7	266330_at	1	263102_at	7
259662_at	2-3,7-8	262109_at	1	263478_at	3,5,7,9,11	263396_at	1,10	267308_at	2-3,9-10	253905_s_at	10	247767_at	3,5	246817_at	7,10	253928_at	9	261858_at	3-4,8-9,11	265744_at	7	252440_at	4,6
262999_at	4	250194_at	5	266299_at	4	256605_at	6,9	246348_at	7	251991_at	1,6	248092_at	1,4,9-10	261931_at	6	250982_at	2,11	267143_at	7,10	250984_at	4	254530_at	2-3,10
259657_at	2,5	259236_at	10	262017_at	6,9	267129_at	2	256791_at	11	251871_at	8-9	267150_at	9	250210_at	2,6	252610_x_at	9	253696_at	3	255511_at	5	254082_at	4
247247_at	2	245454_at	4,7	245638_s_at	2,5	249362_at	7	246407_at	9	257468_at	3,5-6	260861_at	1,11	254131_at	9-11	260305_at	6	263237_at	2,4,9,11	259145_at	7-8	250138_at	2-3
264534_at	8-9	254085_at	3,10	253246_at	6	267039_at	3,6,11	255301_at	7-9,11	265677_at	1	256207_at	3,11	265760_at	2,6	256940_at	6,9,11	257876_at	5	257288_at	7	252240_at	2
249710_at	4,8-10	263950_at	11	254394_at	2	253056_at	5	253869_at	9	255263_at	2,5,11	263681_at	3-4,6-7	257586_at	10	245135_at	11	266640_at	5	256272_at	7-8	253963_at	6,9,11
253416_at	3,6,9-10	260043_at	6	250714_at	8-9	253115_at	4	256448_s_at	8	249753_at	10	261450_s_at	3,6	265849_at	8,10	261706_at	4-5	263591_at	4	246053_at	1,10-11	249565_at	3
248484_at	3,5,8	267277_at	1,3-4	251254_at	8	252413_at	2-3	264475_s_at	4-5,9	247840_at	10	246771_at	9	249828_at	10-11	255382_at	5,7,10	245680_at	2,11	254513_at	8	246062_at	1
259618_at	11	246489_at	7	255356_x_at	8	262104_at	9	263887_at	2,7	262872_at	4,10	246829_at	7,10	246559_at	3,10	256910_at	4-5	253710_at	1-2,7,11	249078_at	7	265267_at	7,10
256575_at	5,7,9	248467_at	2,5,8	254348_at	4,8	254246_at	8	248712_at	2-3,5,11	247351_at	3,9	253289_at	4	246939_at	9	261674_at	4,6,11	254136_at	1	250188_at	10	260002_at	5
248238_at	8,11	264090_at	11	257509_at	10	245641_at	4	255601_at	2-3,8	265904_at	3,9	245974_at	2-3,10	250554_at	4,7,10	263690_at	2,8	248155_at	9	248528_at	6,10	252357_at	2,11
266917_at	3,9	258293_at	1	254455_at	3,11	259148_at	11	259759_at	10-11	263238_at	2-4,7	267393_at	2-3,7,9	261274_at	4	260250_at	3,5	266025_at	3,6	259093_at	1,6,8	260686_at	1
249414_at	10	254984_s_at	7,11	254829_at	5	252141_at	11	266735_at	4	264263_at	5	258026_at	2-3,8,10	257335_at	2	266028_at	3,7-8,11	254426_at	8	252106_at	7-8	251403_at	3,6
246691_at	9	249857_at	6	247767_at	2-3,6,10	245687_at	3	264874_at	9	261467_at	1	267257_at	1	267289_at	1,5,9,11	255665_at	9,11	259635_at	6,10	259459_at	2	250392_at	1,6
254088_at	4	255860_at	1	248092_at	1-2,10	260474_at	11	251611_at	2-3,11	257851_at	5	253529_at	3,6	264513_at	1,6,9-10	248001_at	3	247944_at	2-3,6,11	257784_at	5	250888_at	1,9,11
253187_at	4,6	264109_at	1,5	260861_at	1,11	264295_at	11	253418_at	5	256851_at	5-6,10	265372_at	3,7,9	260147_at	7	246593_at	2,6-7,10	245039_at	10	245466_at	4	258589_at	4,7
263738_at	2	253747_at	6,8,10	256207_at	3,10-11	247488_at	5	263982_at	2,6,8	251833_at	1,7	267465_at	6	259659_at	2,9	252381_s_at	2-5,8	252451_at	8	257860_at	4	252693_s_at	11
246006_at	4,8	248058_at	3,5,8	263681_at	3-4	258528_at	6	259512_at	5	254897_at	5,11	252060_at	2-3	247592_at	6,10	264066_at	5-6,9,11	260369_at	1-2,4,6	247754_at	3-4,10	262800_at	1,3,6
250948_at	1,5,8	260730_at	1,3,5,11	261450_s_at	2-3,9	256543_at	7	255477_at	1,5,10	260283_at	2	250225_at	11	264771_at	4,7,11	267261_at	3,10-11	254873_at	3-4,8	253204_at	8	253287_at	9
255500_at	3	260539_at	4,11	246771_at	9	248968_at	4	262521_at	1,9	245384_at	1,10-11	253589_at	8	267314_at	1,9-10	247594_at	4,7	258773_at	4,7,10	260191_at	7	259337_at	1,11
251015_at	9	253277_at	3,9	253289_at	3	254199_at	9	248939_at	3,5,7,9	256471_at	1,5	255987_s_at	10	249067_at	5,7,11	248417_at	2-3	248944_at	2-3,5,7,10-11	259787_at	8-9	258457_at	8
253840_at	3,9,11	264792_at	2	245974_at	2-3,10	256879_at	1	264282_at	1,7	258992_at	2,4-5,10	246492_at	6,8	259521_at	4,8	264566_at	2,5-6,9	259293_at	1,4,7	261543_at	3,11	261775_at	1,5,10
260383_s_at	2,4-5,7,9-10	251259_at	11	246829_at	1,4,8,10	256978_at	6,9	258496_at	11	247006_at	8	249179_at	1	248022_at	4,8	254060_at	3,8,11	255238_at	5	257353_at	4,6	267123_at	7,9,11
258349_at	10-11	253188_at	7	267393_at	2-3,7-9	250587_at	1	263668_at	8,10	253486_at	8	256677_at	2,7	254736_at	6-7,9-11	260626_at	1-2,5	263584_at	3,9	259140_at	2	264747_at	4
247368_at	9	263619_at	2,5,7-8	258026_at	2	252342_at	9-10	260319_at	2	266067_s_at	2,5-6,10	247088_at	4,9	265757_x_at	3,6	246089_at	2	263611_at	3-4	250170_at	1,6	267301_at	2
247744_at	9	251011_at	1	253529_at	3,6	261107_at	6	247410_at	4,7-8	256982_at	1,3-4,10-11	265936_at	7	245163_at	1,5	246931_at	1-2,8,11	265796_at	1,4,9	265669_at	4,6,11	254657_s_at	9
251068_at	8,10	260556_at	3,6	247657_at	8-9	256834_at	1	248934_at	5,7-8	267169_at	2-4	267206_at	8,11	263422_s_at	1,6	261576_at	2,4,6,10	253195_at	2,4,10	247433_at	3-4,9	264468_at	7,9
259590_at	9	260501_at	8	265372_at	2,5	249927_at	9	264040_at	8-9	266918_at	2	261547_at	3	249723_at	1,6	250978_at	5,7,9	258925_at	2	253726_at	7	248933_at	5
255994_at	2	246064_at	4	249001_at	3	256892_at	8	253930_at	4,10	266768_s_at	3-4,9	252548_at	4,8-9	267400_at	8-9	245302_at	3,5	249473_at	9	257926_at	2	247682_at	2,4
253671_at	5,7-8	258448_at	4,11	253589_at	5,8	253533_at	6	255827_at	3	257337_at	3,10	249014_at	1,7	263478_at	2,4-5,8-9	257393_at	1,3,5,10	262604_at	4,10	258908_at	1-2,10	252039_at	1
261065_at	2,4,10	267406_at	1,5	255987_s_at	4,10	256155_at	5,8	254827_at	5,7,9	244996_at	1,7-8	265426_at	2,4,7	245638_s_at	1-2	263090_at	11	264358_at	1-3,11	257885_at	3	266184_s_at	9
263662_at	1	261463_at	3	246492_at	5-6	266711_at	2	260606_at	4	263687_at	1,5	265023_at	8,11	251738_at	3,5	263401_at	3,9,11	259770_s_at	2,7	247037_at	3	256535_at	9
246817_at	11	265464_at	1,4,11	249179_at	1	245717_at	10	254498_at	8	248440_at	1,10	247908_at	5	254394_at	1	265261_at	1-3	248904_at	6-7,10	245570_at	5-6,10	267011_at	3,7
250210_at	11	267012_at	4	256677_at	2	259164_at	5	248279_at	6,8	250902_at	3	264483_at	1,6,9	255356_x_at	5	260040_at	1,3,7	262902_x_at	3,6-7,9	252853_at	4,10	264949_at	10
261931_at	4,10	263714_at	4,6,9,11	265936_at	7	253207_at	7	261393_at	2-3,6-7	246637_at	1,4,6,10	254790_at	8,10	250714_at	3-4,10	260825_at	9-10	260194_at	8,11	256014_at	7	259481_at	4,9
261139_at	3,5	245015_at	1	261547_at	2	257088_at	5,9	252403_at	4,6-7,10-11	261809_at	1-2	256012_at	8	251254_at	2,9-10	252104_at	4,6-7	244949_at	6,9	259860_at	9-10	256871_at	2,5
254131_at	3	250618_at	6	252548_at	5,11	263941_at	5	251991_at	1,9	260035_at	6,9	250531_at	2	254348_at	4,6,8,11	267079_at	4-5	250595_at	6,9	259881_at	8	251419_at	6-7
265760_at	6,11	250034_at	2,5,10	249014_at	1,3,7	249571_at	1	253905_s_at	1,4-5,9	262229_at	1	256596_at	3,11	254014_at	7	249949_at	1,6-7,10	257136_at	8-9,11	263795_at	4-5	258486_at	10
257586_at	5	256335_at	2-3,10	265426_at	2,4,6-7,9	263157_at	5-6	257468_at	7	254363_at	5	257990_at	1,10	253949_at	1,8	263353_at	5-6,9	264511_at	4,8-9	253970_at	6,9	250856_at	4
265849_at	5,9-10	258940_at	1,9	247908_at	5	251665_at	4	251871_at	1-2,6	262402_at	7	246736_at	4	257509_at	6	248748_at	3-4,8-9	250320_at	11	267100_at	2	262318_at	3,9
246012_at	10	259439_at	4	264483_at	1,6	245733_at	4,11	265677_at	3,10	244992_s_at	1	265875_at	7	254455_at	9	245037_at	1,3-4,6	252714_x_at	5,9	267617_at	10	245319_at	4
246559_at	2,9,11	252588_at	10	256596_at	3,9	252643_at	3,6	249753_at	4,6,10	253781_at	3-4,8,11	245455_at	5	252823_at	4	261580_at	5,8,11	259872_at	4,7,10	262707_at	8	245025_at	7-8
249828_at	1,7,10-11	265081_at	3,8	257990_at	1	260096_at	2	245272_at	4	256215_at	5,7	263929_at	4	247767_at	1-2,6	248088_at	3,5,8	255675_at	2,4,7,10	249148_at	5	265003_at	1
246939_at	6	251043_s_at	11	246736_at	8	263424_at	2,8-10	247840_at	3,7	258502_at	2	266963_at	2,6-7,9	248092_at	1,10	252161_at	5,11	253595_at	6	248318_at	6,10	260265_at	4-6
259780_at	8	260703_at	5,10	245455_at	1	262389_at	4	262872_at	2,4-6,8,10	252803_at	7	256864_at	10	248969_at	5-6	262240_at	5	267308_at	1,4	251724_at	2	262052_at	2
261274_at	10	263484_at	4,9,11	251485_at	8	258913_at	3,9	247351_at	6	266841_at	2	257625_at	1,4,9	260861_at	2,6-7	258976_at	3,6	246348_at	5	262625_at	4	256518_at	4
250554_at	2,7	256759_at	4,9,11	259962_at	7	247314_at	2,4	265904_at	3	260050_at	4-5,7	246088_at	6	263681_at	7	261960_at	9	256791_at	3,9-10	255885_at	2,5,8,11	257408_at	11
267289_at	2	247625_at	3	262705_at	3	259828_at	4-5,11	263238_at	9	254638_at	1,3,7	259846_at	3,10-11	261450_s_at	2	250875_at	1-2,7-9	246407_at	4	253735_at	5-6	254804_at	1,5
264513_at	1,6-7	249260_at	1,6	266963_at	6,9	248345_at	3	264263_at	5,8	261760_at	4	266199_at	6,10	256194_at	1	263105_at	8-9	253869_at	8	262094_at	5,9-10	263697_at	10
255441_at	10	249208_at	2	257625_at	9	252051_at	3	261467_at	1-3,7,9	252726_at	1,4	246818_at	3	246771_at	5	256121_at	7	256448_s_at	11	251314_at	4	249465_at	3
259659_at	2,9	245132_at	1,8,11	244906_at	4	267347_at	7	257851_at	7	254710_at	2,5,8-10	246916_at	9	245974_at	10	250330_at	2,5,7,11	264475_s_at	4	251567_at	4	254742_at	3,5
247592_at	8	257218_at	4	259846_at	3,10-11	262776_at	2,7	256851_at	9	255602_at	1,5	249609_at	11	246829_at	1,10	245516_at	1,4	263887_at	2,6,8	253042_at	1,10	254598_at	1,10
264771_at	3	252628_at	10	260584_at	1,8	267349_at	4,7,9	251833_at	4,6,8,11	260936_at	3	264344_at	1-2,7,10	267393_at	2-4,9-10	246583_at	1-4,6-7	248712_at	7	265763_at	10	262656_at	7,10
267314_at	1,9,11	252828_at	11	266199_at	10	250289_at	3,7	254897_at	9	262943_at	4	246954_at	6,11	258026_at	2	258672_at	2-4	255601_at	2,5-6,11	248005_at	1	252361_at	5,9
252521_at	1,8	259001_at	3	246818_at	3	250434_at	8	260283_at	2,4,9	256422_at	10	245501_at	7	267257_at	1	264470_at	2-4,9	259759_at	10	262513_at	7	245362_at	4,9
249067_at	2,4,7-8,10	245946_at	2	251717_at	1,9	260622_at	4	245384_at	4-7,11	252489_at	7	248854_at	4	253529_at	4,8,10-11	253872_at	1	266735_at	4	255224_at	2	248912_at	2,6,8
259521_at	2,8-9,11	248488_at	3	264344_at	7,10	267573_at	3,8,11	256471_at	1-2	261537_at	2	257191_at	6	247657_at	1,10	265435_s_at	1-2,4,10	264874_at	6-9	256556_at	4,9	251747_at	9
248022_at	1	247492_at	7	249609_at	4	261077_at	7	256982_at	4,11	265019_at	6	245196_at	3	249001_at	7	260229_at	1,10-11	257398_at	7	266527_at	1	248132_at	8-9
254736_at	2,9	256502_at	7-8	247703_at	11	245203_at	5	247006_at	1	264772_at	5	264857_at	4	267465_at	3,6	266251_s_at	3,7-8,10-11	251611_at	11	245855_at	10	266974_at	1,6
265757_x_at	6	250442_at	3,5	245501_at	7-8,10	251308_at	4,7	253486_at	1,8,10	256094_at	5,8	260060_at	1,8	253589_at	1,4,8	265848_at	2-3,8,11	253418_at	1-2,4-5	267332_at	2,9	249019_at	2
251374_at	1-2,7	252619_at	3	248854_at	10	266563_at	3-4	266067_s_at	1,3,8	255183_at	7	247402_at	2,9	246492_at	1,5-6	246633_at	6,10	263982_at	4,10	245453_at	9	257285_at	9
245163_at	9	264297_at	3	257191_at	10	262962_at	1,10	250599_at	1,3	260840_at	7	259090_at	5,8-11	249179_at	10-11	246660_at	10	255477_at	4-5,10	266328_at	6,8	246974_at	6
263422_s_at	1,3,6	262367_at	4	245196_at	3,11	257257_at	2,5-6,11	267169_at	2,4,9	248019_at	3,5-6,10-11	251218_at	4	256677_at	3,5,9	250537_at	3-5,8	259512_at	1,11	250724_at	5,7-8	254649_at	4
265517_at	11	247918_at	7	264857_at	4	255406_at	1,7	266918_at	1,3,5	251025_at	3	254523_at	8	247088_at	3,11	257669_at	5-6,8	262521_at	2-3,5	253955_at	4,11	263543_at	2
249660_at	6,10	248925_at	6,9-10	260060_at	1,3,11	252500_at	5,11	266768_s_at	4-5,9	250700_at	6,10	262726_at	9	265936_at	1,9	260549_at	2	248939_at	4-5	263517_at	4,11	252216_at	4
252193_at	6	263670_at	9	252438_at	8	263175_at	1,3,10	250563_at	4	250610_at	8,10	267370_at	2,5,11	267206_at	10	259174_at	5,7	255358_at	1	247264_at	3	255954_at	8
263478_at	3,5,7,9	246335_at	7	247402_at	2,4,9	260684_at	8	257337_at	3	249675_at	1	250397_at	1,6,9	249014_at	7,10	255377_at	2,5,8-10	267262_at	4,8	259142_at	1,8	248324_at	7-9
267400_at	1-3,8	252082_at	3,9	251218_at	4-7	263729_at	6-8,10	244996_at	1	249750_at	5,8	249517_at	2-3	265023_at	7,11	250756_at	1,3,11	264282_at	7	245032_at	2,7	265744_at	3-4
266299_at	4,6,10	260774_at	1-2,7	254523_at	2,8,11	253547_at	4	263687_at	1,4,8	256623_at	5	253052_at	1,6,8,11	247908_at	5,10-11	266746_s_at	5,7	263668_at	7	265984_at	3-4	255511_at	3,5
262017_at	6,9	248422_at	7,10	262726_at	1,9	259803_at	3-4,6,8,10	248440_at	4,7-8,10	259888_at	3-4	246737_at	3-4,11	264483_at	1,7-8	253833_at	6,10-11	260319_at	7-8	247047_at	6	259145_at	9
253180_at	1,4	266706_at	8	267370_at	4-5,11	255671_at	11	250902_at	3,8	254244_at	1,8	255845_at	2,9	254790_at	10	251808_at	2-3,5,9-11	247410_at	6,11	252355_at	9	257288_at	8
245638_s_at	2,10	250988_at	2	250397_at	1,6,11	256248_at	9	246637_at	2,4	263242_at	3	256284_at	4	256012_at	3-4,9-10	259945_at	2-3,9,11	248934_at	3,8,10	263917_at	2	256272_at	7
251738_at	2,7	264310_at	11	253147_at	6,8	261611_at	7	261809_at	2	255592_s_at	7-9	261545_at	4-6	245853_at	3,8	254962_at	2-3	255827_at	3	255487_at	5,9	246053_at	1,10
254394_at	1-2	264725_at	4	249517_at	2	257478_at	6	254363_at	4	245334_at	5-6,8	249112_at	2,4-7,9,11	257990_at	1	256544_at	6	254827_at	1	250441_at	10	249078_at	2,10
255356_x_at	8	264678_at	11	253052_at	1,6-7,11	259394_at	1	253935_at	1	250781_at	7	266600_at	1,7	256596_at	1,9	265549_at	5	260606_at	1,10-11	258252_at	7	254513_at	2
250714_at	6,8-9	265997_at	11	246739_at	7	265470_at	7	262402_at	3	255906_at	1-2,6	258719_at	4	246736_at	2,6,8	250244_at	7	254498_at	8,11	261772_at	6	248528_at	10
254348_at	1	259973_at	6,9	244967_at	4,10	257370_at	7	244992_s_at	4	245411_at	2	249980_at	1,3	245455_at	5,9	259314_at	5,9-10	248279_at	7,9	259702_at	1,6,9	252106_at	7
263967_at	1,8	253322_at	4	246737_at	3	261166_s_at	2	266055_at	1-2,4,10	245694_at	11	256698_at	9	253048_at	1	261229_at	4,7	259757_at	4,11	256971_at	11	259459_at	4,9
257509_at	10	266526_at	2	255845_at	1,9	251083_at	6	253781_at	3,8,11	245722_at	10	253030_at	3	262705_at	3,10	246987_at	6,8	261393_at	1,4,6-7	257450_at	8	247777_at	1,5
254455_at	10-11	255328_at	3,8	261545_at	5	265326_at	8	258502_at	2	263661_at	1-2,5,10	256520_at	1,5,8	266963_at	1,6-7	263134_at	1,7,10	252403_at	3,7,10	264002_at	7	262202_at	4
254829_at	5	252191_at	1-2,8-9	256284_at	4	254664_at	2,11	252803_at	2,6,9,11	250181_at	2	254414_at	7	256864_at	10-11	256114_at	7	253905_s_at	7	258693_at	2,5,9	245466_at	2
247767_at	5,10	251170_at	11	249112_at	3	266704_at	4	266841_at	2	250403_at	7	261911_at	8	257625_at	3,5	254551_at	1-2,4	251991_at	1,11	248700_at	7	247754_at	5,11
248092_at	1,3,9-10	250285_at	1-3,5	266600_at	3,7	247239_at	7	246017_at	1,10	248119_at	3	251052_at	2,8	250457_at	2	250808_at	6	257468_at	3,5,8,11	265416_at	1	257860_at	3,10
267150_at	9	260065_at	1	249980_at	1,3	245897_at	3	260050_at	1,7	256548_at	1,9	248232_at	9	259846_at	9-10	252417_at	3,7,11	261653_at	4,10-11	264274_at	5	253204_at	11
248969_at	1	245147_at	3,6,9	253030_at	3	249739_at	7	254638_at	7,11	253661_at	2	262512_at	1	246088_at	5,8	252887_at	10-11	265677_at	1,4,9	250031_at	1	266423_at	1-2
260861_at	1,11	252087_at	8	256520_at	1,5,8	267641_at	1,5,8	261760_at	6-8	258326_at	2,5-6	256007_at	5	246818_at	11	263366_at	2,5-6,8	249753_at	5,8	247788_at	6	260191_at	11
256207_at	1,3	262024_at	6,8,11	267337_at	3,6	257689_at	1,3,5,9	256333_at	4,9	259662_at	9	262193_at	1-2,11	266199_at	11	263103_at	1,3,9,11	245272_at	3,7,9,11	264972_at	2	259787_at	1
248639_at	3,10	248437_at	8	266397_at	1	254037_at	2	252726_at	1,4-5,9	265502_at	6,8	266348_at	1,4	246916_at	5	261430_at	1-2,6-7,9-10	262872_at	4-5,8,10	252802_at	2	261543_at	5
263681_at	3,7,10	252046_at	2	251052_at	8	257202_at	1,11	254710_at	2,9,11	259657_at	4	254482_at	7,11	251717_at	1	245053_at	2,7,10	265904_at	3,11	261765_at	2	263503_s_at	7
261450_s_at	2,6	262596_at	2,5	261911_at	1,8	245463_at	7	255602_at	1,5-6,9	262999_at	4-5,8	260146_at	7	264344_at	1,5-7	258859_at	3,6,9,11	247351_at	2,5	251628_at	11	259140_at	2,7
246829_at	10	250863_at	3-4,8	248232_at	8	254998_at	4-5,9	260936_at	3	248927_at	8-9	257110_x_at	7,9	246954_at	10	258250_at	1-3,8	263238_at	8	253791_at	11	250170_at	5,7,11
245974_at	3,10	258386_at	1	262193_at	1,11	248794_at	5	266595_at	11	251610_at	3,11	264438_at	4,6	247703_at	1	249758_at	3,6	264263_at	3	245387_at	8	258862_at	11
253289_at	1	261599_at	6,9	266348_at	1,4,7	255386_at	3	262943_at	3-4,11	247247_at	2,10	258196_at	3,11	245501_at	9	253852_at	3,6-7	261467_at	1,3	263396_at	8	265669_at	9
267393_at	2-3,9	253105_at	5,9	254482_at	7,11	256338_at	6,9	267327_at	8	264534_at	5-8	245923_at	9	248854_at	6,8	267124_at	3-4,9	256851_at	2,9	257472_at	7	255277_at	3
258026_at	3,10	253811_at	6	260146_at	7	265828_at	10	256422_at	2,10	253416_at	9	251728_at	5,8	245196_at	3	255567_at	10	251833_at	6	250336_at	3-4,7,9-10	247433_at	3,9
267257_at	1	255014_at	1	257110_x_at	11	248448_at	1,9	261537_at	2,4-5	249710_at	2,8-9	258154_at	2,7	259290_at	3-4	256888_at	1-2,7	254897_at	3,5	253115_at	4,6,11	265446_at	2
247657_at	9	267146_at	9	264438_at	4,6,8,10	264190_at	11	265019_at	6-7	248484_at	1	257142_at	11	264857_at	5,7	259980_at	2,7	245384_at	1,5-6,10-11	252972_at	10	258908_at	6
265372_at	5	256505_at	1,7,10	258196_at	2,6	248085_at	4	264772_at	5-6	252277_at	9-10	248626_at	1-2,5,8	260060_at	1,9	261858_at	8-9	258992_at	4,8,10	255383_at	10	257926_at	1-2,11
249001_at	3	249054_at	4,7	251728_at	1,5,8	249233_at	5,8	256094_at	6,10	248238_at	2,8,11	250233_at	1	252438_at	11	267143_at	1,7	266067_s_at	5-6,10	252413_at	3	247037_at	3
252060_at	2-3	248666_at	1,3,11	258154_at	2,4-5	261777_at	11	247618_at	2	266917_at	1	260544_at	8-9,11	247402_at	3,8	253696_at	3,8-9	247006_at	1	245641_at	4	245570_at	9
250225_at	11	262199_at	11	248626_at	2,5	248573_at	9	260840_at	7-8	264023_at	7	262847_at	10	259451_at	3	263237_at	1,4,6,9	253486_at	1-2,8	259075_at	10	252294_at	5
253589_at	5,8	259436_at	8,11	260544_at	3,5,11	250898_at	7	255183_at	1,6-9,11	249414_at	2,10-11	247176_at	1,8	251218_at	4-5,11	266640_at	10-11	256982_at	1-3,10	259148_at	3,11	258458_at	11
255987_s_at	3-4,10	250165_at	10	262847_at	8-9	250697_at	3	250700_at	6	246691_at	1,5	263613_at	10	259090_at	3,7,9-10	263591_at	5	250599_at	1	252141_at	2	252074_at	1
246492_at	6	249478_at	7	263613_at	10	250077_at	2,11	264734_at	2,4	254088_at	8	265602_at	3,6,9	254523_at	3	257876_at	4,6	267169_at	2,4	245687_at	10	256014_at	7
249179_at	1	245098_at	1,6,9,11	265602_at	3,6,9	257562_at	10	250610_at	8-10	253187_at	2,10	253003_s_at	1,9	262726_at	1,9	254136_at	3,6,11	266918_at	2-3	264295_at	7	259860_at	10
256677_at	2,7,9	252192_at	4	245589_at	2	263446_at	2,4	254032_at	2,8,11	263738_at	2	262152_s_at	6,10	267370_at	2,4-5,8	253710_at	2,7-8,11	266768_s_at	3,9	247488_at	3	259881_at	7
247088_at	9	252030_at	1-2,5,7	253003_s_at	1	255147_at	1	249675_at	1,6,9-10	246006_at	1-2,8	260037_at	5,8,11	253147_at	1	245680_at	1	250563_at	2,8	258528_at	4	259964_at	7
251546_at	4,6,8	254548_at	6	262303_at	4	260966_at	1	249750_at	8-9	250948_at	1,11	257067_at	1,9-10	253052_at	1,3	248155_at	6,9	257337_at	3,10	256543_at	4,9	263795_at	2,10
265936_at	1	252145_at	6,8	267330_at	9-10	263881_at	11	256623_at	3	255500_at	4,8	248914_at	9	246739_at	9	266025_at	3,6	244996_at	1-3,8	248968_at	1,6	246844_at	4,6,11
267206_at	8	267038_at	6	262152_s_at	3,6,10	264478_at	4	254244_at	7,10	253840_at	8,10	250763_at	9	255845_at	9	259635_at	6	263687_at	1-2,8	251639_at	11	253970_at	1,11
252548_at	5,9,11	259326_at	5	253178_at	5	245820_at	1	262913_at	4,6	251015_at	6-7	267324_at	9	246737_at	4	247944_at	2-3,6,8,11	248440_at	2,4,10	252635_at	7-8	245049_at	6,8
249014_at	4,9	256217_at	4,7	260037_at	5,8,11	253404_at	2,10	259888_at	3-4,9	260383_s_at	4	259642_at	7,10-11	266957_at	3,6-7	254426_at	1,3,5	250902_at	4	250587_at	7	247298_at	10
265426_at	2,6,9	266895_at	5,10	257067_at	1,9-10	251402_at	5	263242_at	6	247368_at	5,10	255893_at	2-4,6-7,10	261545_at	11	245039_at	6	246637_at	2,4,6,10	256834_at	8	245578_at	5
265023_at	5,11	252440_at	4	248914_at	9	252035_at	1,7	245334_at	2,6-9	247744_at	3-4,10	252969_at	1,11	256284_at	4	252451_at	2	261809_at	1,6,9	261107_at	6	267100_at	4
247908_at	5,10	254530_at	1-2,7,9-10	255893_at	3-4,6-7,10	267364_at	10	255592_s_at	2,4,8	251068_at	3	245780_at	1,3-4,7	249112_at	2,4-7,9,11	260369_at	1-2,6,9,11	254363_at	10	254534_at	8-9	267617_at	10
264483_at	1,6	254082_at	3,11	252969_at	1,6,11	260015_at	3-4	255906_at	5-6	257473_at	6	245842_at	8	266600_at	1,8	254873_at	2-5,8-9,11	253935_at	1-4	261215_at	5	262228_at	3,8,11
254790_at	3	250138_at	2	245780_at	3	260418_s_at	1,4-5	245411_at	2,6,8,11	259590_at	9-10	260854_at	8	254580_at	9	258773_at	8,11	262402_at	7	256892_at	2,7	262707_at	8,11
256012_at	3	252240_at	2	258711_at	4,10	251060_at	9	250181_at	2	264514_at	3,6	258711_at	4	258719_at	2,4,7,11	248944_at	3,5,9-11	244992_s_at	1,9	253533_at	2	248603_at	4
245853_at	8	253963_at	5-6,9,11	247196_at	6	266941_at	7	250403_at	2-3,7	245041_at	4,10	265437_at	1	249980_at	11	259293_at	3,7-8	253781_at	3-4	256155_at	2	256001_at	1,4,7,9-10
250531_at	2	246062_at	1	249326_at	4	258954_at	1-2,9	248119_at	1,3,10-11	255994_at	1-3,7,11	250429_at	10	266397_at	9	255238_at	3-4,9	256215_at	5-6,9	266711_at	1,11	255783_at	1-3
256596_at	9	265267_at	6,10	250429_at	2,10	244972_at	7	256548_at	1,11	263662_at	1,5,9	249326_at	4,10-11	248274_at	5,8,10	263584_at	2,6,11	252803_at	5	266250_at	2,10	250862_s_at	6
257990_at	1	253627_at	2,8	248616_at	1,4,7-8	264164_at	7	258326_at	8-9,11	246817_at	1,4	247196_at	3,6,11	254414_at	2,9	263611_at	2-4,7,9	266841_at	2,9	263308_at	6,10	255885_at	8,11
246736_at	8	252357_at	4	250480_at	8	263129_at	2,5	253661_at	1-2	248627_at	1,9	248616_at	1,4,7	264729_at	2,4,10	265796_at	1,5,7	246017_at	9	246731_at	1-2	262625_at	8,10
265875_at	5	260686_at	1-2,4-5	245635_at	2-3,10	251913_at	3	259662_at	7	261139_at	2	252503_at	7-8,10	266697_at	9	263451_at	2,10	260050_at	5,7,10	245717_at	8-9	253735_at	6,9
245455_at	11	250392_at	6	252503_at	1,8,10	265099_at	4,6,10	265502_at	2,6,8	254131_at	1,5,10-11	245635_at	3	262512_at	1-2,6	253195_at	4-5,8	252726_at	3-5	259164_at	2,6	262094_at	5
251485_at	7	251403_at	3,6,9	255970_s_at	9	246315_at	2,7,10	262999_at	4,10	265760_at	2,7	255970_s_at	9	262193_at	11	245652_at	4,8,11	261760_at	1-2,4	257088_at	8	251314_at	2,5,7
262705_at	3	250888_at	1,9,11	244974_at	1	265309_at	4-5	247247_at	1,9	257586_at	4	249338_at	1	256007_at	8	258925_at	3	254710_at	4,6,8-9,11	255761_at	4,7	248721_at	5,9-10
266963_at	1,6	258212_at	4,9	249338_at	1,11	264773_at	4-5,9	264534_at	5-6	265849_at	1	262863_at	3	257110_x_at	1	265553_at	9	255602_at	5,10	248949_at	5,7	257716_at	4,11
256864_at	10-11	261782_at	9	262863_at	3-4,7	263290_at	5	253416_at	3,5,9	246559_at	7	262667_at	8	258196_at	2,4,10	249473_at	4,7	260936_at	3,5,8	262954_at	1,4	265763_at	3
250457_at	4-5	248747_at	7,9-11	260760_at	6,10	258021_at	2,5	249710_at	2,7-9	254806_at	11	260760_at	6,9-10	245923_at	8	262604_at	4,10	266595_at	5	249571_at	2	262513_at	7
257625_at	1,4-5,8-9	258589_at	7	262667_at	4	256474_at	6,11	248484_at	4-5	254283_s_at	2,4,6,11	256073_at	8,11	251728_at	2	264095_at	2-3,5,7	262943_at	3-5,11	263157_at	5-6	266527_at	9
246088_at	3,5,10	252693_s_at	4,10-11	256073_at	9,11	251826_at	3,7	259618_at	11	259780_at	3	252676_at	2,9-10	250233_at	6	259770_s_at	1-2,7,10	256422_at	8	252643_at	8,10-11	267332_at	4
259846_at	3,10-11	262800_at	3,6	252676_at	2,9-10	256371_at	1-2	256575_at	9,11	250554_at	2,4,11	257139_at	2,4,10-11	248626_at	4,8,11	248904_at	10	261537_at	8	245733_at	1-4	250724_at	5,8
260584_at	1	253287_at	9	257139_at	2,10-11	259261_at	10	252277_at	1	267289_at	4	249935_at	2,8	260544_at	3,5	262902_x_at	2,4,7	265019_at	4,6-7,11	263424_at	1	245453_at	3,5
266199_at	10	259337_at	3,10-11	249935_at	2	252623_at	6	266917_at	7,10	257335_at	1	251300_at	2,4	262847_at	8	244949_at	6	264772_at	1,5,8	258913_at	3-4,6	256435_at	4,11
246916_at	9	258457_at	6	251300_at	2,4	250736_s_at	7	248238_at	2,11	258583_at	8	262306_s_at	5,11	247176_at	6	260194_at	4,9	256094_at	5,8	259828_at	5,8	263517_at	6,8
251717_at	1,5,9	267123_at	11	254434_at	3,7	260548_at	2	264023_at	8	264513_at	1-2,9	246721_at	4-5	263613_at	3,5,8	250595_at	9	247618_at	1,10	267436_at	5	260413_at	7,9
249609_at	4,11	264747_at	4,11	262306_s_at	5,11	248020_at	4	249414_at	10	250507_at	2,4	258975_at	1,5-6,10	265602_at	3,5,7	264511_at	7	255183_at	7	252051_at	7	247264_at	3
264344_at	1-2,6-7,9-10	245493_at	3	258975_at	5-6,8,10	254780_s_at	8	246691_at	3	264771_at	11	246118_at	10	245589_at	7,11	257136_at	4-6,8-9	260840_at	2,4,7,11	248345_at	4	251548_at	3,9
246954_at	2,6	267301_at	1-2	263808_at	5,8	257065_at	7	254088_at	5,9	267314_at	5	256147_at	8	253003_s_at	8	255675_at	10	248019_at	5-6,10-11	262776_at	2,5,10	259142_at	3,7
247703_at	11	251920_at	9	246118_at	1	266831_at	8	253187_at	7,11	252521_at	8-10	258468_at	5	255096_at	5	259872_at	9-10	251025_at	4,7	267349_at	5,7-8	259562_at	3
245501_at	7	259857_at	6	255262_at	1	255911_at	2,10-11	263738_at	2	249067_at	10	258391_at	10-11	262303_at	5	252714_x_at	2,6	250700_at	6	259592_at	3	245032_at	7
248854_at	10	254657_s_at	2,9	258391_at	10-11	246138_at	7	250948_at	1-2,6,8	259521_at	8	266244_at	4	250464_at	11	253595_at	6	264734_at	6,9	260622_at	2-3,5,8	259871_at	2,4
245196_at	3,7,11	264468_at	7,9	266244_at	4	247473_at	5,10	255500_at	1,10	248022_at	2-4,8	257750_at	1-2,10	245198_at	3	267308_at	2,4,8-10	254032_at	10	252748_at	9	247047_at	6
257191_at	1	257604_s_at	1	257750_at	1-2	251774_at	2	251015_at	7,9-10	254736_at	2,9-10	249147_at	1	262152_s_at	6	256791_at	3,6,9-10	250610_at	6,9-10	263423_at	5	252355_at	7
264857_at	4	247682_at	2,9	249147_at	1	256086_at	4,9,11	253840_at	5	265757_x_at	8	266237_at	9,11	260037_at	2,5,11	255301_at	2,7-8,11	249675_at	1,3,8	262721_at	1,8,10	256002_at	7,11
260060_at	1,5	252039_at	1	266237_at	3,9,11	248343_at	2,8-9	258349_at	5	253356_at	3,9	249239_at	4,11	257067_at	1,9-10	253869_at	3,9	249750_at	7-9	267573_at	1,8	263917_at	1
252438_at	6	258521_at	11	249239_at	4,11	256598_at	11	247368_at	3	251374_at	1,4,6-8	247935_at	1	248914_at	5,7,9	253944_at	8	256623_at	3	251308_at	3,11	255487_at	3
247402_at	2,4,9	250221_at	5	247935_at	1,7	245050_at	7,11	247744_at	8	263422_s_at	6	262952_at	5	250763_at	5,8	256448_s_at	2,6,8	262913_at	6-7,10	261077_at	1,9,11	250529_at	10
259451_at	5	247425_at	10	262952_at	5	260738_at	9	251068_at	6-8	245163_at	3,9	256903_at	1,4,9-10	255893_at	3,10-11	264475_s_at	2,4,9	259888_at	1,4,6-7	266563_at	9	254816_at	7
251218_at	4-5,7	256535_at	1,9	256903_at	6,9	259936_at	3	259590_at	5,7,9	265517_at	7-9	244922_s_at	9	259642_at	1	248712_at	2,7,11	263242_at	3	259218_at	5-6,11	250441_at	10
259090_at	1,3,5,9-10	267011_at	3	244922_s_at	4,9	252143_at	11	264514_at	8	249723_at	4	263086_at	2,11	260854_at	8-9	255601_at	2-3,8	255592_s_at	4,8-9	262962_at	5,7	266610_at	2
254523_at	3,8	251729_at	2,4,6	254407_at	1	252079_at	9	255994_at	1,3	267400_at	11	264610_at	10-11	265437_at	3	259759_at	11	245334_at	1,4-6,8-9,11	257257_at	11	257910_at	4,10
262726_at	1,9	252481_at	2,9-10	264610_at	10-11	262001_at	3,10	261065_at	5,7	252193_at	10	260726_at	4-5	250429_at	9,11	266735_at	3-4	250781_at	7-8	255406_at	1	252049_at	1
267370_at	11	251140_at	1,5,10	260726_at	4-5	258516_at	3	253671_at	2,8-9	263478_at	5	246714_at	2	247196_at	2,6,9	264874_at	2,6,9	255906_at	1,9	250019_at	1-3	248606_at	8
250397_at	1,6,9	259481_at	1-2,4,9,11	246714_at	7	264313_at	6	263662_at	1,4,7	249660_at	1,3,7	263428_at	2	248616_at	1,4,6,10	257398_at	5	245411_at	2,8,11	265137_at	9-10	246915_at	3
249517_at	2-4,7-8	256871_at	2-3	263428_at	2	261753_at	4	248627_at	2,9	266299_at	2,4,8,10	267475_at	1,6-7,9	250480_at	2,8,11	251611_at	1-3,8-9,11	245694_at	5,7	249907_at	4,10-11	261772_at	11
253052_at	1,6,11	251419_at	3	267475_at	9	251398_at	3	246817_at	1,11	262017_at	1,6,9	249530_at	9-10	252503_at	8	253418_at	1,11	245722_at	8,10-11	253547_at	10	259491_at	1,3
246739_at	1	266650_at	2,5,10	249530_at	4	261523_at	1,5	261931_at	2	245638_s_at	2,4,6,8	249533_at	7	255970_s_at	11	263982_at	3,8	263661_at	1-2,4,7,10	260684_at	7,10	256971_at	9
244967_at	1-2	258486_at	10	249533_at	1,8,10	253761_at	8	254131_at	9-10	253246_at	3	252034_at	1	244974_at	1,6,11	259512_at	10	250181_at	1-3,5,8-10	262014_at	4	259172_at	5
255845_at	9	245319_at	9	252034_at	1,3	246562_at	2	265760_at	4,6	254394_at	1	267018_at	5-6,8	262863_at	10	255477_at	1,4-5,7,10-11	256548_at	8-9	259803_at	3,8	248399_at	3
246737_at	3,6	265812_at	5	267018_at	5-6	251673_at	2,6,8	265849_at	9	250714_at	4-5	247148_at	2,7	262667_at	8	262521_at	1,9-10	248119_at	2,6,9	255671_at	3,6	258693_at	7,9
256284_at	4	265003_at	1	247148_at	2,7-8	265978_at	1,5	257586_at	4,11	251254_at	2,8	246643_s_at	3	265076_at	1	248939_at	3,7,9	250403_at	2,7,10	256248_at	2	264002_at	1
261545_at	4-5,10	262052_at	2,5-6,11	246643_s_at	3,6	258240_at	4	246012_at	6,10	255356_x_at	2	259460_at	9	256073_at	2,6	255358_at	10	253661_at	2	245285_s_at	2,9-10	248700_at	3
266600_at	3,7	256518_at	2,4	259460_at	9	249050_at	8	246559_at	9	254348_at	1-2,4	248937_at	2,9,11	252676_at	9-11	267262_at	4	258326_at	1,5,8	250958_at	4,6,8	256784_at	5
249112_at	2,5,8,10-11	257408_at	11	246433_at	1,10	256411_at	4,10	249828_at	4,9,11	263967_at	5,7	262461_at	1,3,8	257139_at	10	264282_at	2,7	259662_at	3-4,9	261611_at	6	246453_at	2,7,9
258719_at	4	254804_at	1,4-5,7,11	246240_at	3-4,7,10	267596_s_at	4,8-9	254806_at	4-5,11	254014_at	6	246433_at	1,5	251300_at	2,5,10-11	258496_at	5,11	265502_at	4,6,8	247160_at	3	250031_at	7
254580_at	2	266838_at	6	262588_at	6,8	267232_at	11	254283_s_at	2	253949_at	1	246240_at	3-4,10	249241_at	6	263668_at	4-5,9-10	259657_at	4,6	265470_at	1,5,7	260745_at	4
249980_at	1,3,6	254598_at	9-11	251384_at	10	265275_at	5	261274_at	3	257509_at	4,11	247086_at	2-3	254434_at	3-4,7	247410_at	6	248927_at	7	264579_at	6	258104_at	8
256520_at	5,8	263697_at	6,10	267333_at	2,5	248306_at	3,5,11	250554_at	1,9	252823_at	3,6	250365_at	11	258975_at	6,8,10	248934_at	7	251610_at	3,11	251083_at	7,9	252802_at	10
253030_at	3	249465_at	3	251946_at	9	247484_at	2-3	258583_at	11	254829_at	6	262588_at	2,6,8-9,11	246721_at	3,5	264040_at	11	247247_at	2,6,10	247997_at	4,9,11	250754_at	2,5-7
267337_at	3,5,11	254742_at	1,3-4,11	258675_at	6,8	246418_at	8	259659_at	7,10	247767_at	8-9	251384_at	9	246118_at	5,8	255827_at	8	264534_at	5-6,8	254664_at	9	245387_at	10
248274_at	5,11	250581_at	8,11	258607_at	9	252007_at	4	255441_at	2	248092_at	2,5,10	267333_at	2,5,11	263808_at	3-4	253930_at	4,10	253416_at	10-11	244951_s_at	5	248671_at	8
254414_at	4	248912_at	6,9	249426_at	1-2	264666_at	8,11	264771_at	3	248969_at	10	251946_at	7,9	256147_at	8	254827_at	1,3-5,7	249710_at	2,8-9	265326_at	1-2	257472_at	3-4,6
262083_at	4	262656_at	5-6,9-10	258915_at	7-8	247560_at	11	267314_at	5-6	267150_at	5,8	258675_at	4,7-8	255262_at	1,4	260606_at	2,4,9	248484_at	6,11	247239_at	5-6	263396_at	1,10
264729_at	9	251747_at	8	254005_at	5	247289_at	6	252521_at	8	260861_at	3,6	249426_at	2	257750_at	11	254498_at	8,11	259618_at	6	245897_at	7	256605_at	6
251052_at	7	248132_at	7,9	260082_at	1,3-4	253925_at	8,10-11	259521_at	7-9,11	256207_at	2	258915_at	6,10	249147_at	1,4,7,9	248279_at	6	256575_at	2,9-10	257689_at	3,8-9,11	267129_at	2
261911_at	2	258393_at	4	247062_at	8-9	246015_at	9	249067_at	1,3-4,7-8	248639_at	8	260082_at	1,3-4,8	266237_at	1,6,11	259757_at	4	248238_at	8,11	267641_at	1	249362_at	7,9
262512_at	11	262867_at	3	258085_at	5	260212_at	3	248022_at	1-2,10	263681_at	2,9	258085_at	5-6	249239_at	8	261393_at	3,6-7	266917_at	6	254998_at	5	267039_at	4,11
256007_at	5,8	257285_at	9-10	253684_at	2-3,11	245522_at	11	254736_at	2-3,10	256194_at	10	247062_at	2,10	247935_at	7	252403_at	6-7,10-11	264023_at	7	245463_at	3,7	250336_at	2,7,9
262193_at	1,10-11	256278_at	7,9	260057_at	3-5,7,9	265648_at	4,11	265757_x_at	10	261450_s_at	7	253684_at	2,11	264345_at	6	253905_s_at	5,7,11	249414_at	2,11	266754_at	11	253115_at	11
266348_at	1,4,7	246974_at	7-8,10	265298_s_at	6	248028_at	1,4,7,10-11	253356_at	8	246771_at	2-3,11	255666_at	5,10	256903_at	7	251991_at	4,11	246691_at	1,5-6	265479_at	5,8	253056_at	3
260146_at	2,7	258977_s_at	1	260375_at	10	244965_at	1,4	251374_at	1,3,7-8,10	245974_at	6,8,11	260057_at	3-4,9	244922_s_at	11	257468_at	5-7	254088_at	2,5	251239_at	4-5	252413_at	2,7
257110_x_at	9-10	251575_at	7-8	250553_at	8	267086_at	11	245163_at	8-9	246829_at	6,8	250553_at	5	254407_at	1	251871_at	1-2,7-8	253187_at	8	248794_at	2,9	262104_at	6
264438_at	5-6,8,11	263543_at	9-10	263274_at	3,6	263475_at	1-2,8,11	263422_s_at	3,5,7	253289_at	6	263274_at	3,6	264610_at	6	261653_at	5,10	263738_at	1-2	265008_at	5,8	254246_at	8
251728_at	5,8	254649_at	5,10	260024_at	8	254821_at	5	247499_at	10	267393_at	1,6	260024_at	6,8-9	260726_at	6,11	265677_at	1,7	246006_at	2,4-6,8-9,11	255386_at	4,11	259148_at	5,11
258154_at	6-7,11	259839_at	10	265144_at	4,7,9	256446_at	3-4	265517_at	8	267257_at	1-2,5	265144_at	4-5,7,9	246714_at	3	255263_at	2,7,10-11	250948_at	1,5,11	256338_at	6	252141_at	2,11
248626_at	1-2,5,11	255954_at	4,8	249304_at	6-7,10-11	256254_at	7,11	249723_at	4-5	253529_at	6,11	245987_at	1,3,5,7-11	267475_at	1,5	249753_at	4	255500_at	8	249068_at	4-5	245687_at	8
250233_at	1,10	245565_at	3	257204_at	9	246486_at	6	252193_at	6,11	249001_at	2,4,9-11	262436_at	4,10	249530_at	10	245272_at	1,4,6,11	251015_at	9	246195_at	1	260474_at	11
260544_at	3,9,11	266330_at	8	245987_at	1,3,9-10	266233_at	11	267400_at	4	267465_at	2	263066_at	4,6,10	249533_at	11	247840_at	1,8-9	253840_at	8,10	267558_at	9	264295_at	11
262847_at	3,8-9	250192_at	1,9	262436_at	9-10	264398_at	3	263478_at	3	252060_at	1,3,8,11	246669_at	9	252034_at	4	262872_at	2,4,6,10-11	260383_s_at	4,10	249233_at	9	258528_at	6
247176_at	1	249199_at	7	263066_at	4,6	262422_at	2	249660_at	1,4,10	253589_at	7	255165_at	6	267018_at	4	265904_at	3,5-6,9	247368_at	2,10	261777_at	4	251639_at	11
263613_at	10	265744_at	3	246669_at	9	261865_at	1,3,6	266299_at	3,6,10	255987_s_at	2	254732_at	2	247148_at	2-3,7,11	247351_at	1	258349_at	2,11	266855_at	1,9	252635_at	4-5
265602_at	3,6,9	254733_at	2	254732_at	2,9	252081_at	6	253180_at	1	246492_at	2	251416_at	3,5,10	246643_s_at	5	263238_at	9	247744_at	4,10	263127_at	10	254199_at	6
253003_s_at	1	255511_at	3	251416_at	3,5,10	257184_at	11	245638_s_at	2,4,6,8	249179_at	1,6,10	264948_at	11	259460_at	9	264263_at	6,9-10	251068_at	3	250077_at	7,11	256879_at	5
262303_at	4,8,11	259145_at	9	264948_at	7,11	246720_at	8	253246_at	8	256677_at	8	250607_at	3	262461_at	7-8	261467_at	1-3	257473_at	1	250697_at	3,7	250587_at	1
267330_at	11	257288_at	7-8	255961_at	3,10	252763_at	8,11	254394_at	1	251546_at	8,10	264868_at	2,6,8	246240_at	3-4,7-8	257851_at	4,7	259590_at	2,8-10	257562_at	11	252342_at	10
262152_s_at	3,6,10	256272_at	7,11	250607_at	1	253653_at	10	255356_x_at	6	247088_at	3,5,11	250906_at	1,8	247086_at	4,10	251833_at	6,11	245041_at	4,9	263446_at	4	261107_at	2,6,8
253178_at	10	265172_at	3	250906_at	1,4	265649_at	4,7,9	254348_at	3,7	265936_at	1,11	252856_at	2-4,6,9-10	250365_at	2,8	254897_at	5,9	255994_at	2,11	253385_at	7-8	256834_at	1
260037_at	2,5,8,11	246053_at	1,9	252856_at	4,6,10	266060_at	6-7	263967_at	6,8	261547_at	10	251345_at	6,8	251384_at	1	260283_at	3-4,6	253671_at	2-3	265074_at	6	249927_at	8
257067_at	1,8-9	254513_at	10	251345_at	8	259162_at	8	253949_at	1,6	267206_at	3,8,11	257772_at	2	267333_at	1	245384_at	4,9,11	261065_at	2,5,7	255147_at	6	261215_at	6
267324_at	9	249078_at	2,10	257772_at	2	257001_at	4	257509_at	3,6,10	249014_at	8	260949_at	4-5	251946_at	9	245314_at	7	263662_at	1,7	260966_at	4,8	256155_at	8
250763_at	1,9	250188_at	10	260949_at	4-5,7	249834_at	7	252823_at	5	252548_at	2-3,5-6,9	246998_at	7,10	258675_at	7	256471_at	5	248627_at	2,4,7,9	267165_at	3,5,9	263308_at	2
255893_at	4,7-8,10	248528_at	6,10	256995_at	1,11	247659_at	5,8	254455_at	1,11	265426_at	1-3	256995_at	1-2,11	258607_at	1,3	256982_at	4	250210_at	10	251810_at	10	245457_s_at	5
259642_at	1,7,9-11	252106_at	7	267008_at	7	253304_at	4,7	254829_at	6	265023_at	7-8,11	266775_at	2	249426_at	4-5,10	266067_s_at	3,6,8	261931_at	10	245820_at	11	259164_at	11
252969_at	1,11	259459_at	4,9	266775_at	11	267046_at	6,9	247767_at	5,8	247908_at	8	251147_at	3,5,8,10	258915_at	9	247006_at	1,9-10	254131_at	10	254235_at	4	245717_at	10
245780_at	1,3	247777_at	1-2,4-5	251147_at	8	267299_at	5-6	248092_at	1,5-7,9	264483_at	7	258467_at	10	254005_at	3	253486_at	1-2,5,10	257586_at	6,10	256047_at	1	257088_at	1,5,9
245842_at	5,8	262202_at	2,4-5	245880_at	8	245021_at	4-5,10	260861_at	11	254790_at	8	245880_at	8	260082_at	1-4,11	250599_at	1,4,8	265849_at	1,7	251402_at	9-10	255761_at	7
258711_at	4	247754_at	5,10	258608_at	5,8	245896_at	1,5	267150_at	3,11	256012_at	10	258608_at	1,5,11	247062_at	5	267169_at	2,4,9	246012_at	6	258410_at	4	262954_at	1
265437_at	1,3	258628_at	3	260850_at	10	249808_at	4	248969_at	1,10	245853_at	2,7,9	265765_at	9	253684_at	5	266918_at	1-2,7	249828_at	7-8,10-11	252035_at	3,9	263157_at	5,11
249326_at	4	253204_at	5,11	265765_at	1,4,9	259283_at	2	256207_at	3,6,10	256596_at	5,7	248350_at	5,9	255666_at	9	266768_s_at	3,9	254806_at	11	265838_at	10	251604_at	1
247196_at	1,6	266423_at	1,6	248350_at	5	255866_at	4	263681_at	2,7-8	257990_at	5,8,11	253956_at	6	260057_at	5	250563_at	4,6,8-9	254283_s_at	4,9	258738_at	4,10	263424_at	6-7,10
250429_at	1-2,10	260191_at	11	264827_at	1,5,9-11	263940_at	8	256194_at	11	246736_at	4	261089_at	6-7,10	264618_at	2,9	244996_at	2	246939_at	3,9-11	260015_at	3	245733_at	3
248616_at	1,4,7	261543_at	5	245375_at	2	258062_at	5,10	261450_s_at	2-3	251485_at	8	264827_at	1,5	265298_s_at	3	257337_at	1,5,9-10	259780_at	3,7-8	267364_at	1-2,4,10-11	260096_at	2
250480_at	4,8	263503_s_at	7	251777_s_at	10	246150_at	2,8,11	246771_at	2,10-11	263929_at	1,4	245375_at	2,4-5,7	260879_at	10	263687_at	1,4,7-8,11	250554_at	4-5	260418_s_at	6	258913_at	10
252503_at	10	257353_at	4,10	245449_at	4,6-7	248096_at	11	246829_at	4,10	253048_at	9,11	251777_s_at	10	250553_at	4-5,8-9	248440_at	2,4,6,10	267289_at	5,8	267513_at	7	262389_at	4,6
260067_at	8	259140_at	7	249252_at	2,11	245792_at	2	253289_at	4	259962_at	8	245449_at	4-7,10	263274_at	3-4	250902_at	3,7	257335_at	4,8	266941_at	7	247314_at	2,9
245635_at	2-3,10	250170_at	1	260636_at	5,11	245443_at	2	245974_at	2,5	262705_at	5	249252_at	2-3,11	260024_at	3,8	246637_at	2,4,10-11	258583_at	8,10	251060_at	3	264591_at	5
244974_at	8	265669_at	9	265841_at	2,10	253602_s_at	7	267393_at	2,9	266963_at	7	260636_at	5	265144_at	3-5,9	261809_at	2	264513_at	6	258954_at	1	259828_at	4-5,8,11
255970_s_at	2,9	255277_at	3	262846_at	1-2,4,7,10-11	262850_at	6	258026_at	3,8	256864_at	9	262846_at	2,4,7,11	249304_at	1,5,11	260035_at	6	260147_at	3,9	244972_at	2,6,8-9	267436_at	9
249338_at	1	258862_at	1,11	252194_at	3,9	253163_at	2	267257_at	1,8-9	257625_at	11	265841_at	2,10	251844_at	7	262229_at	1,11	259659_at	7-8	259019_at	7	266909_at	6
262863_at	4	247433_at	3,7	262243_at	2-3	258243_at	3	253529_at	2-3,6,11	250457_at	2,7	260510_at	11	257204_at	4,6	254363_at	4,10-11	247592_at	7	253577_at	6	248087_at	5
260760_at	9-10	253726_at	8	249472_at	8	259767_s_at	3	247657_at	3,7,9	246088_at	4-5,8-9	262243_at	2	245987_at	3,10-11	253935_at	1-3	250507_at	2,11	263129_at	2	252051_at	3
262667_at	8	257926_at	2	252615_at	3,11	245432_at	1,7,9	265372_at	7	246818_at	1	252615_at	3,5	262436_at	10	244992_s_at	2	267314_at	5-6,10	266589_at	10	267347_at	7
265076_at	2,9	258908_at	2,6	258668_at	6	244938_at	7-8,10-11	249001_at	2,4,11	251717_at	11	258668_at	6	246669_at	4	266055_at	1	252521_at	5,9-11	264614_s_at	8	262776_at	2,6-7
252676_at	2-3,6,8-9	247037_at	4	246570_at	9	255874_at	3,8-9	267465_at	4,9	264344_at	7	246570_at	9	255165_at	4	253781_at	3,10-11	249067_at	7-8,10	246315_at	1,6	250289_at	6-7,11
257139_at	2	245570_at	4,10	253765_at	5-6,8	251002_at	6-7,11	252060_at	1,3,8	249609_at	2,4-5,7,11	253765_at	6,8	251416_at	8	258502_at	1,5	259521_at	1,4,8	264773_at	10-11	259592_at	2
249935_at	2	252000_at	2	251034_at	7	260403_at	2,4,10-11	250225_at	3,11	246954_at	1	251034_at	7	264868_at	1	252803_at	1-2,6,11	248022_at	1-2	263290_at	5	267573_at	11
250798_at	2	246410_at	7-8,10	251749_at	11	245650_at	11	253589_at	7-8	247703_at	1	251749_at	7	250906_at	1,3,5	266841_at	1-2	254736_at	3,6-7,9,11	256474_at	8	252748_at	2,7
251300_at	2-4	252294_at	5,7-10	247894_at	10	265510_at	9	255987_s_at	3	245501_at	8,11	247894_at	3,9	252856_at	2,5	260050_at	3,10	251374_at	4,6,8,10	245908_at	2	261077_at	7
246721_at	4-5	258458_at	11	260806_at	1-2,7	258330_at	7,11	246492_at	3-5,8-9	248854_at	2,6-7,11	260806_at	2,7	251345_at	4	246017_at	1,4,6-7	265757_x_at	4,8	259261_at	8	245203_at	5
258975_at	2-3,5	252074_at	1,8	261738_s_at	4,8,10	245060_at	3,5,11	249179_at	6	245196_at	10	261738_s_at	3	257772_at	3,9	254638_at	7,11	253356_at	3,7	249665_at	2,11	251308_at	4
263808_at	2	256014_at	7	246230_at	9-10	257657_at	5,11	251546_at	4,9	257191_at	7	246230_at	7-8,10	246998_at	2,7-8,10	261760_at	5,7,9	245163_at	3-4,6,9	252623_at	2-3	259218_at	6-7
255262_at	1	259860_at	10	249060_at	1,4,11	263777_at	2,7-8	247088_at	1,6	260060_at	3,11	249060_at	4,6,10-11	256995_at	10	252726_at	1,4-5	263422_s_at	1-2,6	250736_s_at	9	248017_at	5
258391_at	11	259964_at	8	263029_at	10	255873_at	6	261547_at	3	252438_at	1,9	263029_at	9	262438_at	1	256333_at	1,6	247499_at	9	251650_at	4	257257_at	1,5-6,11
266244_at	4	259881_at	7	246186_at	6	255653_at	3	267206_at	3,8	247402_at	11	246186_at	10	266775_at	6,11	254710_at	4,9	249723_at	5	255931_at	10	250019_at	5
257750_at	1,8	263795_at	5,10	262033_at	7	250667_at	1-2	249014_at	2-7,9	251218_at	5	249868_at	5-7,10-11	251147_at	5	255602_at	1,8	265517_at	3,8	251964_at	9	263814_at	9
249147_at	1	246844_at	4,6,11	249868_at	5-6,10-11	263643_at	5	247908_at	1	259090_at	3,11	258227_at	1	258467_at	6,9	260936_at	2	252193_at	5,10	257065_at	6	263175_at	1
266237_at	11	253970_at	1-2,9	245303_at	4,8,10	253928_at	7	264483_at	1-3,7,11	254523_at	8	264573_at	7,9	245880_at	5,7-8	262943_at	3-4,11	267400_at	5,9	266831_at	1,5,9	262014_at	5
264345_at	5	245049_at	6,8	258227_at	1,5,9	263426_at	3,10	245853_at	7	262726_at	1-3,9	258269_at	1	258608_at	2,5,8	267327_at	11	249660_at	2,7,9	255911_at	3	263729_at	5-6,8
247935_at	1,9	247298_at	2,10	264573_at	9	260722_at	6	256596_at	3,5-6,9	250397_at	4,11	252875_at	1,6-7	260850_at	3,6,8	252489_at	10	263478_at	2,5,8	252514_at	5,8,10	253547_at	4,10
262952_at	5	267617_at	2-3,10	258269_at	1-2,4,6	250982_at	4,7	257990_at	1	267370_at	4	261415_at	6-7	265765_at	1,7	256422_at	10	266299_at	4,10	246138_at	1	257521_at	3
256903_at	9-10	262228_at	1,3-4,8,11	252875_at	8	252610_x_at	8	246736_at	11	253147_at	5	266336_at	1	248350_at	4	261537_at	2	253180_at	1	264885_s_at	10	259803_at	2-3,6,8
244922_s_at	9	262707_at	8	261415_at	6-7	260305_at	4-5,7	265875_at	1,5	249517_at	4,6-7	255359_at	1,5	255940_at	1,4,11	264772_at	5-6,8	262017_at	1-2,5,8	247473_at	4	256248_at	9
263388_at	11	256001_at	7,9-10	266336_at	1	250712_at	10	245455_at	5,11	246739_at	4	254922_at	9	264827_at	9-11	265019_at	1	245638_s_at	3,6,8,11	245869_at	7,9	245285_s_at	1-2,9
263086_at	11	248603_at	4	255359_at	1,5	255664_at	6,11	263929_at	4-5	244967_at	4	249339_at	4	261089_at	2,8	256094_at	6,9-10	253246_at	2,6	254324_at	1,4,7,11	254103_at	2,11
254407_at	1,4	255783_at	3,5,8	249339_at	4	260284_at	4,6	253048_at	6	255845_at	8-11	248982_at	11	245375_at	2	247618_at	1,8	254394_at	2,11	256598_at	10	250958_at	1,5
260726_at	5,8	249148_at	2,5	254397_at	4,6,8	252476_at	5	259962_at	8	246737_at	4,6,11	254397_at	8	251777_s_at	4	260840_at	2-3,7-9	251738_at	1	257365_x_at	4	265470_at	7
263428_at	2	248318_at	10	248982_at	3	252311_at	2,8,10	266963_at	6,9	266957_at	3,5	254046_at	3	245449_at	2,4,11	255183_at	1,6-7,10	251254_at	3,10	256689_at	10	264579_at	4-5
267475_at	9	250862_s_at	1,11	254046_at	3	247562_at	11	256864_at	5-6	256284_at	5,9	258905_at	1	249252_at	1,3,10	248019_at	5	255356_x_at	2	248241_at	4	247398_at	11
249530_at	3,5	262625_at	10	258905_at	1,6	254260_at	2	257625_at	5,8,11	261545_at	3,7,10	259206_at	8-9,11	260636_at	1,10	250700_at	6	254348_at	1-3,7	259936_at	4-5	251083_at	6-7
252034_at	7	255885_at	4-5	259206_at	9	266028_at	2,11	250457_at	2-3,7-8,11	266600_at	8	251726_at	2	265841_at	2,4,11	264734_at	2,5,8	263967_at	5-6,8,11	252143_at	2	247997_at	1,4
249533_at	6,10	253735_at	6,9	251726_at	2,9	255665_at	3-4,11	244906_at	1	249112_at	2-3,6,8	261567_at	8-10	262846_at	1,4,8-9,11	250610_at	5,10	254014_at	4	252079_at	1	254664_at	1-2,10
249802_at	3	262094_at	5,11	255203_at	5	256285_at	10	259846_at	10-11	258719_at	1-2,9	259365_at	5,7,9	252194_at	4	254032_at	2,8,11	253949_at	1,9	262001_at	1-2,5,8	247239_at	3,6
267018_at	5-6	251314_at	4,7	259365_at	5	250406_at	2	246088_at	5	249980_at	1,4,7,9	258509_at	4	249472_at	9	249675_at	1,6,9	257509_at	4	260479_at	11	245897_at	3,7
247148_at	2,6-7	248721_at	7,10	249945_at	3-4,7	246593_at	8	260584_at	1	253030_at	6,9	255203_at	1-2,5	252615_at	4,11	256623_at	3,5,7,9	254829_at	2,6,10	257475_at	9	257689_at	1,3,9
246643_s_at	3,5,7	257716_at	4,7	254776_at	3,8	264066_at	7	266199_at	10	256698_at	5,9-10	249945_at	1	258668_at	1,6-7,10	249750_at	2,5,8-9	247767_at	1,9	261072_at	5	257202_at	6,8
259460_at	9	262513_at	7,9,11	252592_at	1,11	267261_at	4	251717_at	3,6	267337_at	4	252592_at	1,11	253765_at	5	259888_at	4-5,10	248092_at	2,4-5,8,10	261753_at	1	254037_at	5
248937_at	9,11	255224_at	6-7,10	263003_at	3,10-11	248417_at	9	246916_at	1,4,9,11	248091_at	3	263003_at	10-11	251034_at	7,9	262913_at	4,6	248969_at	10-11	261523_at	1	245463_at	6-7
262461_at	3,8	256556_at	3	267328_at	9-10	264566_at	5-6	264344_at	6,10	266397_at	3,10	267328_at	9-10	251749_at	1,3	254244_at	1,7	260861_at	7	249735_at	10-11	254998_at	4-5,9
246433_at	1,5	245855_at	8	258796_at	4,7	262166_at	1,4,11	249609_at	4-5	262083_at	5	258034_at	7	247894_at	6	245334_at	4,6-8,11	267150_at	1,7,9-10	246562_at	9	251239_at	8
246240_at	3-4,8,10	266328_at	4	257016_at	1	265380_at	9	246954_at	1,3,11	254414_at	3	258796_at	4,7	260806_at	2	255592_s_at	1,4-5,7-9	256207_at	2-3,6,9	251673_at	9	266754_at	4-5
262588_at	2,6,8-9,11	245453_at	3	261033_at	5	254060_at	2,4,9	247703_at	5	251052_at	2,7	251556_at	10	246230_at	3,9	250781_at	11	263681_at	7	258240_at	10	254439_s_at	1,3,5
267333_at	2,5,11	250724_at	2,5,10	261223_at	5,10	246089_at	1	245501_at	8	262512_at	7,10	257016_at	1	249060_at	4	255906_at	6,8	248639_at	2	259054_at	7	248794_at	5,8
251946_at	9	256435_at	11	247768_at	2,4,6,9	263203_at	6	248854_at	10	266697_at	7	245528_at	10-11	266689_at	1	245411_at	2,4-6,11	256194_at	10	255259_at	1,11	265008_at	6
258675_at	7-8	253955_at	4,11	255581_at	8	246931_at	4,9	257191_at	6	248232_at	4	261033_at	5	263029_at	9,11	245694_at	4,6	261450_s_at	6	250750_at	11	255386_at	3
258607_at	3-4,9	263517_at	6,8,11	247980_at	5	261576_at	2,4,6	245196_at	1,3,11	256007_at	6,8	261223_at	5	252645_at	3,5	263661_at	4,10	246771_at	3,5,7,11	249050_at	6	249068_at	5
249426_at	2-3,6,10	260413_at	2,9-10	257934_at	6	250978_at	11	264857_at	6	262193_at	3,6	247768_at	2,4,6,9	262033_at	7,11	250181_at	2-3,6-10	245974_at	6	259729_at	7	256338_at	4,6,9
254005_at	10	251548_at	3,11	254322_at	5	245302_at	10	260060_at	2-5,7-8,11	266348_at	4	257934_at	6	258227_at	9	248119_at	10	253289_at	6-7,9,11	267596_s_at	1,6-7	248448_at	8-9
258915_at	4,6-7,10	259562_at	3	254226_at	4,6,8,11	257393_at	2	252438_at	1-2,9	260146_at	3,7	262235_at	7,10	264573_at	2	256548_at	4,9	246829_at	1,4-9	255402_at	5,7	264190_at	11
247062_at	9	259142_at	1,3,7	262235_at	1	263090_at	2	247402_at	2,4,9-10	257110_x_at	7,10	254226_at	4	260865_at	1	250403_at	1-2,6-7	267393_at	1,3,6,9,11	253476_at	2	248085_at	4
253684_at	2,11	256517_at	7	263114_at	7	263401_at	6	259451_at	4,6-7,9	258196_at	1,8,11	258189_at	3	258269_at	7	258326_at	4,9,11	267257_at	1,9	248306_at	10	261777_at	5
258085_at	1,5-6	259871_at	2	263276_at	3,8	260040_at	10	259090_at	5	255715_s_at	1,3	263114_at	7,11	252875_at	4	253661_at	2	253529_at	4,11	247484_at	7	248573_at	8-9
255666_at	5	246628_at	11	267369_at	10	250592_at	2,4,6	251218_at	4-7	245923_at	8-9	263276_at	2-3,8-9	266336_at	1	265502_at	6-8,10	247657_at	3,5,9-10	265275_at	3	250697_at	4
260057_at	3-5,9	247047_at	6,8	258120_at	2-3	246168_at	1,10	254523_at	4,8	258154_at	7,11	258120_at	3	254922_at	1-2,7	262999_at	5,10	249001_at	7,11	252007_at	4,6	250077_at	2,4,9,11
265298_s_at	6	256002_at	11	255986_x_at	1,7	252104_at	7-8	262726_at	3,7,9	250233_at	7,10-11	264782_at	8	249339_at	7-8	259657_at	1,4	267465_at	2-3,10	255072_at	2,5	263446_at	2,4,10
263274_at	3,6	255487_at	3	253733_at	4	247600_at	2,4,7,9	250397_at	3,10-11	260544_at	3-4	255986_x_at	7	254397_at	5-6,10	248927_at	7,11	252060_at	1,3	246418_at	1-2	255147_at	3
260879_at	2,10	254816_at	7	246073_at	3,5,8,11	249949_at	2	267370_at	2,10-11	262847_at	1	256771_at	9	248982_at	3,10-11	247247_at	1,6,8	250225_at	3,11	264666_at	10	260966_at	1
250553_at	1,5	250529_at	3,10	260376_at	1,5,10	260693_at	11	249517_at	1-3,6-7	247176_at	6	253733_at	4	254046_at	11	264534_at	5-6,11	253589_at	2,4,6,11	246420_at	3	267165_at	5,11
260024_at	8-9,11	250441_at	8,10-11	254326_at	1,3,5-7,11	245037_at	4	253052_at	1,6	265602_at	1,3,7	246073_at	4,6,8	258905_at	5-7	253416_at	6	255987_s_at	4,10	247289_at	5,7-9	263881_at	11
265144_at	4,9	266610_at	2	258902_at	3,11	248088_at	5,11	246739_at	11	245589_at	1,7	254326_at	1,3,5-7,10-11	259206_at	11	249710_at	2,8-9	246492_at	1-2,5	246015_at	4,8	264478_at	5,11
249304_at	1	252049_at	3	259186_at	3,5,8	261503_at	2,6	244967_at	1,4,11	253003_s_at	3-4,10	258902_at	11	251726_at	8-9	248484_at	1,5,10	249179_at	10	260212_at	4	245820_at	4
245987_at	1,3,5,7,9,11	258252_at	1,9	262869_s_at	5,8	267363_at	1,4,9	246737_at	11	255096_at	6,8	259186_at	3-4	255203_at	9-11	259618_at	7	251546_at	10	245522_at	5	253404_at	10
263066_at	4,6	261772_at	2	261055_at	3,7	262240_at	2	266957_at	11	262303_at	2	262869_s_at	5,11	258509_at	4,7	256575_at	5,7	247088_at	1	265648_at	3,7,11	252035_at	1
246669_at	6,9	259702_at	9	251153_at	5	258976_at	8,11	255845_at	2,7,11	250464_at	2,8,11	261055_at	3,7-8	249945_at	1,5,7	252277_at	1,3	265936_at	1,7	257817_at	3-4,9	265838_at	1
251416_at	2-3,5,10	257041_at	1	244927_at	3,11	253334_at	7	256284_at	9	262152_s_at	5,10	248172_at	6	254776_at	3	248238_at	4,10	261547_at	11	244965_at	2,4,11	260015_at	3
264948_at	7	256971_at	8	252833_at	5-6,8-11	261960_at	4,9,11	261545_at	1,3,6-7,10	267330_at	1,6,9	245204_at	4	252592_at	1,7,9	266917_at	1,7,9-10	267206_at	8	250378_at	3	260418_s_at	1,4-5
255961_at	3,9	248399_at	3	249929_at	2,5	252684_at	3,5-6,10	266600_at	5	253178_at	1,4-5	251153_at	5	263003_at	3,6,11	264023_at	7	252548_at	5,9	257558_s_at	5	267513_at	3
250607_at	1,11	264002_at	4	261313_at	2	256281_at	1-2	249112_at	2-4,6,11	260037_at	1,3,5-6,9	252833_at	6,10-11	258796_at	4,9	246691_at	1,4-5	249014_at	1-2,4,6,10	252185_at	4,8	251060_at	9
264868_at	5	248700_at	5	258470_at	2	259480_at	2,11	249980_at	1,7-9,11	250763_at	9,11	260704_at	5,11	257016_at	1-2	249414_at	1,6,10	265426_at	1-2,7	254198_at	10	266941_at	7-9
250906_at	1,4	256784_at	5	251142_at	8,11	261367_at	2,5	256698_at	9	248914_at	6,9	252458_at	9	245528_at	10-11	254088_at	5,9	265023_at	1,5,8,11	263475_at	5,8	258954_at	1-2,9
252856_at	2,4,6,8,10	246453_at	2,6,9	252522_at	3,8,10	263439_at	2,5,8	253030_at	5-6	267324_at	5,9	261313_at	3	247768_at	4	253187_at	2,4,7,11	247908_at	4,7-9	258501_at	2-3,7,11	264164_at	2,7
251345_at	6,8	264274_at	1	267450_at	3,6,8	264844_at	3,6,11	256520_at	5	259642_at	6,10	249929_at	1-2,5-6	261223_at	2	263738_at	3,10	264483_at	5,7	254821_at	3,9	263129_at	5
260949_at	4	250031_at	4,7	253401_at	10	251154_at	5	267337_at	2-3,7	255893_at	1,6,11	247339_at	5	247980_at	8	250948_at	1-2,4	254790_at	1,6-7	256446_at	3	251913_at	3,6
256995_at	1,9,11	247788_at	2	249344_at	1-2,11	256121_at	10-11	248091_at	1,7,9,11	252969_at	1	258877_at	2,7	267135_at	8,10	255500_at	3-4,10	256012_at	8	246486_at	8,10	265099_at	4,6,10
267008_at	3,7	264972_at	4-5	253249_at	9	263105_at	6-8	254414_at	2-3	245780_at	5,11	258470_at	1-2	257934_at	10	260383_s_at	4-5,7,10	245853_at	1,3	265333_at	7	266589_at	10
266775_at	11	249645_at	9	260768_at	5,9	250330_at	4	262083_at	1,5,7	260854_at	6,8	251142_at	8	258189_at	6,11	251015_at	3,9	250531_at	6	266233_at	9	264614_s_at	8
251147_at	1,5,8,10	258104_at	4,8	253849_at	7	259329_at	2-3,9	261911_at	8	258711_at	4	267450_at	3,6	254226_at	3,8-9	253840_at	3,5,8,10	256596_at	6	264398_at	8-9	265309_at	3
245880_at	4,8	255892_at	11	264688_at	9	249306_at	10-11	251052_at	2,7	249326_at	6,11	253401_at	7,10-11	262235_at	3-4,10-11	247368_at	2-3	257990_at	5-6,10-11	255008_at	5	264773_at	2,11
258608_at	1,5,11	252802_at	3,5	266867_at	6,8	258672_at	7	248232_at	4,10	247196_at	3,6,9	249344_at	2,9,11	254322_at	1,10-11	258349_at	2,5,8,10	246736_at	1,4	262422_at	1-2,7,11	264889_at	9
260850_at	5,8,10	250754_at	2,6-7,11	267531_at	5,11	253872_at	3,11	266697_at	4	250429_at	3,9,11	260768_at	5,9	259203_at	9	247744_at	8	265875_at	2,7,11	261865_at	1,9	258021_at	1,5
265765_at	9	261765_at	2	247837_at	3,8	264656_at	4,7,9	256007_at	8	245635_at	10	256696_at	2,6	261168_at	10	251068_at	1,6-7	251485_at	8	264266_at	7,10-11	256371_at	9
248350_at	6,9	253791_at	11	247568_at	1,3,9	265435_s_at	4,9-10	262193_at	2,7	260067_at	10	247972_at	2	263114_at	11	257473_at	2-3,8	263929_at	3-4,6	252081_at	6,10	251826_at	5
255940_at	1,10	248671_at	8	249775_at	11	260229_at	5	266348_at	4	252503_at	5,8	264688_at	8-9	263276_at	4	259590_at	7,9	253048_at	1	257184_at	5	245908_at	2
261089_at	7,10-11	257472_at	4	261018_at	7,11	254255_at	4	254482_at	9-10	244974_at	6,11	266867_at	6,8,10	267369_at	4,8-9	264514_at	4,10	262705_at	3,5,9	267004_at	5	259261_at	5
264827_at	1,5,9-10	251628_at	3	248887_at	4	262918_at	2,7	260146_at	1,7	255970_s_at	4,9,11	267531_at	6,11	258120_at	8	245041_at	8	259962_at	2,8	255129_at	3,6-7,11	250736_s_at	7,9-10
245375_at	2,7	263396_at	1,4,9-10	262484_at	4	256166_at	8	264438_at	5	249338_at	3-4	247837_at	8	259103_at	4-5	255994_at	2,10	266963_at	2	246720_at	3,8,10	260548_at	2
251777_s_at	10	256605_at	10	253409_at	6-7	260589_at	1	257110_x_at	2,5,11	262863_at	3,5,7,10	247568_at	3-4	265891_at	8	253671_at	2-3,8-9	256864_at	2,5,9	253653_at	5	248020_at	11
245449_at	4,6-7,11	267129_at	2	259196_at	5	263514_at	8	252359_at	5	262667_at	2,5	249775_at	10-11	254326_at	5-7,9	261065_at	2,4-5	257625_at	11	259162_at	8	259304_at	10
249252_at	2-3,6,11	249362_at	10	252917_at	2,7,10	247487_at	5,9	258196_at	1,10-11	260760_at	1	261018_at	11	260376_at	3,8	263662_at	1,4	244906_at	4,7	257001_at	4,10	254780_s_at	3
260636_at	5	267039_at	4,11	259048_at	1,3	255377_at	7	245923_at	3,5,7	267594_at	11	248887_at	4	258902_at	6	248627_at	2,8-9	246088_at	3,10	252445_at	4	251650_at	6
265841_at	10	253115_at	5	263828_at	7	250756_at	1	251728_at	7	252676_at	3,5,8	262484_at	4	259186_at	2	246817_at	1,8	260584_at	1	247659_at	2	251964_at	4
262846_at	1-2,4,10-11	253056_at	4	261266_at	3	252886_at	11	258154_at	1-4,6-7,11	257139_at	2,9	253409_at	4	262869_s_at	9,11	261931_at	2,11	266199_at	9	253304_at	2,4-5,7	266831_at	2,4
260510_at	1,8	246905_at	9	263784_at	6	259945_at	9	257142_at	7,11	249935_at	9-10	252917_at	7,10	248203_at	10	261139_at	1	246818_at	1,7	267299_at	4,7	255911_at	10-11
252194_at	3,9	259492_at	2-3	247414_at	10-11	251808_at	5-6,9-10	248626_at	11	250798_at	6,10-11	259048_at	1,3	261055_at	2,5,7-8,11	265760_at	3-4,6,8	246916_at	11	258632_s_at	6	252514_at	8
262243_at	2-3	252413_at	3,7	246858_at	2,7,10	245527_at	4,9	260544_at	3,6	251300_at	2,5	263828_at	7	248172_at	1-2	257586_at	6,11	251717_at	4	245896_at	1	246138_at	7
249472_at	8	262104_at	6	248755_at	5-6,11	254962_at	7,9	262847_at	3,9	249241_at	2,11	261266_at	3	251153_at	1	265849_at	1,8-9	249609_at	4-5,7,11	259283_at	3	264885_s_at	1,4
252615_at	3,11	254246_at	11	257469_at	11	258851_at	1,11	247176_at	1	254434_at	2,7-8	247414_at	10	252833_at	6-7,10-11	246012_at	1	246954_at	1-2,6,8	255866_at	9	256086_at	11
258668_at	6	259148_at	3,11	255722_at	5	256865_at	6,10	263613_at	4,9-10	258975_at	6	246858_at	2-3,7-8,10	260704_at	3	246559_at	7,11	245501_at	3	247871_at	11	245869_at	3
246570_at	9	252141_at	1-2,11	250212_at	3	256544_at	2,5	245589_at	8	246721_at	1-3,7,11	257469_at	11	252458_at	7,9	249828_at	1,4,8,10-11	248854_at	1,5	263940_at	3,7-8	248343_at	2,8-9
253765_at	5-6	245687_at	8	262304_at	4,10	250244_at	9	253003_s_at	1,4,10-11	263808_at	10	250212_at	3-4	249929_at	2,5	254806_at	4	245196_at	9	258062_at	3	256598_at	11
251034_at	7	260474_at	11	263467_at	1,11	261229_at	4,6,8	255096_at	6	246118_at	1,5	256402_at	9	246052_at	2,8,11	254283_s_at	2,4	257191_at	6-7	246150_at	2	248241_at	7
260806_at	1-3	247488_at	5	263373_at	3,8,11	246987_at	10	262303_at	2	255262_at	9	257482_x_at	7	247339_at	8,10	246939_at	2,11	259290_at	9	248096_at	6,8	245050_at	5,7-9,11
261738_s_at	3,5	258528_at	1	247092_at	2-3,11	252485_at	5	245198_at	1,11	256147_at	1,3,8	263467_at	1,7	258877_at	4,9	250554_at	2,9	260060_at	3,6,11	245792_at	2	259936_at	6
266689_at	11	256543_at	7	261312_at	3-4,7,10-11	263134_at	4	262152_s_at	6,9	258468_at	1-2,8-9	262304_at	1	258470_at	1,3,9	267289_at	1,4,8	252438_at	1,9	253163_at	4-5,9-10	260738_at	2,9
249060_at	2,4,6,10-11	248968_at	4,7	267178_at	2,11	265447_at	2	267330_at	3,9,11	258391_at	10	247092_at	4,6,8	251142_at	11	258583_at	11	247402_at	11	253602_s_at	4,10	253275_at	4
263029_at	1,9	251639_at	8	265503_at	1,3,7,11	261770_at	11	253178_at	9	266244_at	3	263373_at	3,6,8,11	252522_at	5	264513_at	5,9	259451_at	2,9,11	256192_at	5	252143_at	3
252645_at	5	252635_at	4-5	260860_at	5,11	249595_at	7,10	260037_at	5,11	257750_at	8-9	265503_at	7,11	267450_at	3,8	260147_at	7-8	251218_at	4-5	258243_at	2-3,6,11	252079_at	5,9
262033_at	7	254199_at	6-7	264043_at	3	256114_at	3-4	257067_at	7,9-10	249147_at	2,4-5	267178_at	5,9,11	253401_at	3-4,7,10	255441_at	8,10	259090_at	3,5,7-8,10	249445_at	1,3-4	262001_at	1,5-7
249868_at	1,5-6,9-11	256879_at	2,5,9	255022_at	3	259812_at	4	267324_at	9	266237_at	7,10	261312_at	3-4,6-7,10	249344_at	1-2,9,11	259659_at	8	254523_at	8-9	252858_at	4	260479_at	8
258227_at	5,7	256978_at	10	260236_at	8-9	249299_at	1	250763_at	5-6,10	264345_at	5	264043_at	3	256696_at	1,4,11	247592_at	3	262726_at	3,7-9	249839_at	8,11	264313_at	6
264573_at	9	250587_at	1	247066_at	8,10	252417_at	7	255893_at	6	247935_at	2,9	255022_at	3	264688_at	3,5	250507_at	1,7,9,11	267370_at	11	251002_at	6	261753_at	7
260865_at	1,6	252342_at	5-6,10	257944_at	10	250213_at	7,11	252969_at	6	262952_at	2	260236_at	8	266867_at	2	267314_at	5-6	250397_at	5,7	253004_at	8	251398_at	3
258269_at	1-2,5-7,9-11	261107_at	2,6,8	248174_at	6	262016_at	6	245780_at	2-3	256903_at	7	247066_at	1,7-8,10	267531_at	9,11	252521_at	5	249517_at	7,9	254192_at	2,5	261523_at	5
252875_at	1	256834_at	1	254108_at	5,7,9	249305_at	5	245842_at	1,4	244922_s_at	8	264706_at	11	247568_at	9	259521_at	7-8,11	253147_at	3,5-6	260403_at	1,4-5	249735_at	10-11
261415_at	5-7	256892_at	9	267085_at	1-3,11	263366_at	10	258711_at	4,7	260905_at	2,6,8,10	257944_at	8	247837_at	3	249067_at	4,7-8,10	253052_at	1	260439_at	8,11	265978_at	5
266336_at	1	249927_at	5	262773_at	2,11	263103_at	3,11	260854_at	2,8	263388_at	3,9	248174_at	1	249775_at	9-10	248022_at	1-2,6-7	246739_at	2-4,6,10	262015_at	7	251673_at	2
255359_at	1,5	261215_at	2,4-5	247169_at	1,3,9	253617_at	1-2,8	265437_at	1	254407_at	1,4	254108_at	2-3,5	248887_at	6,11	254736_at	1-2,4,8-9	255845_at	7-11	263327_at	4,9	258240_at	1-2
249339_at	8	266711_at	8	263710_at	5,8	245053_at	5	249326_at	11	264610_at	6	267085_at	1,3	261018_at	6,11	253356_at	7-8,10	266957_at	5	257485_at	11	249050_at	8
254397_at	8,10	256155_at	6,8	265314_at	8	258859_at	6	247196_at	6-7,11	260726_at	6,11	261403_at	3,6	259196_at	9-10	251374_at	1,3-8	246737_at	4-5	248618_at	2,6	267596_s_at	9
248982_at	3	266250_at	1	257560_at	5,8	255108_at	6,10	250429_at	1-2,6,10-11	246714_at	1	262773_at	5	252917_at	2,7	245163_at	2-6,9	261545_at	7,10	258330_at	3	247015_at	8
258905_at	1,5-6,10-11	245457_s_at	8	261235_x_at	3,5,8-10	262767_at	1	248616_at	3-4,8-9	267475_at	5	254245_at	3	265109_s_at	3	263422_s_at	2-3,5-6	256284_at	4,6,9,11	245060_at	1,3,9-10	267232_at	6,9
259206_at	8-9,11	246731_at	5,10	247707_at	4,11	249758_at	5	250480_at	3,8	249530_at	7,10	247169_at	1	261266_at	3	247499_at	1,8	249112_at	2,4,6,8-11	257657_at	10	248306_at	3-4,10
261567_at	3,8-10	245717_at	7	266581_at	7	262803_at	7,9	252503_at	10	249533_at	1,3-4,6	264795_at	1,6	263828_at	1,5,11	265517_at	6	266600_at	2,10	263777_at	4-5	247484_at	2,6,9
259365_at	7	257088_at	1,5,9,11	251539_at	9-10	255567_at	9	260067_at	10	247148_at	7-8,10	261235_x_at	10	263784_at	6-7	249723_at	5,8	258719_at	1,5	264397_at	10	264666_at	8
255203_at	5,11	255761_at	7	258739_s_at	8,11	265063_at	2	245635_at	3-4,7,10	246643_s_at	8	265314_at	2-3	246858_at	1-2	252193_at	6	249980_at	5,9	255653_at	10	246420_at	4-5
258509_at	4	263941_at	4	255299_at	1	260129_at	1	244974_at	6,10-11	248937_at	2	245686_at	1-2,4	248755_at	7,11	263478_at	3,7	256698_at	9-11	250667_at	8	247289_at	2,6-7,9
249945_at	1,5,7	262954_at	1	264181_at	2	259980_at	11	255970_s_at	3	246433_at	10	248997_at	1	257469_at	8,10	249660_at	1,9-10	253030_at	5	263643_at	5,10	246015_at	4,9
252592_at	1,11	249571_at	8-9	250350_at	1,8	254064_at	5-6	262863_at	1,3,7	246240_at	3	257560_at	1-2,5,8	255722_at	1,7,9	267400_at	1,4-5	267337_at	2,9	260722_at	1,3	260212_at	3
263003_at	10-11	251604_at	4,6,8	256654_at	1,7	261858_at	1-2	262667_at	2	247086_at	1,4-5	247707_at	11	250212_at	3	266299_at	2-3,6,8,10	248091_at	4	260305_at	11	245522_at	7,11
267328_at	10	263157_at	2,5,11	254141_at	1,7	245430_at	10	265076_at	8-9,11	250365_at	2,9	266581_at	3,6-8	256402_at	7,9	262017_at	7,11	266397_at	1,3	252610_x_at	5,10	265648_at	11
258034_at	9	266177_at	4,9	252598_at	3	267143_at	2-3,9	256073_at	9	262588_at	11	258739_s_at	11	257482_x_at	5	253180_at	1	248274_at	2,8	258093_at	10	248028_at	4,7,10-11
258796_at	4	263424_at	6,9-10	254164_at	8,10	253696_at	7,11	252676_at	3,8,11	251384_at	4-5	251539_at	9	254843_at	2,5	245638_s_at	1-2,6,8	262083_at	5,7,10	246033_at	4,10	255923_at	2
257016_at	1	245733_at	4	256172_at	1,6,10	263237_at	3,11	257139_at	2,11	251946_at	11	264181_at	2-3	247092_at	3	253246_at	6	261911_at	9	256940_at	4-6,9,11	257817_at	10
245528_at	5	252643_at	3,10	252456_at	2	266640_at	11	249935_at	2,9-10	258675_at	8	250350_at	1,8	261312_at	3,10	254394_at	1	251052_at	7	245135_at	7-9	244965_at	4,11
261033_at	5	260096_at	2	265584_at	7	263591_at	9	250798_at	2	249426_at	1,3,8,11	254141_at	1-2,7-8	265503_at	3	251254_at	4,8-9	262512_at	10	257890_s_at	4	246769_at	11
261223_at	5,10	262389_at	6	248772_at	5	245680_at	3	251300_at	2,4,7-9,11	254005_at	7	254164_at	10	267178_at	1-2,11	250714_at	1,4,8	256007_at	6,8	261706_at	3,9	267086_at	11
247768_at	2,4,6,9	258913_at	3	256537_at	4	253710_at	2	249241_at	6	260082_at	1,3-4,8,10	256172_at	1,6,9	264043_at	8,10-11	255356_x_at	1,3,5,9	262193_at	5,8,10	252476_at	2	252185_at	2,9
255581_at	5,8	247314_at	2,7	260638_at	3,7,9	254136_at	1,8,11	254434_at	2,6,8-9	258915_at	1,4,6	248772_at	5	260860_at	2,6,11	254348_at	1,3,8	266348_at	4,6	255382_at	7,9-10	254198_at	1
246105_at	1,11	259828_at	4-5,8,11	256336_at	5,7	254909_at	8	262306_s_at	3	254607_at	1	256537_at	4	258288_at	4	263967_at	4,8,11	254482_at	7	263977_at	2	263475_at	8
247980_at	4	267436_at	2	263892_at	1,4,6,10	250318_at	9	246721_at	2,7	253684_at	9	260638_at	3	250962_at	6,10-11	254014_at	3	260146_at	7,9-10	247562_at	2	254821_at	5
257934_at	6-7,10	266909_at	6	247221_at	1-2,6-7,11	261370_at	4,8	258975_at	1-2,5	258085_at	8	256336_at	4-5,9,11	255022_at	1,3	253949_at	6-7	257110_x_at	5,7-9	263690_at	5,8	256446_at	2-3,9
262235_at	11	252051_at	3,7,11	257668_at	4,11	248966_at	8	246118_at	1,8	247062_at	1,3-4	263892_at	1,6,10	260236_at	2,5,8-9,11	257509_at	3-4,6,10-11	264438_at	2-3	261674_at	4,6-7,10	246486_at	1
254226_at	3-4,8,11	267347_at	7	248607_at	1,3-4,6,8,10	253864_at	5	255262_at	6	260057_at	10	247221_at	6-7,11	247066_at	3,8	252823_at	4-5	252359_at	11	266028_at	3,6-8	266233_at	5,11
261168_at	8,11	262776_at	2,10-11	252699_at	4	248565_at	9	256147_at	6,9	254634_at	3,8	257668_at	4	264706_at	7	254455_at	1	258196_at	1	254260_at	2-3,11	255008_at	3
263114_at	1,5,7	267349_at	4-5,7,9	245658_at	1,3,11	266025_at	8	258468_at	10	264618_at	9	248607_at	3,6,8,10	248174_at	6	254829_at	6,11	255715_s_at	1,9	256285_at	2,5	262422_at	1-2,9-11
263276_at	2-3	250289_at	3,6-7,11	263072_at	10	254426_at	9	258391_at	3,5	265298_s_at	3,10	252699_at	2,4	262861_at	6,8,11	247767_at	2-3,9,11	251728_at	2,10	248001_at	3	261865_at	2,6,9
267369_at	2	259592_at	1,6,10	254967_at	5-6	245039_at	5	266244_at	5	260879_at	10	245658_at	1	254108_at	5,10	248092_at	1,3,5,10	258154_at	7	252381_s_at	3,10	252081_at	6
258120_at	2	267573_at	11	261076_at	9	255525_at	9	257750_at	1-2,10	263274_at	1	254967_at	3,5,7	267085_at	3	260861_at	10	257142_at	2,5,7	250977_at	9	257184_at	6
264782_at	3	263423_at	7	247623_at	2,11	252451_at	4	249147_at	5	260375_at	1	257531_at	7	246833_at	7-8	267150_at	3-4,7	250233_at	9-10	264066_at	5,11	255129_at	2,4,6,11
253733_at	4	262721_at	3	252687_at	2,9-10	260369_at	1-2,6,11	266237_at	1,3	265144_at	6	246144_at	9,11	262773_at	3	248969_at	1-2,8,10	248626_at	4	267261_at	3-4,6	246720_at	2,4,7
265891_at	8	251308_at	4	247450_at	7,11	261712_at	2-3	249239_at	7,11	249304_at	1	245830_at	1,8	245811_at	9	256207_at	1-3,8,10	260544_at	3,7	247594_at	4-5	253653_at	3,5,10-11
246073_at	3,8	261077_at	1,7	264518_at	11	259040_at	11	264345_at	4-5	245987_at	8,11	261076_at	9-10	263710_at	1,4-5,8	263681_at	5	262847_at	4	248417_at	5	266060_at	2,7
254326_at	1,3,5-7,10-11	266563_at	3,7,9	261759_at	6,10	254873_at	2-3,6,8-9	247935_at	1,9	251844_at	6	247623_at	2,10-11	264795_at	5-6	248639_at	3	247176_at	6	264566_at	2,6	259162_at	3
258902_at	1,6,11	262962_at	10	247940_at	8	258773_at	8	262952_at	5,9	257204_at	2,6-8	257889_at	4,6	245686_at	8,10-11	256194_at	3,11	263613_at	5-6,11	254060_at	2	252445_at	8
259186_at	3,10-11	259218_at	6	260621_at	6	246072_at	1	256903_at	9	262436_at	1,3	252687_at	2	257560_at	5,8-9	261450_s_at	1-3,5-6	265602_at	1-3,5,7	265380_at	2	253304_at	4,7
262869_s_at	3,5,8,11	248017_at	4-5	258074_at	4-6	258016_at	7	244922_s_at	9	263066_at	9	247450_at	2	248997_at	4,11	246771_at	9-11	253003_s_at	3,6-7,10	260626_at	1,5	249808_at	10
261055_at	3,8,11	255406_at	1,3	254900_at	3,8	259293_at	2,9	254407_at	1,4	246669_at	6,8	264518_at	11	261235_x_at	1,7-9	246829_at	5,8-9,11	255096_at	6	267089_at	10	259283_at	2
245204_at	4	257257_at	1,6,11	258481_at	1	248944_at	1-2,4-5,7,9-10	263086_at	1,5	254732_at	5	261759_at	6	247707_at	5	245974_at	2,4,10	262303_at	2	246089_at	1	263940_at	3,8
251153_at	5	265137_at	7	251178_at	3,9-10	255238_at	7	264610_at	8	255165_at	2	247940_at	6	266581_at	3,10	253289_at	2,6	250464_at	7,10	260817_at	10	258062_at	5,10
252833_at	8-9,11	252500_at	1-2,5	262252_at	3,7	263611_at	10	260726_at	5	250607_at	8	247741_at	3,10	251539_at	10	267393_at	1,3,5,7	267330_at	1	263203_at	10	263557_at	3,8
252458_at	3,9,11	263175_at	1	259822_at	7,10-11	265796_at	4,9	246714_at	1-2,9	264868_at	2,11	260621_at	4,6	258739_s_at	3-5	258026_at	2-3	253178_at	1	246772_at	5	246150_at	2,11
261313_at	3	260684_at	8	265046_s_at	7	259505_at	3,11	263428_at	2,4	257772_at	3,9	264739_at	2	255299_at	10	267257_at	1,5-6,9	260037_at	2-5,11	267338_at	5	265296_at	2-3
249929_at	2,5	262014_at	2,5	265017_at	2,4,7-8,10	263451_at	2	267475_at	5	260949_at	1,11	254900_at	6-7	264181_at	2	253529_at	1,4-6,11	257067_at	5,9	262207_at	2	253163_at	5,9
246052_at	3	253547_at	1,4,6	266347_at	7-9,11	253195_at	2,7,9,11	249530_at	4,7,10	246998_at	3,5	251178_at	3,9-10	250350_at	1,8,10	247657_at	3,5,8-9	248914_at	9	250978_at	7,11	262850_at	4
247339_at	5	263729_at	1,5-7,10-11	255236_at	3	258925_at	11	249533_at	6,8	256995_at	2,5	262252_at	3	256654_at	2,9	265372_at	5,7	267324_at	3,11	257393_at	3	258243_at	3,5,9-10
258877_at	2	259803_at	2,6,8	255333_at	5	249930_at	3,5,7	249802_at	5,10	262438_at	3,9	259925_at	9	254141_at	1-2	249001_at	2,4,11	250763_at	1,11	263090_at	2	245134_s_at	1
258470_at	1-2,9	255671_at	3,11	248558_at	1,3-6,11	247783_at	10	267018_at	3,5	267008_at	1	259822_at	7	254880_at	7	267465_at	2,6	255893_at	11	263401_at	2,4,6	259767_s_at	3,5
267450_at	3,6,8	246346_at	4	249397_at	2,9	254058_at	2	247148_at	1,7-8,10	266775_at	3	265017_at	2,4,9-10	252598_at	8	252060_at	1-3	259642_at	1	265261_at	2-3,10-11	245432_at	1,7
253401_at	10	245285_s_at	1-2,5,9-10	255726_at	6,11	249473_at	1	259460_at	9	251147_at	5-7	266347_at	9,11	254164_at	4,8-10	250225_at	3	252969_at	3	261391_at	3	244938_at	4,8,10-11
249344_at	2,4,7,9,11	250958_at	5-6	265570_at	5	264358_at	7,11	248937_at	1,11	245880_at	1,9	255236_at	11	256172_at	2,10	253589_at	2,7-8	245780_at	1	260040_at	8	249839_at	2,7
256696_at	2	254103_at	1,3	248393_at	3-4	262604_at	2-3	262461_at	6,8	258608_at	2	249282_at	1,10	252456_at	9	255987_s_at	3-4,8	245842_at	8-10	246168_at	4,10	255874_at	3,8
260768_at	1,9	257478_at	6	251857_at	1,4	248904_at	8	246433_at	2	260850_at	6,8,10	255333_at	2,5,7	248772_at	4	246492_at	4,8	264863_at	3,5	252104_at	4	259946_at	2
247972_at	5	264579_at	5-6	264031_at	10-11	262902_x_at	7	246240_at	8	265765_at	10	248558_at	1-2,4-7,11	260638_at	2,4,7,9	249179_at	6,10	258711_at	7,9	260825_at	3,10-11	251002_at	6-7
253849_at	1	261166_s_at	2-3	266186_at	6	253019_at	3,6,9	247086_at	3-4	255940_at	1,4,8,10	249397_at	2	256336_at	4	251546_at	4,8	260854_at	6-7	247600_at	4,7-9	260403_at	2,4,10
266867_at	1,3,6-8	247398_at	11	263693_at	4	254854_at	11	250365_at	1,6	253956_at	9-10	255726_at	6	263892_at	9-10	247088_at	3,6,9-10	265437_at	1,5,7	248748_at	7-8	260439_at	10
247837_at	8	251083_at	6,11	267154_at	4,7	260021_at	9	262588_at	6,8-9,11	261089_at	6,9-10	248393_at	3-4,7	258703_at	1	265936_at	5,7,10	250429_at	9,11	263353_at	6,8,10	254007_s_at	6
247568_at	3-4	247997_at	1-2,4	264837_at	8	260194_at	5	251384_at	3-5,9	264827_at	2,4,10	251857_at	1	247221_at	2,7,9	267206_at	3,8	249326_at	6	260693_at	5,9	245650_at	9
249775_at	8	254664_at	4,10	260585_at	7	262496_at	8	267333_at	2	245375_at	2,4	264031_at	11	248607_at	3-4,8	252548_at	9	248616_at	1,3	245037_at	2	257485_at	4
247576_at	4	244951_s_at	2	259367_at	9	266458_at	7-8	258675_at	6	251777_s_at	3,8,11	266186_at	6	252699_at	7	249014_at	2,5-7,9-11	250480_at	2,6,11	261503_at	7,9,11	248618_at	11
261018_at	7,11	266704_at	8,10	246614_at	7-8	250595_at	3,9	251946_at	4	245449_at	10	267154_at	4	245658_at	4	265426_at	6,9	252503_at	8	248088_at	2-3,5,10-11	247561_at	6
248887_at	4	245897_at	3,7	255610_at	3-5,8,11	264511_at	9	258607_at	3-4,8	249252_at	1,4	264837_at	9	254967_at	3,7	265023_at	1	260067_at	8,10	248409_at	10	265510_at	3,5,9
253409_at	7	267641_at	5,8	251931_at	8	266265_at	7	260082_at	4,8	260636_at	1,4,10	264959_at	1-2,9,11	263072_at	1,6	247908_at	1,5	255970_s_at	9,11	262240_at	5,8	258330_at	7,11
259196_at	5	257689_at	3,9	256744_at	5	260922_at	5,7	258915_at	1,6	262846_at	4,9,11	260585_at	4,7	257531_at	8	264483_at	1-2,5,7,9,11	244974_at	6	258976_at	8	245060_at	3-4,9-10
252917_at	1,7-8,10	249739_at	2-3,6	253881_at	1,6,10	257136_at	2,7,9	253684_at	2,4,8-9,11	265841_at	4,10	246614_at	2,7,10-11	246144_at	2,9	254790_at	8	249338_at	3,8	253334_at	2,6,10	263777_at	6
265109_s_at	7	257202_at	11	254504_at	3	260352_at	11	247062_at	1,3,6	260510_at	5,8	255610_at	3,5,8,11	245830_at	1,4,10-11	256012_at	6	262863_at	1,7,10	261960_at	9	264397_at	8,10
259048_at	1,3,11	254037_at	3	254474_at	3,7	250320_at	10	258085_at	1,5,8	252194_at	1,6-7,10-11	251931_at	5	261076_at	1,7,10	245853_at	9	262667_at	5,11	256281_at	2	255653_at	10
263828_at	7	245463_at	5-7	258380_at	5	252714_x_at	7	260057_at	5-6,9-11	249472_at	7,9	256744_at	5,7,9	247623_at	5-6	256596_at	9	260760_at	2,5	254870_at	6,8,10	255873_at	5,7
247414_at	10	254998_at	4	264979_s_at	4-5,7	255675_at	1,3	265298_s_at	3,5,8,10	252615_at	2,4	253881_at	1,8	247450_at	1,3	257990_at	1,6,10	265076_at	5	264844_at	2	265367_at	7
246858_at	2-3,7-8	266754_at	5	252128_at	2,7-8,10	267492_at	8,10	260375_at	6	258668_at	8,11	254504_at	3	261839_at	8	246736_at	4	252676_at	3,5,8	263105_at	9	263643_at	2
250212_at	3-4,9	265479_at	4,11	262723_at	7,10	257553_at	1-2,7	263274_at	6	246570_at	3,9	254474_at	3-5,7	261759_at	10	265875_at	2,4-5,8-10	257139_at	2,9-11	256121_at	3,11	263426_at	4
256402_at	9	248794_at	5,7,9-10	256328_at	4,8	267308_at	3-4	250553_at	4	253765_at	6,10	258380_at	5	247940_at	8-10	245455_at	2,5,7-8,10-11	249935_at	2,4,9-10	260749_at	8	250982_at	6
257482_x_at	1,7,11	265008_at	6	247097_at	2	246348_at	1,7	260879_at	4	251034_at	7	264979_s_at	4,8,10	262121_at	3	263929_at	5	250798_at	2,10	250330_at	6,11	260722_at	6-7
263467_at	11	255386_at	3	266830_at	8	256791_at	9	265144_at	7	251749_at	6	252128_at	10	247741_at	8,11	251485_at	3,7	251300_at	2-3,5,9	259329_at	1,4,8	252610_x_at	7-8
263373_at	6,11	256338_at	6,9	252903_at	8	267316_at	7	260024_at	1	247894_at	1	262723_at	7,10-11	245127_at	6,10	253048_at	4,11	249241_at	10-11	246583_at	4	260305_at	3
247092_at	3,8,11	249068_at	5	261279_at	2-3,10	246407_at	4	249304_at	1,6-7,11	260806_at	3,8	256328_at	3-4,8	262370_at	9-10	259962_at	3,6-8,11	254434_at	10	249306_at	1-2	250712_at	7,9
265503_at	7,11	246195_at	1,8-9	254162_at	4,6	262586_at	1,4,6-7	257204_at	7	246230_at	11	247097_at	2	245471_at	3,5	262705_at	1,3	246721_at	2,7	253872_at	1,6,10	258093_at	3,6,8,10
267178_at	4,7-8,11	265828_at	10	251197_at	3	255301_at	1,6-7	245987_at	1	249060_at	10	252820_at	2	264739_at	4,7	266963_at	9	263808_at	4	264656_at	2	259189_at	5,9
261312_at	3-4,6-7,9-10	267558_at	9	256618_at	1,6,8	264475_s_at	3	262436_at	4,7-8	266689_at	5,9-10	252903_at	8	258481_at	1,5-6,10	256864_at	5	246118_at	1,7	265435_s_at	1,3	256940_at	4-7,9,11
260860_at	3	248448_at	1,8	246152_at	5-6	263887_at	4,9,11	263066_at	2,8-9	246186_at	6,9-10	261279_at	2-3	251178_at	3,8-10	250457_at	3,5,7,11	256147_at	6,8,10	260229_at	1,11	255664_at	5-7,11
264043_at	3	246940_at	8,11	245760_s_at	3	245800_at	8	246669_at	9	252645_at	6	254162_at	5,11	259822_at	5	257625_at	1,5,7,9,11	255262_at	2,5,9	254255_at	5	261706_at	9
255022_at	4	264190_at	7	250067_at	4,10-11	260226_at	6,11	255165_at	5-6	262033_at	5,9	245931_at	8,10-11	265017_at	2,9,11	244906_at	3-5,7	258468_at	3,9	256166_at	9,11	252476_at	5,7
260236_at	8-9	248085_at	1,5,7	262572_at	9	248712_at	3-4	254732_at	1-2,9	245303_at	2	251197_at	3,11	266347_at	8	246088_at	1	258391_at	10	265848_at	11	245135_at	2,8
247066_at	7-10	261777_at	11	253145_at	4,8,11	255601_at	1-2,4	251416_at	2,5,9	258227_at	8,11	256618_at	1,6,8	255236_at	4,9	260584_at	1-2	266244_at	3	266251_s_at	1	252311_at	6,10-11
264706_at	2	248573_at	8	251434_at	10	259759_at	10	250607_at	4-5	260865_at	5,7-8	246152_at	6-7	255333_at	3,6,11	266199_at	6,10	257750_at	6,8,10	246660_at	11	247562_at	11
267345_at	3,9	250898_at	7,9,11	246472_at	1,4	261161_at	7,9	255961_at	2,4,6,9-10	258269_at	2,7	262470_at	3-4,7	248558_at	1,5-6	246818_at	1	249147_at	2,4	257669_at	8,10	263690_at	8
248174_at	1,6	250697_at	4	260759_at	3	266735_at	8	264868_at	5,7	252875_at	4,8	250067_at	10-11	249397_at	4	251717_at	2-4,6	266237_at	1,3,6-7,10	264138_at	8	261674_at	4,10
254108_at	5,9,11	250077_at	2	246097_at	1,5,10	258756_at	4	250906_at	1	261415_at	2,6,10	253145_at	8	264794_at	8	246916_at	1,3-4,9	249239_at	8-9,11	260549_at	1,11	266028_at	10
267085_at	1,3,11	263127_at	1	257439_at	1,5,11	252229_at	9	252856_at	2-4,6,8-9	266336_at	4,10	246472_at	4	265570_at	7	249609_at	2,11	247935_at	4	247487_at	10	254260_at	4
261403_at	3	257562_at	10	259133_at	8,11	267117_at	2,7	251345_at	9	255359_at	2,7	251434_at	4	255726_at	6	264344_at	1,6-7	264345_at	4-5	259174_at	7	255665_at	11
254245_at	3	249022_s_at	7	255447_at	10	248557_at	9	257772_at	9	248982_at	5,11	246097_at	5,10	248393_at	3,6	246954_at	8,11	256903_at	7	250756_at	1,11	256285_at	2,5
262773_at	3,11	263446_at	2,4,9	267171_at	4	246564_at	2,8	260949_at	1,3,11	254397_at	5-6,10	257439_at	1,5,8,11	267412_at	9-10	247703_at	5	244922_s_at	8-9	266746_s_at	7	255228_at	3-4
247169_at	1,3-4	253385_at	10	263146_at	4-5	251611_at	2	246998_at	1,8	254046_at	5,10	259133_at	8,11	263693_at	1,8	245501_at	8-9	260905_at	2-3,11	259945_at	11	246593_at	9
245811_at	1	265074_at	2	262787_at	1,4,6	255306_at	2,4	256995_at	4,11	251726_at	3,6,10	255447_at	10	267154_at	7-8	248854_at	1-2	263388_at	1,9	251808_at	9	248001_at	9
263710_at	1	255147_at	3	246374_at	1,7,11	253418_at	1,4	267008_at	1,3,9	255113_at	5-6	267171_at	1,4	264837_at	2	257191_at	5-6,11	254407_at	1,3-4,11	253833_at	5,10-11	252381_s_at	4
264795_at	1,6	267165_at	5,11	255048_at	2,5	265647_at	2	266775_at	3	254554_at	2,6	263146_at	4,7	260585_at	1,6	245196_at	3,7	260726_at	1,10	258851_at	8	250977_at	11
257560_at	8	263881_at	11	265007_s_at	6,8-9	247811_at	5,10	251147_at	3,8-9	255203_at	9	262787_at	1,6	246614_at	2,6,10-11	259290_at	6,8	246714_at	4	256865_at	6-7,10	251214_at	11
261235_x_at	3,5,8-10	264478_at	4-5	246983_at	4,9	265129_at	5	258467_at	11	259365_at	5,7-8	246374_at	1-2,7,9,11	255610_at	6	264857_at	1	263428_at	10	245530_at	4,7	267261_at	3-4,6
247707_at	6	245820_at	1,7	257609_at	11	261525_at	6-7	245880_at	6-7	258509_at	4,9	265007_s_at	6,8-9	251931_at	5-6	260060_at	1,3,5-6,11	267475_at	3	265549_at	4	247594_at	7
266581_at	3-4,6-7,11	253404_at	7,10	252836_at	2	263982_at	3,6,10	258608_at	9	245515_at	4	246983_at	4,9	256744_at	5,9	252438_at	1,4,9	249530_at	5,10	261229_at	3-5,8	248417_at	6,9-10
258739_s_at	6,11	256047_at	4	258377_at	2	255477_at	1,5	250521_at	3,5	249945_at	4	264041_at	3,11	266068_at	1,5,11	247402_at	2,4-5,9-10	249533_at	1,3,6,8	246987_at	9	264566_at	5-7
251539_at	2,8-9	254235_at	3	262378_at	2-3,5,9,11	248939_at	1,5	260850_at	1	254776_at	3,5	258377_at	2-3,11	254504_at	2,5	259451_at	3-5,7,10-11	267018_at	5	263134_at	3,8,11	265380_at	11
255299_at	1	258410_at	11	251978_at	2,4	255358_at	11	265765_at	3,9	267328_at	5	262378_at	2-3,5,9,11	254474_at	2-3,5-7	251218_at	4-6,9	247148_at	2-4,7-8,10-11	263463_at	2-3	260626_at	7,11
264181_at	2	252035_at	1,10	245139_at	8	246042_at	2,7	248350_at	3,6	258796_at	1,3,5	251978_at	4	252894_at	1	259090_at	3,10	262461_at	1,6,8	261770_at	6,11	254060_at	2,9
265632_at	2	258738_at	9	267591_at	4	258757_at	1-3,6-7	264827_at	5,8,10	257016_at	1,6,11	254478_at	3	258380_at	9	254523_at	4,6,8-10	246433_at	10	249595_at	4-5,8	246089_at	7
250350_at	1,4,8	265838_at	1	253504_at	3,10	264282_at	4,7	261089_at	3,6,11	245528_at	1	247219_at	2,5,8,10	264979_s_at	4-7	262726_at	3	246240_at	4,11	247942_at	2-3	260817_at	8-9
254141_at	1-2,7-8	260015_at	3,7	262151_at	8	260319_at	7,11	245375_at	4	261223_at	6	245139_at	1-2,7-9	257452_at	7	267370_at	2	247086_at	3,6	246544_at	10	263203_at	6
254880_at	4	260418_s_at	2-5	259345_s_at	5	264597_at	1	251777_s_at	8,10-11	247768_at	3	259340_at	8	256328_at	9	250397_at	1,6	250365_at	8	249299_at	3	246931_at	9,11
254164_at	10	251060_at	8-10	254912_at	3	255690_at	1	245449_at	4-5,7	255581_at	1,7,11	252086_at	1	247097_at	9	253147_at	3,6	262588_at	11	254551_at	3,10	246772_at	5
256172_at	1,3,6	266941_at	3-4,7-9	260443_at	11	267586_at	2,6	249252_at	2,4,7	246105_at	10	253504_at	3-4,10	252903_at	4	249517_at	2,4,7	267333_at	3	254325_at	4	261576_at	2,4-6,9
252456_at	11	258954_at	1-3,6,9	255939_at	1	248903_at	2,10	260636_at	1,4-6	247980_at	11	259345_s_at	10	261279_at	3,11	253052_at	1,3-6	251946_at	3,5,7,9-11	248202_at	3-4	250978_at	7,11
265584_at	7	264164_at	2,6-7	255000_at	5,10	248934_at	2,8,10	265841_at	5,7,10-11	257934_at	3,6,10	262151_at	5,8	254162_at	6,9,11	246739_at	5,11	249426_at	3	259877_at	1,8	245302_at	2
248772_at	4-5,9	259019_at	8	255533_at	2,4,8	246531_at	10	262846_at	2	254226_at	3,8	254912_at	3	256618_at	6	244967_at	4,11	260082_at	4	252417_at	4,7,10	263401_at	6
256537_at	4,8	253577_at	6	251101_at	4,11	261604_at	9	260510_at	1,8	262235_at	2,9	260443_at	11	245931_at	2-3	266957_at	5,11	258915_at	3,5	257500_s_at	3	246168_at	10
260638_at	2-3,9,11	263129_at	2,5	257636_at	4	266719_at	8,10	252194_at	3,7	254322_at	1-2,5,7,9	260765_at	4	245760_s_at	7,10	246737_at	3,5,11	254607_at	2,4,6	250213_at	7-8	250592_at	4,6
256336_at	1,5,9-10	251913_at	3,6,10	259260_at	1,10	252343_at	6	262243_at	9	259203_at	10	255939_at	1	250067_at	1	255845_at	2,4,7,9-11	253684_at	5	263366_at	3,6	260040_at	1,3
263892_at	4,6	265099_at	4,6,10	254022_at	11	261141_at	5,7,9	249472_at	5,8	261168_at	1,3,8-9	259768_at	1	262572_at	7,10	256284_at	1,4,9	247062_at	1,5,9,11	253617_at	8	252104_at	7-8
247221_at	6-7,11	266589_at	2,11	249246_at	5,8	264040_at	7,11	250266_at	7,10	263114_at	10	255000_at	5,10	246472_at	5	261545_at	1,3,6-7,10	258085_at	1,4,11	261430_at	7	260825_at	6,8
257668_at	4	264614_s_at	7	258389_at	1,3	255827_at	4,9	252615_at	2	263276_at	4-5,7	255533_at	2,8	251434_at	4,7-8	249112_at	2,4-6,8-11	255666_at	1-2	245053_at	6	255917_at	11
248607_at	2-4,6,8,10	246315_at	2	264814_at	4,10	253930_at	3-4,6	258668_at	4,6,8,10	267369_at	3	257636_at	9	260759_at	3,7,11	266600_at	2-3,6	260057_at	10	258859_at	2-3	247600_at	4,7,9-11
252699_at	2,4	264773_at	4-5,9	249351_at	11	254827_at	4	246570_at	2-3	258120_at	4,10	251101_at	4	246097_at	7,10	254580_at	1,7	254634_at	3	258250_at	1,5,9	249949_at	2
245658_at	1,11	264889_at	1,9	247962_at	2,5	265511_at	8-9	253765_at	4,8	255986_x_at	10	259260_at	10	257439_at	3	258719_at	1-2,4	264618_at	11	249758_at	5-6	248748_at	7
263072_at	1	263290_at	5	266892_at	4-5,10	250858_at	9-10	251034_at	3,7,9	264782_at	2	249246_at	5	259133_at	1,5,11	249980_at	2-3,5,11	265298_s_at	2-3,5,9	253852_at	3,10	260693_at	5,11
254967_at	1,5	258021_at	1,5	254734_at	1,4,10-11	254377_at	6	251749_at	5,11	256771_at	1,4	258389_at	1	255447_at	6,11	253030_at	1,5-6	263274_at	7,10-11	267124_at	1	263353_at	4
257883_at	4,9-10	256474_at	8	255730_at	8	261393_at	1	247894_at	1,9,11	253733_at	9	264814_at	4	263146_at	7	256520_at	1,7,10-11	250553_at	2-5,7,10	262803_at	1-2,7,11	248088_at	2,5,10-11
246144_at	2,6	245908_at	2,4-6	265310_at	1-2,4-5	259757_at	1,7	260806_at	10	259103_at	2,7	247962_at	6	262787_at	1,4	267337_at	1-2	260375_at	1	255567_at	6-7	261503_at	1,6
245830_at	1,8	256371_at	1	260752_at	3,6	252403_at	7,10-11	261738_s_at	8,10-11	265891_at	1-2,4	249351_at	1,11	246374_at	1-2,11	266397_at	3	260024_at	6	259980_at	11	267363_at	4
261076_at	9-10	252623_at	10	266087_at	2,11	267322_at	7,10-11	246230_at	4,6,11	254326_at	5	266892_at	4,10	256051_at	5	248274_at	6,8	265144_at	1,6	254064_at	6	252513_at	6
247623_at	2,4,10-11	259261_at	9-10	257382_at	3	251991_at	1	249060_at	8	258902_at	2,4	254734_at	1,10	265007_s_at	5	262083_at	4-5,7,9	249304_at	5	262022_at	1	253334_at	2,9-10
257889_at	4,6	250736_s_at	7	250877_at	3,6	249095_at	1,8	266689_at	8,11	259186_at	1,11	255730_at	9	246983_at	3	254414_at	2-3,11	245987_at	3,10	267143_at	2,6	261960_at	1,7,9-10
252687_at	2	260548_at	2,9,11	260475_at	8,10	253007_at	2,9	263029_at	6-7	262869_s_at	6	246879_at	9	264041_at	4	264729_at	11	257204_at	3,6-8	245430_at	1,3-4	252684_at	3,10
247450_at	2,5,10-11	248020_at	8,11	256644_at	8	255263_at	6,11	246186_at	10	248203_at	5,11	265310_at	1-2,5	258377_at	6,11	261911_at	8	253977_at	4	253696_at	7,9	256281_at	2,5,7
254227_at	6-7	259304_at	10	258742_at	1	248372_at	1	252645_at	9	261055_at	1,6-8	259716_at	1,3	262378_at	1-2,5,7,9,11	251052_at	2,7,11	262436_at	4,7	263237_at	6,8-9	259480_at	11
264518_at	10	254780_s_at	3-4	248553_at	3,5	245272_at	7	262033_at	11	248172_at	4	255335_at	2	251978_at	4,9	266697_at	7	263066_at	9	266868_at	11	261367_at	2
261759_at	6,10	251650_at	6	260667_at	9	266937_at	7,10	249868_at	5,11	245204_at	3-4	250040_at	2	249951_at	10	248232_at	4,8-10	246669_at	4	266640_at	3,8	263439_at	2
247940_at	8	247275_at	2	249441_at	8,10	247175_at	9	245303_at	3,6,9	251153_at	10	260752_at	1,4,6	254478_at	4,9	262512_at	1,11	254732_at	7	253710_at	2	254870_at	6
247741_at	3,10	251964_at	2	253044_at	4,11	247840_at	3,7	258227_at	4,7,9	260704_at	3	266087_at	1,11	245139_at	6-9	256007_at	3,8	251416_at	11	257876_at	2	264844_at	6,11
267024_s_at	8,10	266831_at	4	252655_at	3	262872_at	5,9-10	260865_at	11	252833_at	2,4	257382_at	3	247219_at	5,9	262193_at	2,7	255961_at	4	245680_at	1,10	250875_at	5,11
260621_at	6	255911_at	10-11	263528_at	7	252597_at	1-2	264573_at	10-11	252458_at	2,9	250877_at	8	252086_at	10	266348_at	4	250607_at	1,3	254136_at	1,4,11	256121_at	3,7,10-11
258481_at	9-10	246138_at	7	250850_at	1	247351_at	3,9	258269_at	2	261313_at	2-3,6	258742_at	1	253504_at	10	260146_at	7,9	264868_at	5,7	250318_at	6,11	263105_at	1,10
254900_at	3	252514_at	3,9	265272_at	9	265904_at	3,6	252875_at	1,8	246052_at	2-3,6,8	249187_at	1,3,10-11	259345_s_at	7,10	254482_at	5,9-10	250906_at	4,7	261370_at	9,11	259329_at	4-5,8,10
251178_at	3,9-10	247473_at	5	266601_at	5,8	247683_at	9	261415_at	6	258877_at	7	260667_at	9	264492_at	7-8,10	257110_x_at	2,5,7,9	252856_at	1,4,7-8	248966_at	8-9	249306_at	10-11
262252_at	3,7-8	264885_s_at	4	245407_at	5,7,10	262553_at	10	266336_at	1,3	247339_at	1,5	249441_at	3	254912_at	3	264438_at	1,3,6,10	251345_at	9,11	253864_at	6	258672_at	6-7
259925_at	9	256086_at	9,11	259270_at	4	263238_at	3,7	255359_at	5,7	258470_at	1	253044_at	1,4,11	260765_at	3,10	252359_at	2,5,11	260949_at	6	248565_at	2-3	264470_at	6
259822_at	7,10	248343_at	8-9	261932_at	5-6,9-10	261467_at	5,11	254922_at	3,6	251142_at	6	263528_at	7,9	247774_at	1	258196_at	3,11	246998_at	7	266025_at	1,4	245207_at	5
265017_at	2,4,7-8,10	245869_at	3	252667_at	2,9	257851_at	3,6-7,11	249339_at	4,7-8	267450_at	3,11	250850_at	1,3,8-9	255939_at	3,9	255715_s_at	4	256995_at	8	256407_at	8	253872_at	1,3,10
266347_at	5,9,11	254324_at	8	248328_at	5,8,10	247067_at	5	248982_at	10	253401_at	7	266601_at	5	266675_s_at	1	245923_at	3,7,9	262438_at	3	247944_at	6	265435_s_at	9
255236_at	2-3	256598_at	9	251861_at	1,10	265011_at	1,9	254397_at	5	249344_at	7	259270_at	4	259768_at	9	251728_at	3-5,7,10	267008_at	3	254426_at	3,10	264656_at	4,9,11
249282_at	1,4,10	255598_at	9	255144_at	4,9	256851_at	8-9,11	254046_at	2,4,9,11	253249_at	8	245407_at	1,5,7,10	255000_at	2,10	258154_at	4,7	266775_at	4,9	259635_at	3,8	260229_at	5
255333_at	5	245050_at	7,11	255016_at	7	254897_at	5	259206_at	7-8,10	260768_at	1	261932_at	2,8-9	255533_at	5,11	257142_at	3-4,6-7	251147_at	1,3,5-7	261836_at	3-4	256166_at	9
248558_at	3-6,11	260738_at	2,9	261651_at	1	247120_at	1,7,9	261567_at	5,7,9-10	253849_at	11	252667_at	4	251101_at	5	250233_at	11	245880_at	1-4	245039_at	1,5	255056_at	8
249397_at	2,6,8-9	259936_at	1,3	256102_at	8,10	260283_at	2,6	255113_at	3,6-7	264688_at	3,6	248328_at	1,5,9-10	257636_at	1	248626_at	1-2,5	258608_at	7,9	252451_at	2,10	265848_at	8-9
255726_at	3,6	252143_at	9-11	247844_at	9	266391_at	11	254554_at	1-3,7	266867_at	1,7	248447_at	5	259260_at	1,7	260544_at	3,9	250521_at	3,11	260369_at	1-2,4,11	266251_s_at	1,11
265570_at	2	258598_at	7	261297_at	2,4,6-7	250505_at	10	255203_at	2,5	267531_at	6	251861_at	1,3	249246_at	7	247176_at	1,3	260850_at	6,8	255525_at	1	246633_at	5
248393_at	3	252079_at	9	247984_s_at	1	245314_at	3	258509_at	2,4-6	247568_at	7	257234_at	4,8	258389_at	1,9	263613_at	4,7,10-11	255940_at	8,10	253290_at	6,10	246660_at	11
267412_at	10	262001_at	3,10	256249_at	1,3	267484_at	1	259365_at	2,9	247837_at	7,10	261651_at	1,8	264814_at	1,5,9,11	265602_at	3,9	253956_at	7	252480_at	5,9	260589_at	3,10
264031_at	11	260479_at	5,8	250197_at	3-4,11	256471_at	1,5	245515_at	4,6-7	249775_at	1,10	255016_at	1,7	249351_at	6	245589_at	8	261089_at	3,6,9	254873_at	6,9	266773_at	2
266186_at	6	264313_at	1-2	259099_at	1,4	258992_at	3,6,10	249945_at	1,4	247576_at	1-2,5-6	256102_at	4,8	247962_at	2,5	253003_s_at	2-4,10	264827_at	1-2,9	246072_at	11	264138_at	4
267154_at	4,7,9-11	251398_at	3	245841_s_at	1,7,10-11	259220_at	2,10	254776_at	1,3	259196_at	3	254502_at	3	266892_at	8	255096_at	5-6	245375_at	2,4	257968_at	1,11	260549_at	1,8
264837_at	8	261523_at	1,5,7,10	256627_at	2,5,9	246725_at	8	263003_at	11	252917_at	2,8	247844_at	2,9	254734_at	1,3-4,8,11	262303_at	2,11	251777_s_at	5,8,11	258016_at	1,6,10	246883_at	9
264959_at	2,9	249735_at	10-11	266062_at	10	247006_at	6	267328_at	6-7,10	265109_s_at	2	256249_at	3,6,11	255730_at	3,9	250464_at	9	245449_at	5,8-10	248944_at	1-4,7-8,10	247487_at	5
260585_at	4	246562_at	2,10	262730_at	6-7,11	266067_s_at	6	258034_at	2,7	263828_at	6,11	261297_at	2,4,6-7,9	246879_at	4,7	245198_at	1,7,9	249252_at	1,3-4,10	254946_at	7	263514_at	2
246614_at	7-10	258240_at	2	260533_at	5,7,10-11	256567_at	5	258796_at	4	261266_at	2,10	247984_s_at	1	265310_at	6-7	262152_s_at	1,9-10	260636_at	1,4,10	263584_at	2,10	259174_at	6
255610_at	4,8,11	255259_at	9	255270_at	9-10	253486_at	2	251556_at	10	263784_at	10	250197_at	4,7,9	255335_at	2	253178_at	1,4,7,9	265841_at	4-5,8-9,11	263611_at	2	255377_at	5
251931_at	8	250750_at	8,11	251887_at	3,10	256982_at	1,10-11	257016_at	1,5-6	247414_at	4	259099_at	1	245117_at	2,6,8-9	260037_at	1-2,5,8,11	262846_at	1-2,8,11	265796_at	3	250756_at	1
256744_at	5,9	249050_at	8,11	254096_at	1	264642_at	2,11	245528_at	2,5,9	246858_at	2,4	245841_s_at	1,5,7	266087_at	11	257067_at	1,3,5,7,9-10	260510_at	5,11	260372_at	5-6,9	259945_at	9
253881_at	8	259729_at	6	267136_at	9-10	260359_at	4	261223_at	5,7	248755_at	8	256627_at	1,5-6,9-10	260752_at	6	267324_at	3,5	252194_at	6-7,11	259505_at	2,9	251808_at	5
254504_at	5	256821_at	8	248922_at	2-4	267169_at	2	247768_at	4,6,9,11	257469_at	10	260533_at	3	250040_at	1-3	250763_at	1,4,8,11	262243_at	4	263451_at	2	254962_at	7,9
258380_at	5	253476_at	2,6-7	256360_at	4,10	260897_at	5-7,9	255581_at	5,7-8,11	255722_at	5,9	255270_at	3,9	257382_at	3,10	259642_at	2,7,10	249472_at	2,5,9	253195_at	1,9	258851_at	1,11
262723_at	7	248306_at	5,10-11	258697_at	9-10	266768_s_at	4-5,9	246105_at	4-5	250212_at	9,11	251887_at	11	266073_at	7	252969_at	2,6	250266_at	2-4,7	253346_at	5-6,11	256865_at	6,10
256328_at	3-4,8	247484_at	4,9	247917_at	2	260033_at	2,10	247980_at	10	257482_x_at	3,10	254096_at	1	256644_at	4	245780_at	3	252615_at	2-4	258925_at	3	245530_at	10
247097_at	11	255072_at	5	262637_at	1,7	255070_at	3,6	257934_at	1	262304_at	7,10	267136_at	9	258742_at	11	245842_at	1,4,9	258668_at	4,8	265553_at	9,11	265549_at	8
266830_at	8	246420_at	11	265285_at	6,8-9	257337_at	10	258189_at	9	254843_at	3,5	248922_at	2-3	249187_at	1-2,7	265437_at	10	246570_at	9,11	249930_at	11	261229_at	8
252903_at	6,8	264666_at	11	263268_at	5,7,10	244996_at	3,6	254322_at	2,4,11	263467_at	2,10	256360_at	3	250056_at	7	260854_at	6-7	253765_at	2,6,10	254058_at	11	263134_at	8
261279_at	3	247289_at	6-7	256538_x_at	3,10	258409_at	6	254226_at	1	263373_at	8	258697_at	9-10	260667_at	6	258711_at	4,7	251034_at	7	247783_at	1,4	252485_at	5
254162_at	6,11	247560_at	2,6,11	245487_at	8,11	248440_at	1	261168_at	9	247092_at	1,3	262637_at	1-2,7,10	253044_at	6,8,11	249326_at	10-11	251749_at	11	262604_at	6,8	246987_at	1,10
251197_at	3	246015_at	4,9	261454_at	4,8	262907_at	10	263114_at	7-8	261312_at	3,7	250546_at	2,4,10	249441_at	3,9	250429_at	2	247894_at	1	264358_at	1,8,10-11	261770_at	11
245931_at	1-2,5	255925_at	8-9	246618_at	3,8,11	246637_at	2,4,10	263276_at	1,5,10-11	267178_at	1-2,7-8,10	265285_at	5-6	252655_at	1,3,10	247196_at	1,3,6-7	260806_at	1-3,8	259770_s_at	10	249595_at	4,7,10
256618_at	1,6,8	266687_at	8	262866_at	7	260035_at	3	267369_at	9-10	264043_at	4,10	256538_x_at	10	263528_at	1,4,7,9	248616_at	1,3,6-9	261738_s_at	5,7,11	248904_at	8	256114_at	4
246152_at	6-7	245522_at	7	257079_at	3,7,11	254363_at	6	258120_at	2	260860_at	2,6	261454_at	4	250850_at	1	250480_at	3-5,8,10	249060_at	6,10	262902_x_at	7	246544_at	1
245760_s_at	3	248028_at	4-5,7,10	263050_at	7	251285_at	5,7	264782_at	3	258288_at	7	266800_at	5,8	265272_at	3,8	260067_at	8,10	266689_at	4,10-11	265163_at	4,8,11	249299_at	1
262470_at	7	265648_at	4,11	247161_at	2-3,8	267589_at	3	255986_x_at	1	255022_at	7,10	262866_at	7	266601_at	10	245635_at	4,10	263029_at	3	253019_at	2	259877_at	5-6
250067_at	1,4,10-11	244965_at	4,11	255590_at	5	260496_at	3,10	256771_at	1,8	250962_at	1,8-9,11	257079_at	3,7,11	251171_at	8	252503_at	1,3,10	246186_at	3,9,11	260194_at	11	248202_at	4
262572_at	1-2,4,7,9-10	252185_at	2,9	264835_at	3,10	266055_at	4	259103_at	7	260236_at	6,9	245217_at	2	259270_at	1,3-4	244974_at	10	252645_at	3,6,9	244949_at	3	252417_at	7
253145_at	8	257558_s_at	2	267151_at	5-6,10	244992_s_at	1	253733_at	1,7,9-10	247066_at	3,7,9	263050_at	7	252667_at	2,7,11	255970_s_at	9	262033_at	5,10	266458_at	8	257500_s_at	1,8
246472_at	4	257998_at	11	259504_at	3,10	253781_at	3-4	265891_at	7	264706_at	2,4-5,9	247161_at	2-3	248328_at	7-8	262863_at	1,3-4	245303_at	2	256998_at	5,8,10	249305_at	7
251434_at	1,11	263475_at	1-2,8,11	253585_at	8	251832_at	10	246073_at	5-6	262861_at	11	264835_at	3,10-11	248447_at	3,8-9	260760_at	4-8,10-11	264573_at	2	255518_at	2,11	263366_at	10
260759_at	3	258501_at	1	264708_at	6-9	256215_at	6-7,9	254326_at	3-5,7-8,10-11	248174_at	4	267151_at	5,10	251861_at	1,10	262667_at	3,8	258269_at	7	266265_at	7	263103_at	8
246097_at	1-2,5,10	254821_at	5	256242_at	1,4,9	247870_at	2,11	260376_at	3	257944_at	1,7,10	259504_at	3,10	257234_at	10-11	267594_at	1,5	261415_at	5	258441_at	3,8	253617_at	1,8
257439_at	1,5,11	256446_at	3-4	248780_at	1,7	254281_at	1	258902_at	4-5	254108_at	3,6,10	253585_at	8	255144_at	4	265076_at	2,5,8	266336_at	1,3	264511_at	3,7-8	258859_at	6
259133_at	11	246486_at	1,11	255912_at	3	252803_at	2,4	259186_at	6	267085_at	3	245998_at	1,8,10	261651_at	1,11	256073_at	10	255359_at	4,7-8	250320_at	10	262767_at	1
255447_at	2	265333_at	1-2	250867_at	7,9	262883_at	8-9	248203_at	11	257632_at	1,5-6,9	264708_at	6-8	258477_at	2-3,8	252676_at	2-3,5,8,11	254922_at	1	252714_x_at	6	249758_at	2,5
267171_at	4	264398_at	10	253219_at	3	260050_at	7	261055_at	4,7-8,11	246833_at	5,11	256242_at	6,11	256249_at	3,8	257139_at	1-2,7,9	254397_at	5	255675_at	3,7-8	264198_at	6
263146_at	4,7	265740_at	3,10	265802_at	4,9	252031_at	4,8	248172_at	5	262773_at	8,10	250113_at	3	261297_at	3,5,7,10	249935_at	2,8-10	248982_at	3,8,11	260352_at	1,6,9	262803_at	7
246374_at	1-2,7,11	261865_at	1-2,6	267276_at	8	256333_at	4	245204_at	4	254245_at	2,4,7,11	248780_at	1,7	250197_at	11	250798_at	2,5-6,8,10	258905_at	7	257553_at	11	267124_at	1,10
255048_at	5,8	257184_at	1,6	250027_at	2	261760_at	1	251153_at	11	245811_at	9-10	255912_at	3,10	245841_s_at	1,6-7	251300_at	2,4,8-9	254046_at	5,10	267492_at	4,10	265063_at	11
265007_s_at	8-9	252763_at	4,11	256158_at	5,11	254710_at	2,8,10	244927_at	6	263710_at	1	250867_at	7,9	256627_at	5,11	249241_at	6,11	259206_at	2	267308_at	4,6,10	256888_at	2,4
246983_at	3-4,9-10	246720_at	1,6,9	252435_at	8,11	255602_at	7	252833_at	6	264795_at	4,9	265802_at	4,6,9	262730_at	5,7	254434_at	2,8,10	251726_at	1,4,6	246348_at	9	259980_at	3,11
252836_at	7	253653_at	5,10	259137_at	1,9	247619_at	8	260704_at	6	245686_at	10	250027_at	2,8	260533_at	10-11	262306_s_at	2-3,7	261567_at	2,8	256791_at	6,10-11	262022_at	1
257609_at	1-2	266060_at	2,7	262526_at	1-3,5,7	266595_at	6	261313_at	2-3	257560_at	4,6,8,10	248643_at	1,6	255270_at	9	246721_at	4,11	254554_at	2,6	255301_at	3,5,7,9	245430_at	10
264041_at	2,11	257001_at	4	262839_at	4,8	262943_at	4,8,11	249929_at	1,3,5-6	265314_at	1	256158_at	5,10	254096_at	1,10	258975_at	2-3,5	255113_at	1,3,6	262878_at	3,11	267143_at	2,9
258377_at	2,7	259162_at	2,11	256916_at	3,6	256422_at	5,11	258877_at	6	261235_x_at	1,3,10	252435_at	8,11	248922_at	2-3	246118_at	6,9-10	259365_at	7	248426_at	5,9	253696_at	7
262378_at	2-3,5,9,11	247859_at	1	265568_s_at	1,4	267327_at	3	247339_at	3,5,11	247707_at	2,8,11	259137_at	1,9	267136_at	1,8,10	263808_at	6-7,11	255203_at	5-6,9	253869_at	1	263237_at	3,10
251978_at	4	252445_at	8	261907_at	6-7	261537_at	1,8	258470_at	2-4	251539_at	6	262526_at	5	256360_at	1,3-4	256147_at	9	258509_at	4,9	253944_at	4,6-7	263591_at	9
254478_at	3	249834_at	5,11	264733_at	7	252489_at	1	251142_at	6,8-9	258739_s_at	6	262839_at	8	258697_at	11	255262_at	6,9	245515_at	4	256448_s_at	6,8	266640_at	3,8-9
254175_at	10	253304_at	4,6-7	263546_at	9	265524_at	3,5	267450_at	5,8,11	255299_at	2,7,11	252490_at	6,10	247917_at	1-2	258468_at	1-2,4	249945_at	1,4	264475_s_at	1	245680_at	1,3,8
245139_at	2,7-11	267046_at	6	264638_at	2	263865_at	3,6	252522_at	4	265632_at	4	256916_at	3,6	262637_at	5,10	258391_at	2,10	254776_at	3,9	248712_at	3	250318_at	5,9
247219_at	2,5,10	267299_at	3,6	253946_at	8,11	245046_at	1,5-6	253401_at	5,8,10	264181_at	2-4	265568_s_at	4	250546_at	2	266244_at	5,8,10	263003_at	11	259759_at	10	261370_at	7-8
252086_at	11	245896_at	4,7	265215_at	1,5	264772_at	9	249344_at	2-3	256654_at	2,7	261907_at	6	265285_at	3,6,9	257750_at	10	258034_at	7	261161_at	3,10	248155_at	6
259340_at	2-3,11	259283_at	2,10	255865_at	5,8,11	253103_at	6	260768_at	5,11	254880_at	7-8,11	264733_at	4	263268_at	1-2,4	266237_at	1,3	267328_at	1,5,7-8,10	266735_at	4,10	248966_at	1,8,11
267591_at	4	263940_at	3,8	253647_at	4	260645_at	1,6	253249_at	4-5	254164_at	8	263546_at	9	256538_x_at	1	249239_at	10	258796_at	1-2,4	252229_at	3,11	248565_at	3-4,9
253504_at	3-4,10	263557_at	8	251664_at	3-4,6,8	255183_at	4	256696_at	2	256172_at	2	254180_at	5	245487_at	4	247935_at	1	257016_at	3,5-6	267117_at	3	261735_at	1
254912_at	9	258062_at	5,10	259190_at	1,4-5,9	260840_at	3,7-8	247972_at	11	252456_at	1-2	264638_at	2	246618_at	2-4,9	264345_at	1,5-6,8	251556_at	2	257398_at	1,10	254426_at	8-9
259345_s_at	9-10	246150_at	2,6,11	250868_at	6	248019_at	5	253849_at	1,11	256537_at	4-6	253946_at	8	261454_at	1,10-11	262952_at	9	261033_at	5,7	248557_at	2,11	259635_at	8
262151_at	5	248096_at	9	265957_at	6	250700_at	5	266867_at	2,4,9	248772_at	2-3,6,8,10	265215_at	1,5,7	266800_at	2,9-10	256903_at	4,6	245528_at	3	255306_at	10	256407_at	7
260443_at	11	245443_at	2,8	256827_at	3,9	249675_at	1,6,11	267531_at	5	260638_at	7	262354_at	5,10	262866_at	8	244922_s_at	4,7,9-10	247768_at	2-4,7-8	251611_at	3,8	247944_at	4,6
260765_at	3-5	265296_at	3	256496_at	6	250671_at	2,6	247568_at	2-4,7	256336_at	6	253647_at	4	245715_s_at	3-4	263388_at	1,10-11	261223_at	2	250303_at	11	261836_at	10
266675_s_at	10	253163_at	5,9	253505_at	4,6-7	247223_at	4,7	247837_at	2,8	263892_at	1,3,9-11	251664_at	4-6,8,10-11	245217_at	2	254407_at	4-6,11	255581_at	4,7,11	253418_at	1,11	245039_at	5-6
255939_at	1	253602_s_at	4	253186_at	6	262913_at	11	249775_at	8,11	247221_at	7	259190_at	4,9	247161_at	2-3,8	263086_at	1,11	246105_at	1-2,5	247811_at	3,5	260369_at	1-2,6,11
259768_at	1,9	262850_at	4	245044_at	5-6,10	260030_at	8,10	253312_s_at	1	257668_at	1-2	250868_at	3,5-6	264835_at	3	264610_at	8	257934_at	6,10	259586_at	10	255525_at	1,3,9
255000_at	5,10	258243_at	3,5,10-11	250190_at	4,11	254244_at	2,4,6-7	247576_at	4-5,9,11	248607_at	1,6,8-9	265957_at	6	267151_at	6,11	260726_at	5-6,10	254226_at	3,8	261525_at	6-8	253290_at	6
257622_at	10	249445_at	2	265351_at	2	249369_at	10	261018_at	7,11	252699_at	7	256827_at	9	255426_at	6	246714_at	1-2,11	262235_at	2-3,7,9,11	263982_at	6,8	252480_at	4
255533_at	4,8-9	256192_at	2	258027_at	1,9	262827_at	7	248887_at	6,11	245658_at	5	253505_at	7	259504_at	3,10	263428_at	2	254322_at	1,7,9	263359_at	10	259040_at	8
251101_at	4,11	245134_s_at	1,10	253095_at	1,11	257525_at	6	259196_at	1,3	263072_at	4	250565_at	5,8	259674_at	2,4,8,11	267475_at	5-7,9	259203_at	10	255477_at	2,5,10	254873_at	6,9
254022_at	6	259767_s_at	1,3-5	263156_at	1,5,7	263242_at	3	252917_at	8,11	254967_at	3,6-7,9-10	245177_at	5-6	245998_at	11	249530_at	3-5,10	261168_at	1,9	259512_at	2,5	246072_at	7,9
249246_at	5,8	245432_at	1,7	259947_at	6	255540_at	2,8	265109_s_at	2,7	257531_at	3,5,8	245044_at	1,5-6,11	253585_at	10	249533_at	3-4,6,8	263276_at	4,7	254110_at	10	258016_at	7
258389_at	1,9	244938_at	10	253085_s_at	3-4	255592_s_at	10	259048_at	1,3,5,10-11	246144_at	9	250190_at	4,11	266453_at	3,5	252034_at	3-5,7	267369_at	9	248939_at	3,5	259293_at	3,5-6
264814_at	4-5,10-11	249839_at	2	267313_at	8-10	245334_at	4-5,11	261266_at	6-7,10	245830_at	7	253095_at	11	264708_at	5-7,9	249802_at	2-3,6,10	258120_at	4	247586_at	1,4,6	248944_at	1-2,4-6,8-10
247962_at	2,5,8	255874_at	3,8-9	245879_at	1	252374_at	11	263828_at	5-6	261076_at	1-2,4,10	265351_at	2,8	256242_at	11	267018_at	3,9,11	255986_x_at	2,4,8,10	255358_at	4,7	254946_at	9,11
249351_at	1-2,7,11	259946_at	2	262551_at	5,11	250781_at	5,7	263784_at	7-8	247623_at	2,4-6	258027_at	1,9	248780_at	7	247148_at	2,7-8	264782_at	2,11	246042_at	2	255238_at	7-8
266892_at	4,10	251002_at	7,11	266161_at	4-5	257071_at	10	247414_at	4	257889_at	4,7	263156_at	1-2,6,9-10	255912_at	10	246643_s_at	3,5,7,9	256771_at	1,5,7,11	258757_at	2,6	263584_at	3,6
254734_at	1,4,10	260403_at	4,10	250894_s_at	2,4,6	256479_at	6	246858_at	2-3,10	252687_at	3,9	259947_at	6	250867_at	1,9-10	248937_at	9,11	253733_at	7,9	264282_at	7	263611_at	1,10
266885_at	5,9-10	254192_at	2,10	249372_at	2	256247_at	3	248755_at	3,6	247450_at	11	253085_s_at	3	262313_at	6,8	262461_at	6,8	246073_at	6,11	258496_at	11	265796_at	4-5,7,9
246879_at	4	260439_at	8	248954_at	1	245722_at	8	257469_at	8	261839_at	1,9	262551_at	1,5,11	255427_at	4-5	246433_at	2	265891_at	6,9	267586_at	8	259505_at	9,11
259716_at	3	254007_s_at	3	254382_at	4,6	263661_at	2,10	255722_at	9-11	254227_at	9-10	266161_at	1,4-5	253219_at	8	246240_at	4,7-8,11	254326_at	1,5-7,10	255690_at	4,6,11	263451_at	3
265310_at	1-2,4-5	263327_at	1,8	263402_at	1,4	250181_at	6	250212_at	4,7,10	261759_at	11	250894_s_at	4,6	267276_at	8	247086_at	2,4,7	258902_at	2,6	264597_at	1	253195_at	9
255335_at	7	257485_at	1,11	256236_at	6,11	259653_at	2	257482_x_at	1	264518_at	3	249372_at	2	250027_at	4,7,10	250365_at	1,9	262869_s_at	3,5-6,11	248903_at	11	253346_at	5
266087_at	11	248618_at	11	249685_at	11	248119_at	1,5	263467_at	3,7,9,11	262121_at	3	254382_at	4,6	262526_at	2,4-6	262588_at	8,11	261055_at	6-9	247410_at	3,7	245652_at	3
260752_at	6,9-10	265510_at	5	256169_at	2,8	253661_at	5,9	263373_at	8,10-11	247940_at	1	255027_at	6	256916_at	10-11	251384_at	4,8	248203_at	4	253883_at	1,8-9	265553_at	11
257382_at	3	245060_at	1-3,5,11	265641_at	8,10	258326_at	2,5,9	247092_at	3	247741_at	7	263402_at	4	262839_at	4	267333_at	2,11	245204_at	1,3-5	264278_at	7	249930_at	4,11
250877_at	6	258330_at	1,5,7	248323_at	9	259662_at	3	261312_at	3,7,11	260621_at	4	249685_at	11	265568_s_at	6	251946_at	11	244927_at	9	248934_at	4-5,7-8	249473_at	1
260475_at	8	257657_at	4	258611_at	5	257805_at	1	265503_at	2,7	245127_at	3	256169_at	2	261907_at	2,6-7	258607_at	9-10	251153_at	1,11	258163_at	5	264358_at	11
266073_at	11	263777_at	1	261111_at	10	265502_at	8	267178_at	2,7-8,10	262370_at	9	265641_at	8	264733_at	8	249426_at	2,5-6	252833_at	11	246531_at	10	262604_at	2,10
258742_at	1-2	264397_at	8,10	258714_at	3,5	256008_s_at	6	264043_at	7-8	258074_at	7	248323_at	9	253100_at	1	254607_at	7,9	260704_at	3,6,10	261604_at	9	265163_at	10
249187_at	1,3,10	255873_at	5-8	248564_at	2,4,6	250460_at	3,8-9	260860_at	5	245471_at	5	258611_at	4-5,10	254180_at	11	254005_at	6-7	252458_at	3,9	266719_at	6,10	253019_at	9
248553_at	3	263643_at	2,5	251304_at	6,10	248942_at	1-3,6-9	258288_at	7	264739_at	3,5-6,11	261111_at	4,10	264638_at	3,7	258915_at	6,11	261313_at	5,7	252343_at	1,3	248904_at	8
260667_at	1,9,11	253928_at	6	263227_at	4,7-8,11	265991_at	9	250962_at	3-4,10	254900_at	10	248564_at	2,6	262354_at	2,7	260082_at	6,8,10	246052_at	2,6,11	264040_at	10	260021_at	9
253044_at	10-11	263426_at	4,10	262332_at	3,11	248265_at	2,4	260236_at	6	258481_at	2,10	251304_at	2,6,10	255865_at	7-8	247062_at	5-6	247339_at	1,3,8-10	255827_at	3,5,9,11	244949_at	3
249441_at	3-4,6	260722_at	6	252813_at	1,6	264604_at	7	247066_at	6,8	251178_at	11	263227_at	4-5,7-8,11	256359_at	1	253684_at	2-4	258877_at	1	253930_at	1,4,10	260194_at	1,5
252655_at	2	250982_at	4,7	265947_at	3	264534_at	6,11	264706_at	4,8	262252_at	1,8-10	262332_at	11	253647_at	4,6	258085_at	1,4-5,8	258470_at	1,5	254827_at	4-5,7	266458_at	7-8
263528_at	7	252610_x_at	8	267468_at	4	253416_at	6,9	257944_at	7,10	259925_at	7	252813_at	1,6	248404_at	9	255666_at	1,7,9	251142_at	3-4,6	265511_at	11	256998_at	5,8,10
250850_at	1,8-9	250712_at	7-9	254901_at	1,10	249710_at	2,4,8,10	248174_at	1,4,6	259822_at	1,7,10	252641_at	10	255275_at	5-6	260057_at	6,9	267450_at	3,5,8	254377_at	10	262496_at	4,6
265272_at	3,6,8	258093_at	3,8,10	251050_at	10	259195_at	6,8-10	262861_at	1,5,11	265046_s_at	3,7	247260_at	5,11	251664_at	4,10	264618_at	5,11	253401_at	1,10-11	250858_at	8,10	250009_at	1
266601_at	5	246033_at	4	247489_at	2	257972_at	3,11	257632_at	2	265017_at	2,6,11	267468_at	1,4,7	259190_at	4,9	265298_s_at	5-6,10-11	249344_at	2,5	245242_at	3,5	250595_at	3,6
251171_at	10	256940_at	4,9	263722_at	1-2,7	248484_at	6	254108_at	1,5	255236_at	6	254901_at	1,10	265957_at	2	260375_at	5	253249_at	1	252403_at	1,4,10-11	264511_at	9
245407_at	1,3,5,7,10	259189_at	4-5,9,11	264984_at	9-10	255585_at	3	267085_at	1,3,5-6	249282_at	5	251050_at	10	256827_at	3,10-11	263274_at	5-6	260768_at	1-2,5,10-11	253905_s_at	9-10	258441_at	5
259270_at	1-2,4,11	255664_at	6-7,11	258408_at	5,9	256575_at	9-10	246833_at	2,5,9	255333_at	4,9,11	246788_at	3	256496_at	10	250553_at	2-3,11	256696_at	1	251991_at	4-5,10-11	260922_at	5,8
261932_at	2,8-9	260284_at	2	250965_at	5,9	248530_at	4	247169_at	1,3-4,6	248558_at	3,9	263722_at	5,8	250565_at	9,11	260879_at	1,4	253849_at	11	267322_at	1,4,11	257136_at	2,9
248328_at	5,8,10	252476_at	5	264369_at	5	252277_at	4,11	245811_at	2-4,9	249397_at	6	264984_at	1,9-10	253186_at	4-5	265144_at	6	264688_at	3,6	249095_at	8	266265_at	1,6-7,9
248447_at	5	255382_at	2,6	248065_at	1,3,5,10	248238_at	8	264795_at	5,9	265570_at	7,10	258408_at	5	245044_at	1,6	260024_at	1,8-9	267531_at	2,7	255964_at	4-5	252714_x_at	5
251861_at	1,3	252311_at	8,10-11	263296_at	1-2,10	250248_at	3,10	261235_x_at	6,8,10	255726_at	5	258778_s_at	7-8	250190_at	6,9	249304_at	1-2,4	247568_at	7,9	251871_at	1,6	255675_at	1,3
255016_at	7	263977_at	3	258002_at	2,5,11	253224_at	4	265314_at	4	264794_at	4,8-9	250965_at	5	265351_at	2	251844_at	9	247837_at	3,7	248971_at	2,6	267492_at	4,6,8,10-11
256102_at	4,8,10	256910_at	7	265962_at	1,4,8	246691_at	9,11	245686_at	1	248393_at	2,5-6	248065_at	1,5,10	258027_at	1	257204_at	6-7	249775_at	4	253007_at	6	257553_at	1-2,11
254502_at	2	247562_at	11	266494_at	6	250950_at	1	257560_at	1,4,6,8	251857_at	6	263296_at	1-2,4	253095_at	1	245987_at	1,3,7-8	253312_s_at	1,9	249753_at	11	267308_at	4,10
247844_at	4,6,9	263690_at	8	256717_at	7,9	253947_at	6	247707_at	11	267412_at	1-2	258002_at	2,5,11	263156_at	1-2,6,11	253977_at	4	247576_at	2,5	248372_at	8	246348_at	1,7
256249_at	3	261674_at	2,10-11	247296_at	3,10	253187_at	4,10	251539_at	9	263693_at	11	265962_at	1,8	259947_at	6,9	262436_at	4,7-8	261018_at	11	266937_at	1-2	256791_at	9
261297_at	2,4,6-7	266028_at	11	264599_at	3,7-8	261695_at	2	258739_s_at	6,11	266186_at	3	266494_at	9	245879_at	8-9,11	263066_at	2,4,8-10	248887_at	5,8	247840_at	3-4,10	267316_at	3
247984_s_at	1,7	254260_at	4	248707_at	8	261459_at	2	255299_at	1,10	264031_at	2-3,7	261016_at	5	266161_at	1,6	246669_at	6,9	262484_at	1-3,5	266419_at	5-6,10	255301_at	9,11
250197_at	4,11	260250_at	3-4,10	262597_at	6	255192_at	5	264181_at	2-4,8	267154_at	2,5	247296_at	1,10	250894_s_at	1	255165_at	5	259196_at	5	262872_at	1-2,4,10	253869_at	5
259099_at	1	255665_at	5	262325_at	3,11	263738_at	4	265632_at	2,6	264837_at	7	264599_at	6	249372_at	2,6-7,9-11	254732_at	1,3-4	252917_at	8	260029_at	7	253944_at	4,7
245841_s_at	5,7	256285_at	6	257324_at	4,7	246006_at	8,11	250350_at	6,8,11	264959_at	1-2,6,10	256794_at	1,9	248954_at	8	251416_at	2-3,5,9	259048_at	11	247351_at	1	263887_at	6,9,11
256627_at	1,5-6,9-10	255228_at	3,5	260565_at	9,11	257898_s_at	5	256654_at	6,10	260585_at	2,8-9,11	262325_at	11	254382_at	5,11	264948_at	2,7,11	265109_s_at	6	247683_at	1,4	245800_at	8
266062_at	10	246593_at	8	253457_at	5	250948_at	4-5	254141_at	1,7	259367_at	4,8	262597_at	6	255027_at	10	255961_at	4	261266_at	2,10	263238_at	2-3	248712_at	4
262730_at	6	256202_s_at	3,9	257499_at	4,9-10	251755_at	6	254880_at	2	246614_at	2,7	257324_at	4	256236_at	1,4,11	250607_at	2-3,5	263828_at	1	261467_at	3,7	260226_at	1-2,11
260533_at	7,11	248001_at	2-3	267189_at	3	259178_at	3,11	252598_at	7	255610_at	7	260565_at	2,9	256169_at	8	264868_at	1-2,4-7	263784_at	5	257851_at	2	255601_at	1,4
255270_at	9-10	250977_at	11	244977_at	8	251015_at	7	254164_at	4,10	251931_at	7,9	253457_at	5	249685_at	1,3	250906_at	1	247414_at	4	247067_at	4,8,11	259759_at	10
251887_at	3,11	251214_at	1,4	254660_at	3,6,8	254480_at	4,9-10	256172_at	1-3,6	253881_at	9,11	263471_at	1,9	265641_at	3	252856_at	4,6-8	246858_at	2	256851_at	3,9	261161_at	3,9
254096_at	1	264066_at	11	257315_at	1,7,9-10	260383_s_at	4-6	252456_at	1,9	266068_at	5	257499_at	8,10	248323_at	5,7,9,11	251345_at	6-7	248755_at	6-7	251833_at	1,6	266735_at	8
253392_at	3,6	267261_at	3-5	260087_at	5	254752_at	1,3	265584_at	7,9	254504_at	4-5	267189_at	3,5,8	258611_at	3	257772_at	3-4,10	255722_at	9-10	260283_at	4	252229_at	8-9
267136_at	9-10	247594_at	2	258187_at	1,11	246357_x_at	1,4	256537_at	4,8	254474_at	1,7	254660_at	8	261111_at	5,10	260949_at	2,6	257482_x_at	10	266391_at	7,10	257398_at	1
248922_at	3	264566_at	1,5-6	253784_at	8	247744_at	1	248772_at	3-4,10	252894_at	4,7	262934_s_at	7	248564_at	7	246998_at	2-3,5,9	256402_at	7,10	245384_at	5-6,11	267117_at	2-3,7
256360_at	11	262166_at	1,4,8-9	252718_at	9	248752_at	9	260638_at	10	264574_at	1,9	257315_at	7,9-11	258714_at	2-3,5	256995_at	2,11	262304_at	6,10	267484_at	10	246564_at	8,10
258697_at	9-10	260626_at	7,11	265040_at	2,8,10	246197_at	2-3,10	256336_at	5	258380_at	8	260087_at	5	263227_at	4-5,9-11	262438_at	4,7	254843_at	3-4	256471_at	1,5	251611_at	6
262637_at	1-2	254060_at	2-3,9	267527_at	1,10	251068_at	3	263892_at	1-2,4,6,8	264979_s_at	5,7	258187_at	1-2,11	252813_at	2,9	267008_at	3	263467_at	2,6,10	258992_at	1,5	255306_at	1-2,9
250546_at	2-4,7,10-11	267089_at	2	253073_at	3,5,9,11	250286_at	9	247221_at	7	257452_at	4,11	253784_at	8	256590_at	6-7,10	266775_at	9	247092_at	4,6	264642_at	11	250303_at	5
265285_at	6,9	246089_at	1,3	267241_at	5	257473_at	6	248607_at	3,6-8,10	252128_at	8,10	267527_at	6	245470_at	4-5	251147_at	3,5,8-9	263373_at	4,6,11	246725_at	7	253418_at	3
245487_at	2	260817_at	6	260064_at	3,5,8	245640_at	2,9	252699_at	4	256096_at	11	253073_at	3,6,9	265947_at	4	245880_at	6-7	267178_at	5	266067_s_at	7	265129_at	5
261454_at	4	263203_at	6	247633_at	5,8,10	259590_at	1,7,10	245658_at	1	256328_at	9-10	267241_at	5	252641_at	3	258467_at	6,9-10	261312_at	3,6-7	256567_at	3,11	247811_at	3,5
246618_at	3,7,11	246772_at	5	246920_at	3-4,6,8,11	265000_at	5	263072_at	6,10	247097_at	7-8,10	260064_at	8	247260_at	3,5,7	258608_at	8-9,11	265503_at	1,3-4,10	253486_at	1,6,8	261525_at	6
266800_at	5,8	246931_at	3-4,9	247273_at	11	245041_at	5	254967_at	2-3,7	252820_at	5,11	247633_at	8,10	267468_at	7,11	250521_at	1,3,5,9-11	264043_at	10-11	250599_at	8	263982_at	6
262866_at	7	262207_at	7	250079_at	10	257801_at	3	257883_at	7	252903_at	4,8	246920_at	8,10	247489_at	2,11	260850_at	1,5,7-9,11	260860_at	6,8	267169_at	2	261435_at	2,8
257079_at	4,6-7,11	261576_at	4	263985_at	1	255994_at	1-2	257531_at	2	261279_at	6,11	250079_at	11	263722_at	2	265765_at	1,4,7,9	250962_at	8,10-11	266918_at	2,6	255477_at	5,10
245715_s_at	3-4	250978_at	7,11	267109_at	4	247550_at	7	246144_at	6,11	254162_at	5-6,11	248222_at	3,9	264984_at	4,10	248350_at	6	255022_at	1,3,10	260033_at	8	259512_at	4-5,8
252347_at	8	257393_at	3,6,10	259686_at	9	252902_at	5	245830_at	2,8	251197_at	7,10	259224_at	5	258408_at	1	253956_at	5,9	260236_at	5,9,11	266768_s_at	4,8-9,11	263359_at	3,10
247161_at	2-3,5,8	245302_at	2	248222_at	3,6,9	246941_at	11	261076_at	9	256618_at	6,9	255414_at	2,4-5,8,10	261056_at	10	264827_at	9	247066_at	8	255070_at	10	248939_at	5,8
264835_at	6,11	260040_at	10	255414_at	1-2,4,8,10	263662_at	2,6	247623_at	1,3,10-11	251016_at	4,6,8	245789_at	10	258778_s_at	6	261089_at	3,6,9	264706_at	4	250563_at	8	247586_at	4
255590_at	5,10	250592_at	2,4,6	245789_at	10	259265_at	9	257889_at	8	245931_at	1,5	246045_at	7	248065_at	1-3,5,10	245375_at	1-2,4	262861_at	8,11	257337_at	5	246042_at	2,7
267151_at	4-5,10-11	246168_at	1,8,10	246045_at	2,7,11	259882_at	8-9	252687_at	2-3,7	245760_s_at	7	258331_at	9	263296_at	4,7-8	251777_s_at	8,11	248174_at	3,8	263687_at	4,8	258757_at	1,6-7
259504_at	2-3,10	252104_at	7	258331_at	5,9-10	247941_at	1	247450_at	1,4	262470_at	3,5-6	251624_at	1,4,8-9	265962_at	1	245449_at	3-8,10	257944_at	2,5-6	250902_at	7	264282_at	4,7
246753_at	5,9	260825_at	7	251624_at	1,8-9	248627_at	9	261839_at	3	250067_at	3,7	256189_at	11	254238_at	3	249252_at	2-4,11	257632_at	5,8-9	246637_at	2,4	263668_at	3,5,11
253585_at	8	267079_at	6	249079_at	2,6,11	266045_s_at	9	254227_at	7	262572_at	4	249079_at	3,6,10-11	266494_at	3,8	260636_at	1	254108_at	4,10	261809_at	1	257690_at	9-11
245998_at	1,10	255917_at	11	256189_at	2,11	264362_at	2,10	262121_at	8,11	246472_at	4	251979_at	6	261016_at	10	265841_at	4,7,10	267085_at	3,6	245414_at	4,9	267586_at	5-6,8
264708_at	4,6,8-9,11	247600_at	4,7,9-11	251979_at	7	247750_at	8,11	247940_at	7	251434_at	2,5,11	266036_s_at	5	256717_at	3	262846_at	2,4,10-11	246833_at	5,11	257233_at	2	255690_at	2,9
250113_at	3	249949_at	2,5,10	266036_s_at	5	266482_at	6	267024_s_at	8,11	260759_at	1,3	245702_at	2-3,7-8	247296_at	2-3	260510_at	1,5	254245_at	3,6	262229_at	11	264597_at	1,7
256242_at	1,6,11	260693_at	4-5,9,11	245901_at	6	250210_at	2,8	260621_at	4	257439_at	10	255321_at	6-7	254013_at	10	252194_at	1,3,6-7,9,11	262773_at	3,11	251285_at	6	253883_at	4,6
248780_at	1,7	245037_at	3-4,9	263509_s_at	5	263351_at	2,4,8	245127_at	3	259133_at	9,11	245807_at	7	256794_at	6,9	262243_at	9	263710_at	1,4	267589_at	3	248903_at	3,11
255912_at	3	248088_at	5,10-11	245702_at	3,7-8	248652_at	3	258074_at	9,11	255447_at	9	260406_at	5	264599_at	3	249472_at	2-3,10	264795_at	6,9	260496_at	2	248934_at	2,6,8,10
250867_at	7,9	261580_at	3	253662_at	5	257261_s_at	7	264739_at	2-3	267171_at	2	253662_at	3	262597_at	10	250266_at	1,10	257560_at	6,8	262402_at	10-11	258163_at	1
262313_at	4	261503_at	1,6	247815_at	5,7,10	254131_at	6,10-11	254900_at	6,8	262787_at	4,8	247815_at	4-5,7,10	262325_at	4,10	252615_at	2	265314_at	1,4	251210_at	6	266719_at	10
255427_at	2	267363_at	1,4,9	260836_at	1	257586_at	3,10	258481_at	4	263146_at	2,6	260836_at	1	257324_at	4-5	258668_at	6,8,11	261235_x_at	1,3,10	266055_at	2,4	261604_at	3,5,9
265802_at	4	248409_at	10-11	257122_at	6	265849_at	1-2,8,10	262252_at	3,7-8	246374_at	4,8	246677_at	6,11	253457_at	3,5,9	246570_at	1,3,10	247707_at	1-2,10	253781_at	6	246531_at	2,6,10
248643_at	1	252513_at	8	256881_at	6-7	251944_at	6,10	259925_at	2,7,9	255048_at	10	256881_at	7,10-11	263471_at	2,5,8,10	253765_at	4,6,8	266581_at	1-3,5	251832_at	4,8-9	261141_at	5,7
256158_at	5,10-11	263886_at	3-4,6-7,11	252376_at	5,11	249828_at	11	259822_at	3,5	256051_at	9	252376_at	11	257499_at	10	251034_at	7-8	258739_s_at	2,5,7	254281_at	8-9,11	252343_at	3
252435_at	2,5,8,11	262240_at	2	263453_at	8	246559_at	10	265046_s_at	3,5-6	246983_at	3-4	263453_at	8	267189_at	7	251749_at	5	255299_at	2	254224_at	1,5	264040_at	5,9,11
259137_at	1,9	253334_at	2,5,7	261569_at	2	267392_at	7	265017_at	2,4,7,11	257609_at	9	250980_at	2,4	254660_at	3,5	247894_at	1,9,11	265632_at	4-5,9	247870_at	1,10	255827_at	4,9
262526_at	5	261960_at	1,9,11	254579_at	9	254806_at	11	266347_at	9-11	252836_at	1-3,11	261569_at	2-4,6,8	262934_s_at	6,11	260806_at	1-2	264181_at	2-4	252803_at	1-2,6,9	254827_at	4
252490_at	10	252684_at	3,7	256690_at	1	253981_at	4,9,11	255236_at	1,3,8,10	264041_at	4	254579_at	1	247110_at	9	261738_s_at	6-11	250350_at	1,10	247851_at	1,3,7-8	265511_at	8,10
262839_at	4,8	256281_at	2,4,8	259893_at	9	262732_at	4,7	249282_at	5-6	258377_at	2	256690_at	4	257315_at	1,7,9	246230_at	7,10-11	254141_at	2	266841_at	2	247932_at	11
256916_at	3,5-7,11	259480_at	2,8-9,11	260927_at	1,4,10	250554_at	9	248558_at	6-7,11	263903_at	4-5	260927_at	3-4,10	260087_at	5,11	266689_at	6,8	254880_at	7-8,11	260050_at	7,9	250858_at	8-10
265568_s_at	1,4	261367_at	2,5	247295_at	7-8	253521_at	5	255333_at	2,7	262378_at	1-2	259893_at	2,5,9,11	253784_at	8	249060_at	2,6,8,10	252598_at	1,8	246017_at	4	263060_s_at	1
261907_at	1-2,6	263439_at	2	259810_at	4	267289_at	5,9	249397_at	1,5	251978_at	2	249883_at	4	265040_at	10	263029_at	3-4,10	254164_at	3,7-8,10	262883_at	1,11	261393_at	4-5
253100_at	1,7	264844_at	3,6	258255_at	7	264513_at	9	255726_at	8	249951_at	4,9	260453_s_at	10	252718_at	1	246186_at	1-2,4,6,10	256172_at	2,10	252726_at	1,7	259757_at	1,7
263546_at	9	263105_at	10	249883_at	4,6	252056_at	1	265570_at	4	254478_at	6	246636_at	11	251840_at	11	252645_at	9-10	252456_at	11	254710_at	4,9	252403_at	10-11
264638_at	2,10	256121_at	3,7,9-11	260453_s_at	4,8,11	260147_at	4	248393_at	4,8	254175_at	4	265630_at	1,5-7	267527_at	2	262033_at	5,8,11	265584_at	3-4	255602_at	6	251991_at	1,11
254180_at	1,4-5	260749_at	7,9	246636_at	11	247878_at	6,8	251857_at	4,10	245139_at	3-4	258863_at	10	253073_at	1,6,9	249868_at	5-6,11	256537_at	4-5,8	263212_at	9	257468_at	3
253946_at	8	250330_at	4	265630_at	1,5,7	260247_at	2	263693_at	5-6	247219_at	1,8,10	245672_at	5	267241_at	6	245303_at	1,4	248772_at	3,6	260936_at	7,9	253007_at	6
265215_at	1,5	259329_at	3-4,10	258863_at	2-3,5,11	259571_at	5	266186_at	2-3,10-11	252086_at	9	251389_at	4,11	260064_at	6,10	258227_at	1,7,9,11	260638_at	2,6,8	247619_at	4	249753_at	3,8
262354_at	2,10	249306_at	10-11	251389_at	6,10-11	250507_at	4	264031_at	1,9	259340_at	3	251401_at	10	247633_at	6	264573_at	9-10	256336_at	1	262943_at	8	248372_at	1,10
265022_at	5	258672_at	6-7	245672_at	3,5	264771_at	3,7,11	264837_at	3,6-8	267591_at	1,3-4,6-7,10	257745_at	4,6	246920_at	3,6,8	260865_at	8,11	263892_at	1-3,8-9	256422_at	11	266937_at	5,11
253647_at	4	264470_at	5,8	251401_at	1	261924_at	3	264959_at	2,9	253504_at	2,4,6,9	255595_at	3,6	247273_at	9	258269_at	7,10	258703_at	2	261537_at	1-2	247175_at	4
255275_at	9	245207_at	4	257745_at	4,9	267493_at	11	260585_at	2,8	262151_at	8-9	257426_at	5	263985_at	9	252875_at	1,6	247221_at	3,7,9	265524_at	9	247840_at	3-4
248404_at	5,11	253872_at	3,10	248347_at	7-9	265431_at	2-3	259367_at	8,10	254912_at	3-5,8-9	260935_at	1	250079_at	2,6-7	261415_at	6	257668_at	2,4,7-8,10-11	263865_at	11	266419_at	3
251664_at	3	264656_at	2,9,11	255595_at	6	264669_at	1	246614_at	4,7-9	259345_s_at	3	246406_at	7-8	267109_at	3	266336_at	1	248607_at	4-6,8	245046_at	10	262872_at	1,11
259190_at	2,4,7	265435_s_at	1,3-4,9-10	257426_at	5	252521_at	10	255610_at	4,8,11	264492_at	2,9	246582_at	2,8	259686_at	1-2	255359_at	5,7	252699_at	7,10	264772_at	8	252597_at	8
250868_at	5-6	260229_at	2,5	246406_at	7	249067_at	5,11	251931_at	3	260443_at	10-11	245467_at	1,5	248222_at	3,6-7,9	254922_at	3,11	254967_at	1,3,6-7	253103_at	6	260029_at	6-7
256827_at	9	262918_at	5,9	246582_at	3,8	259521_at	4,8	253881_at	8-10	260765_at	5,8	249982_at	1-2,11	259153_at	2,7	249339_at	4	263072_at	1,4,11	265019_at	6	247351_at	3,9
253505_at	4,6-7	255056_at	8	256146_at	7	248585_at	3,9	266068_at	6	255939_at	4-5,7,9	265473_at	2	259779_s_at	8	248982_at	10-11	257531_at	3	260645_at	10	263238_at	7
250565_at	4-5,7,11	265848_at	4,6	250467_at	1,6	265757_x_at	4	254504_at	2,10	266675_s_at	1	263925_at	4,7	259224_at	6,10	254397_at	3-5	246144_at	9	250730_at	6,9,11	264263_at	5
245044_at	11	266251_s_at	1,7,11	248709_at	5	263422_s_at	6	254474_at	7	255000_at	10	262160_at	3,5,11	245789_at	11	258905_at	5,10	245830_at	7	255183_at	1	261467_at	1,8
253186_at	5	246660_at	11	249982_at	2,4,11	260353_at	6	252894_at	10	255533_at	4,11	258049_at	7,9,11	246045_at	7,11	254046_at	2,4	261076_at	1,4,7-8,10	251025_at	1,4	257851_at	3,5-6
250190_at	2,4,11	250537_at	1	245467_at	1	267400_at	11	264574_at	2	257622_at	4,8	266767_at	5	258331_at	4,7,9	251726_at	2-3,9	247623_at	5-6	266720_s_at	2	257971_at	10
265351_at	2	260589_at	3	265473_at	8	263478_at	2,5,9	264979_s_at	7,9-10	257636_at	3,10	247714_at	1,3	251624_at	1,3,8-9	259206_at	2,6-10	257889_at	4	259584_at	1	247067_at	4-5,8
253095_at	1-2,11	257669_at	2	263925_at	7	265918_at	4	258380_at	5,8,11	251101_at	1,7,10	265270_at	1,3,6-7,9-10	249079_at	10-11	261567_at	2,7-8	252687_at	3	264734_at	1-2	265011_at	1,3,9
263156_at	1-2,5-11	260549_at	1,5,8,11	262160_at	3,5,11	246092_at	2	257452_at	10	259260_at	4,11	256301_at	9	256189_at	8	255113_at	3,5,10	247450_at	1,4,6,9	254032_at	11	256851_at	2,5,9
253085_s_at	3	247487_at	5,9	258049_at	2,6,9,11	251738_at	5	252128_at	10	249246_at	8-9	248280_at	4	251979_at	6	254554_at	1-3,6,9	261839_at	1	250610_at	5,7-8	251833_at	5
267313_at	8	263514_at	2	259879_at	5	254394_at	2,5	256096_at	8	254022_at	2,5	267056_at	2-4	266036_s_at	1,4	259365_at	6-7,9	254227_at	7,9	265972_at	2,4	247120_at	1,3,7,11
245879_at	6,11	255377_at	5,7	246043_at	1,9-10	250714_at	3	256328_at	1,3-5	264814_at	9	249213_at	2	245901_at	6	258509_at	4-6,11	264518_at	3,7	250671_at	4	260283_at	4
262551_at	5	259945_at	10	266767_at	5	251254_at	2	252820_at	4-6	247962_at	8	256559_at	7	263509_s_at	5-6	245515_at	6,8	261759_at	2,5	249750_at	9	245384_at	11
266161_at	5,9	251808_at	5	247714_at	1,3	254348_at	2-3,11	266830_at	8,10	249351_at	2,9	256957_at	10	263082_at	10	249945_at	1,4	262121_at	3	256623_at	1,10	266391_at	4,10
250894_s_at	2-4,6	245527_at	3,9	256301_at	2	263967_at	4	252903_at	10	254783_at	1,5	254951_at	3-4,11	245702_at	5	254776_at	1,3,5,7	247741_at	2-3,5,8,11	246329_at	2-3	250505_at	10
249372_at	2	254962_at	7,9	249917_at	2,8	254014_at	7	261279_at	2-3,5-6,9	266892_at	3	259664_at	4,10	245298_at	8	252592_at	2,8	267024_s_at	1,7	259782_at	1,6	267484_at	1,3
254382_at	4,6	258851_at	1	267056_at	2,8,11	245054_at	1,6	254162_at	5-7	254734_at	1,3-4,11	248206_at	2,7	253662_at	5-7,9	263003_at	11	245127_at	3	247223_at	9,11	252980_at	1,5
251172_at	3	256865_at	3,6,10	249213_at	2,5,9	257509_at	3	245931_at	5	266885_at	1,8,11	245626_at	1,9,11	247815_at	5-8	258034_at	7	262370_at	9	259888_at	7	259220_at	5-6,8
263402_at	2,4	256544_at	2	256559_at	6	267422_at	6,11	251197_at	3,10-11	255730_at	1,6	264108_at	1,5-6,11	260836_at	1,9	267328_at	1-2,6-8	245471_at	5	262913_at	7,11	258992_at	3,6-7,9
256236_at	1,11	265549_at	8	256957_at	10	263429_at	1-3,6	256618_at	3,6,8	246879_at	2-3,7	252259_at	4	246677_at	1,5-6,10	258796_at	4,6	264739_at	2-3,10	260030_at	3-4,8	253486_at	8
249685_at	8,11	261229_at	8	254951_at	3,6,10	263625_at	1,8-9	251016_at	2,8	265310_at	3	265399_at	4	256881_at	5,7	251556_at	10-11	254900_at	6,10	262827_at	6	246725_at	6-7
256169_at	2	250244_at	6-7	248206_at	10	247767_at	1-2,4,11	246152_at	6	255335_at	1-2,5	260839_at	3,9	263453_at	8	257016_at	1-3,5-6	258481_at	1-2,8,10	249369_at	3,6-7,11	256567_at	5-6
265641_at	9	263134_at	8	245626_at	5,9	249116_at	10	245760_s_at	1,6,11	266087_at	10	261416_at	1,3	261569_at	4,7	261033_at	6,11	262252_at	7,11	255540_at	6	264642_at	4,11
248323_at	9	252485_at	5,7-8,11	259664_at	4,6	248092_at	5	262470_at	3-4	260752_at	2	251470_at	2,9	256690_at	5	247768_at	3-4,7,11	251178_at	3,10	263242_at	3,10	256982_at	3,10
258611_at	5,10	265447_at	2	264108_at	1	260481_at	10	250067_at	4,7,11	257382_at	2	259409_at	1,5,10-11	259893_at	2	261223_at	1,7	259925_at	2,7-9	255592_s_at	10	245624_at	4,6,9
261111_at	10	246987_at	1	252259_at	4	267150_at	11	262572_at	4,11	250877_at	5-6	250770_at	7	260927_at	1,3-4,9	255581_at	5,11	259822_at	3,5,7	245334_at	3,8	267169_at	2,8,11
248201_at	11	261770_at	11	260839_at	1,11	248969_at	10	253145_at	5,8-9	260475_at	10	250308_at	6,10	259810_at	4,9	246105_at	10-11	265046_s_at	7	255927_at	3	260897_at	10-11
248564_at	2-3,6	249595_at	4,7,10-11	261416_at	1,3	260861_at	6	251434_at	7	266073_at	3,9	248235_at	7	249883_at	5	247980_at	2,4,10	265017_at	2,7,11	255906_at	10	266918_at	2,6
258714_at	1,5	256114_at	4,7	251470_at	2,9	256207_at	3	260759_at	7	256644_at	1	249586_at	7,11	260453_s_at	5	257934_at	4-6	266347_at	1,8-10	250781_at	7-8,10	266768_s_at	3-5,8-9
251304_at	2,10	246544_at	1,10	259409_at	10-11	252124_at	4,10	257439_at	1,8,11	258742_at	6	251513_at	6,8,11	246636_at	7,11	254226_at	3-4,8	255236_at	1,8	252374_at	6,11	260033_at	1,10
263227_at	4,7-9,11	249299_at	1,10-11	250770_at	7	263772_at	8	259133_at	8	249187_at	1-2,7-8	252941_at	1,4,6	265630_at	1	262235_at	2,9	249282_at	5,10	260946_at	2,11	255070_at	3-4,6
262332_at	3	254325_at	8	250308_at	6,10	261552_at	3	255447_at	10	260667_at	9	254310_at	7	258863_at	3-5,8	254322_at	1-2,4,9,11	248558_at	11	256479_at	6	267362_at	8
266086_at	8	248202_at	3,10	256171_s_at	3	248639_at	8-9	263146_at	8	249441_at	1,3-4,7	246059_at	1	245672_at	3,5,10	259203_at	3	255333_at	8-9,11	245694_at	2	244996_at	7-8
252813_at	1	259877_at	2,9	262161_at	4-5	263681_at	7	262787_at	2,4	253044_at	1,6,8-9	254690_at	1,10	251389_at	3-4,10-11	261168_at	1,4,11	249397_at	3-4,8	257071_at	2,7,10	257337_at	1,8,10
252641_at	10	252417_at	7-8	260425_at	9	255370_at	3	246374_at	4,7,9	252655_at	6,10-11	261322_at	4-5	251401_at	2	263114_at	7	265570_at	10	247958_at	10	248440_at	1,6-7
245470_at	5	257500_s_at	2,8	249586_at	7,11	256194_at	8	255048_at	2	263528_at	4,6	256658_at	2	257745_at	4,6,8-9	263276_at	5,8,10-11	255726_at	4,6	261975_at	3,10	262907_at	10
256590_at	3,8	250213_at	11	251513_at	6,8,11	261450_s_at	2,6	246983_at	6,9	250850_at	1-2	248137_at	5,7,11	248347_at	8-10	267369_at	9	264794_at	2-4,8	245722_at	2,6,8,11	254717_at	5
265947_at	3	252887_at	9	252941_at	1,4	246771_at	5	265007_s_at	6,8-9,11	265272_at	5	257006_at	1,3	256450_at	4,8-9	258120_at	2-3	248393_at	3,5-6	263661_at	2	246637_at	2,10
254901_at	1,5	262016_at	6	254310_at	7	245974_at	2,8,10	252836_at	4,6,10	266601_at	5	251936_at	9	255595_at	3	264782_at	3	251857_at	2-3,5-6	250403_at	2	260035_at	7
246788_at	2-3,10	263366_at	10	246059_at	1	246829_at	1,6	257609_at	2,5,8,10	259270_at	3-4	252393_at	5,10	260935_at	2,8-9	255986_x_at	2-3,5,7	267412_at	2-3,10	259653_at	2	245414_at	11
251050_at	2,10	263103_at	8	261322_at	5,8	267393_at	2,8-9	264041_at	2-3	252667_at	1,8	266591_at	5,9	256146_at	7	256771_at	1-3,7,9	263693_at	7,11	259662_at	2,7	247355_at	1,11
247489_at	2,11	253617_at	1,3,8	256658_at	1,3	258026_at	11	258377_at	9	249932_at	6,11	262888_at	3,8	250467_at	4	253733_at	7-10	266186_at	3	257805_at	2	262229_at	1,11
263722_at	2,4,11	261430_at	5	248137_at	5,8,11	267257_at	1,10	263903_at	4	248328_at	5,10	251662_at	6,10	248709_at	1	259103_at	2-3,7-8	267154_at	2,5,7	256008_s_at	2,5,11	254363_at	8
264984_at	1,9-10	245053_at	5,7	257006_at	1,3-4	260596_at	8	262378_at	2,5,9	248447_at	8	256636_at	4,9	245467_at	3	265891_at	5,11	264837_at	2,5,8	262999_at	3-4	267589_at	3-4,8
258408_at	5	258859_at	6	251936_at	7,9	250301_at	8	251978_at	5,8	251861_at	1	250539_at	4,9	265473_at	10	246073_at	3-4,8,10	264959_at	6,10	259657_at	2	260496_at	7,11
250965_at	9	255108_at	10	261540_at	1	262629_at	6-7	254478_at	6,8-9,11	257234_at	1,5,7-8	249289_at	10	262160_at	2,5,11	260376_at	3,11	260585_at	5,9	248942_at	1,3,5,7,9-11	262402_at	7
248065_at	5,11	256053_at	3,9	252393_at	1,9	246191_at	7,9	245139_at	8	255144_at	1,7	253708_at	3-4,6-7,10	246043_at	1	254326_at	1,3-7,11	246614_at	6	247379_at	11	266055_at	4
261056_at	3	249758_at	5	266591_at	5	247999_at	6	254175_at	6	255016_at	10-11	262148_at	1-2,4-5,10	266767_at	5	258902_at	4,8	255610_at	10	253890_s_at	7	251210_at	2
263296_at	1-2,4	264198_at	3	262888_at	1,8	254438_at	2	247219_at	1,6	261651_at	1,9,11	259954_at	6	247714_at	9	259186_at	6	251931_at	7	265991_at	7	244992_s_at	1,4
265962_at	1-2,8	267124_at	9,11	256636_at	9	259851_at	4	259340_at	3,10	258477_at	9,11	255984_at	2	265270_at	1,7	262869_s_at	5-6	256744_at	3,7	264604_at	11	253781_at	4,9-10
266494_at	2	262803_at	7	251662_at	6,8,10	259424_at	10	252086_at	1	256102_at	7-9,11	262626_at	9	248280_at	5	248203_at	5,9,11	266068_at	5	264534_at	1,6,11	251832_at	9
256717_at	9	265063_at	2	249289_at	1	262112_at	9	267591_at	4,9	247844_at	7	264524_at	6,11	260130_s_at	5,8	261055_at	3-4,6-8	254504_at	9	253416_at	3,5,9	256215_at	3,5-6,9,11
261016_at	3,8,11	256888_at	4	253708_at	3-4,6-7,10	253564_at	5	253504_at	1,6,10	256249_at	6	255897_at	7	267056_at	4,8	245204_at	4,11	254474_at	5	259195_at	3,8,10-11	254281_at	3
247296_at	3-4	259980_at	2,11	262148_at	1,4	246492_at	1,5-6	259345_s_at	10	261297_at	4,7,9	256742_at	5	249917_at	2	248172_at	2,5	252894_at	1,4,7	257972_at	7	252803_at	2,4
264599_at	6,8	262022_at	1	259954_at	6	256677_at	3,9	262151_at	5,8	247984_s_at	1,11	245884_at	7-8	249213_at	11	251153_at	11	264574_at	4,6	266802_at	1,5	252031_at	4,8
256794_at	1,3	267143_at	3,10	255984_at	4,9	248679_at	3-4,11	254912_at	4,7	250197_at	5	256308_s_at	5	256559_at	8	244927_at	9	258380_at	8	259680_at	7,11	262883_at	1,8
248707_at	8	245430_at	1,10	250839_at	11	247553_at	2	260443_at	2,4,11	245841_s_at	3	251325_s_at	5,9	256957_at	5,7,9-10	252833_at	9	264979_s_at	4,7,10	253877_at	4,8	254638_at	2
262325_at	5,11	263237_at	11	262626_at	9	255541_s_at	1	260765_at	5	256627_at	10-11	257640_at	4	254951_at	3-4,6,8-9	260704_at	5-6,11	257452_at	2,4-5,8	255585_at	3,10	256333_at	1
257324_at	4	253696_at	4,7	264524_at	7,9,11	247088_at	11	247774_at	2-3,7	262730_at	3,6	253436_at	2,6,10	245626_at	7	252458_at	1-2	262723_at	1	256575_at	5,9	254710_at	6,8-9
260565_at	9	257876_at	11	256742_at	2,5-6	251546_at	10	266675_s_at	3-4,7,10	266062_at	1	248431_at	7,11	264108_at	7	249929_at	1,3,11	256328_at	3,9	248530_at	7	263212_at	1,10
253457_at	1,3,5,10	254136_at	10-11	245884_at	7,11	260715_at	1,9	255939_at	1,9	260533_at	8-11	256279_at	1,6,9	259664_at	4	246052_at	8	247097_at	3,6-7,9	252277_at	5	266595_at	6
263471_at	1,9	263591_at	9	251325_s_at	6,9	259715_at	1,7-8	259768_at	2,6,8-10	255270_at	2,9	265537_at	6,10	248206_at	1,10-11	247339_at	3,5,11	252820_at	2	262343_at	1,5	256422_at	5,11
257499_at	8,10	245680_at	3,11	257640_at	4,6	254289_at	8	257622_at	7,11	251887_at	3	261557_at	2	265399_at	11	258877_at	2,4-7	266830_at	3,10	248238_at	11	267327_at	3,9
267189_at	3,8	266640_at	3,8	253436_at	2,5-6,8,10	257003_at	7,11	255533_at	4,9	254096_at	5,7	256201_at	2,5,9	252259_at	2,10	258470_at	1-2	252903_at	4,8	250248_at	4,10	261537_at	1
[truncated: 18,829 more rows]
