# Supplementary material for: Plasticity Regulators Modulate Specific Root Traits in Discrete Nitrogen Environments
Source: PLoS Genet. 2013 Sep 5;9(9):e1003760. doi: 10.1371/journal.pgen.1003760 (PMC3764102; doi:10.1371/journal.pgen.1003760)
Supplement: Table S10 — MAS5-normalised Affymetrix data for all microarray experiments. The table lists all Affymetrix probe IDs, their associated TAIR10 Arabidopsis Genome Initiative (AGI) gene IDs, and flag designations: probes that match non-nuclear-encoded genes or do not match genes (#1) (754 probes), probes that match more than one gene (#2) (1,064 probes), probes where several probes match a single gene (#3) 182 genes; 367 probes), probes whose expression was determined to be below an expression cutoff (#4 (6169 probes) (as described in Methods). Probes that were found to be significantly differentially expressed in different accessions only, by N only, by N plus accession (N,Accession), by an interaction between N and accession background (N*Accession) according to the ANOVA with model simplification (expression ANOVA effect), and cluster numbers for these genes (expression ANOVA cluster number; see Table S11 for further details of these genes) are given. Probes with N-regulated expression levels that were clustered to trait δ highN-lowN values are designated with cluster numbers (trait∶expression cluster number); see Figure S9. (XLSX) [file pgen.1003760.s020.xlsx]

## Sheet: Table S10
Table S10
Affy_ID	TAIR_10_AGI_ID	Gene Description	FLAGGED (#1,#2,#3 or #4)	Expression ANOVA effect	Expression analysis cluster number	Trait:expression cluster number	1_Col-0_KCl	2_Col-0_KCl	3_Col-0_KCl	Col-0_KCl_AV	1_Col-0_KNO3	2_Col-0_KNO3	3_Col-0_KNO3	Col-0_KNO3_AV	1_Kas-2_KCl	2_Kas-2_KCl	3_Kas-2_KCl	Kas-2_KCl_AV	1_Kas-2_KNO3	2_Kas-2_KNO3	3_Kas-2_KNO3	Kas-2_KNO3_AV	1_NFA_8_KCl	2_NFA-8_KCl	3_NFA-8_KCl	NFA-8_KCl_AV	1_NFA_8_KNO3	2_NFA-8_KNO3	3_NFA-8_KNO3	NFA-8_KNO3_AV	1_Sq-8_KCl	2_Sq-8_KCl	3_Sq-8_KCl	Sq-8_KCl_AV	1_Sq-8_KNO3	2_Sq-8_KNO3	3_Sq-8_KNO3	Sq-8_KNO3_AV	1_Tamm-27_KCl	2_Tamm-27_KCl	3_Tamm-27_KCl	Tamm-27_KCl_AV	1_Tamm-27_KNO3	2_Tamm-27_KNO3	3_Tamm-27_KNO3	Tamm-27_KNO3_AV	1_Ts-5_KCl	2_Ts-5_KCl	3_Ts-5_KCl
244901_at			1			89	85.3	119.4	45.4	83.3667	74.2	118.6	61	84.6	131.2	67.3	55.6	84.7	71.9	125.5	132.4	109.933	94.6	123.2	77.2	98.3333	62.2	98.5	81.9	80.8667	52.9	77.8	245.4	125.367	94.3	167.9	98.3	120.167	21.9	80.5	31.1	44.5	44.2	31.8	42.7	39.5667	201.4	398.6	113.9
244902_at			1				10344.6	7350.9	5748.9	7814.8	7320.5	2233.7	6893.7	5482.63	5613.5	7984.1	10932.4	8176.67	15047.7	11078.5	5564	10563.4	7996.9	4799.4	8679.5	7158.6	8479.4	2281.4	8964.6	6575.13	5377.5	6746.6	5524.4	5882.83	3676.9	5573.7	5436.3	4895.63	10519.5	5644.4	9208.5	8457.47	8916.4	4519.7	8503.1	7313.07	4091	6921.5	4840.4
244903_at			1			91	343.4	73.7	150	189.033	512.9	68.2	133.2	238.1	1132.1	4115.5	2700.8	2649.47	2784.1	2434.2	2671.3	2629.87	1666.2	2494.8	1834.4	1998.47	1123.9	1150.6	666.8	980.433	2043.8	1689.9	1585.5	1773.07	1477.5	2007.6	1823.4	1769.5	1942	1714.2	1302.3	1652.83	663.5	693.1	738.6	698.4	3876.4	5653	2835.2
244904_at			1				655.3	502.1	426.8	528.067	499.3	642.2	399.5	513.667	791.5	596.2	620.3	669.333	581	630.2	509.8	573.667	543.2	812.6	491.8	615.867	541.7	741.2	698.6	660.5	667.3	450.7	409.2	509.067	316	525.9	442.5	428.133	531.8	686.9	453	557.233	476.7	482	427.4	462.033	528.9	276.4	327.9
244905_at			1,4				448.1	356.3	648.7	484.367	346.8	420.5	352.2	373.167	301.9	342.7	451.8	365.467	218.8	336.3	326.8	293.967	362.1	230.4	313.4	301.967	349.3	250.8	302.3	300.8	335.4	271	266.7	291.033	428.2	364.2	269.4	353.933	270.2	356.9	315	314.033	233.8	183.7	345.5	254.333	228.7	198.9	311.2
244906_at			1			85	674.5	480.3	414.8	523.2	445.3	708	432.1	528.467	725	1264.2	1098.6	1029.27	1451.5	1972.7	1104.4	1509.53	970.7	1133.1	880.1	994.633	1075.5	456	1625.7	1052.4	569.9	885.4	1599.1	1018.13	362.2	801.5	692.8	618.833	1429.5	860.9	995.3	1095.23	1783.3	1347.4	1287	1472.57	921.8	679.3	1178.8
244907_at			1				770.7	687.8	742.4	733.633	712	846.5	656.4	738.3	1850.7	1204.3	1232	1429	1005.8	1012.1	575.2	864.367	695.4	1682	764.9	1047.43	829.2	711.1	871.5	803.933	838	814.3	484.7	712.333	594.9	644	537.5	592.133	1230.5	1078.1	692.5	1000.37	1739.5	2583.7	741.4	1688.2	1066.7	533.1	1340.7
244908_at			1,4				253.9	268.4	201.2	241.167	352.8	119.6	181.1	217.833	334.8	870.9	631.2	612.3	460.7	595.6	350.1	468.8	487.8	970.2	465.4	641.133	227.2	707.9	191	375.367	546.1	364.2	223.4	377.9	491.4	321.3	356.8	389.833	201.9	324	202.8	242.9	151.4	202.4	127	160.267	1055.6	469.4	885.7
244909_at			1,4				608.3	1064.1	1091	921.133	793.9	1245	1263.2	1100.7	923.3	1006.8	943.2	957.767	828.3	521.6	1416.4	922.1	2106	1831.1	2016.5	1984.53	2632	1389.5	2132.9	2051.47	1459.3	1979.7	1002.1	1480.37	1105.1	1566.8	1428.2	1366.7	1251.3	1321.2	1519.8	1364.1	1370.2	855.6	1543.7	1256.5	1180.6	2955.8	2492.1
244910_s_at			2,4				1446	1179.5	1160.8	1262.1	1426.1	1058.7	1251.4	1245.4	2018.7	1899.2	1587.5	1835.13	1406.9	1528.7	1453.7	1463.1	1743.6	1984.3	1563.6	1763.83	1390.8	2065	1880.2	1778.67	2980.3	2298.4	1448.1	2242.27	2010.6	2543	2273.5	2275.7	1868.2	1105.1	1600.6	1524.63	1361.5	1510.7	1759.9	1544.03	2065.6	1862.8	1364.4
244911_at			1,4				1532.2	964.4	1464.4	1320.33	1545.6	36.9	998.9	860.467	646.6	4432.3	4194.6	3091.17	694.1	882.1	528.5	701.567	6280.6	739.7	2710.1	3243.47	2541.4	306.8	8948.6	3932.27	1037.4	3323.1	3867.6	2742.7	803.6	570	1220	864.533	3828.8	374.7	2426.1	2209.87	5483.9	275	6850.6	4203.17	1209.8	7279.7	5815
244912_at			2			89	8.8	5.9	36.8	17.1667	23.7	16.1	33.2	24.3333	185.7	1505	398.7	696.467	127.4	89.3	566.3	261	221.6	644.5	105.6	323.9	118.9	343.8	52.7	171.8	54.1	211.6	123.7	129.8	9.4	175.1	277.1	153.867	58.5	220.3	38.8	105.867	212.8	41	83.9	112.567	36.9	586.1	605.3
244913_at			1,4				46.9	4.2	32.4	27.8333	41.3	31.1	3.8	25.4	6.8	10.5	2.6	6.63333	9.4	18.4	7.1	11.6333	4.7	9.6	4.7	6.33333	4.7	18.2	20.1	14.3333	6.1	63.2	269.2	112.833	112.7	48.3	35.5	65.5	4.8	11.4	7.5	7.9	6.8	24.5	8.2	13.1667	37.3	38.4	53.2
244914_at			2,4				401.1	345.8	241.5	329.467	268.4	406.6	236.6	303.867	329.8	285.2	290.8	301.933	265.3	484.5	405	384.933	499.1	395.3	490.8	461.733	597.6	600.3	498.3	565.4	286.9	373.1	435.8	365.267	344.8	294	352.8	330.533	432.3	339.8	374.3	382.133	529.6	546.4	507.2	527.733	637.6	492.5	686.4
244915_s_at			2,4				610.1	578.8	674.5	621.133	646.2	519.5	666.2	610.633	329.2	548.7	756.3	544.733	417.5	483.3	1029.5	643.433	1247	643.1	1102.7	997.6	1198.2	1008.5	1052.6	1086.43	989.1	1297.4	920.6	1069.03	662.6	742.5	948.2	784.433	799	1206.9	859.3	955.067	516.7	1021.3	1415.1	984.367	781.6	881.2	383.6
244916_at			2,4				175.6	258.6	164.5	199.567	264.3	329.9	178.2	257.467	454.9	301.5	293.9	350.1	265.1	264.8	294.4	274.767	285.1	277.9	302.7	288.567	407.9	340.1	542.4	430.133	336.1	402.3	778.5	505.633	232.1	229.1	409.6	290.267	380.8	393.3	396.1	390.067	309.7	440.3	333.5	361.167	403.6	254.2	429.8
244917_at			1,4				414.4	246.8	209.6	290.267	224.6	405.8	311	313.8	810.9	593.7	824.3	742.967	347.9	435.7	501.2	428.267	551	559	533.6	547.867	387	425.4	455	422.467	233.5	349.3	392.4	325.067	380	373.2	371.4	374.867	673.2	807	758.7	746.3	450.1	809.4	555	604.833	286.9	280.9	522.3
244918_at			1,4				180.7	193.8	219.3	197.933	196.8	136.1	258.6	197.167	68.7	108.2	78.9	85.2667	226.1	180.3	307.4	237.933	84	77.9	191.5	117.8	277	191.7	250.6	239.767	125.2	219.4	199.2	181.267	121.9	154.5	242.6	173	56	117.5	164.5	112.667	64.4	65	273.1	134.167	100.5	192.3	100.3
244919_at			2				426.2	585	647.8	553	467.9	463.6	587.5	506.333	246.3	319	245.7	270.333	348.1	422.2	339.5	369.933	354.5	319.8	401.2	358.5	440.8	368.7	456.6	422.033	309.5	549.1	422.6	427.067	417	390.3	364.1	390.467	196.5	206.6	286.8	229.967	304.7	367	455.8	375.833	218.6	268.1	308
244920_s_at			2			123	1833.7	1238.9	1845.8	1639.47	1529.2	1236.7	1610.9	1458.93	2823.7	2376.4	3235.2	2811.77	4453.1	4044.2	1951.5	3482.93	2180.9	2860.2	2807.8	2616.3	2924.8	2255	2143.3	2441.03	2772.2	2102.4	2157.3	2343.97	1994.9	2020.9	2382.3	2132.7	3036	3739	2211.5	2995.5	2328.8	2735.9	1779	2281.23	2912.7	2080.3	2734.1
244921_s_at			1				533.5	460.7	332.4	442.2	626.6	303.4	497.9	475.967	693.4	647.4	479.2	606.667	316.2	400.1	668.1	461.467	175	132.3	238.1	181.8	229.5	113.8	215.8	186.367	70.2	168.8	223.5	154.167	187.7	101.1	189.1	159.3	69.1	96.4	31.8	65.7667	89.1	79.9	35	68	59.5	272.1	334.3
244922_s_at			2,4				627	461.7	305.2	464.633	480.6	811.9	498.3	596.933	689.5	1720.2	1144.3	1184.67	958.3	800.7	806	855	601.3	1135	659.4	798.567	446.9	591	325.5	454.467	537.6	538.9	476.6	517.7	385.1	481.5	545.7	470.767	1029.2	1029.7	687.3	915.4	868.3	415.4	436.8	573.5	1270.4	744.6	1194.5
244923_s_at			1,4				656	548.5	551	585.167	541.7	841.8	553.4	645.633	1140.4	1660.5	2143.6	1648.17	1453.5	1331.7	914.4	1233.2	975.7	1106.9	806.7	963.1	1046.2	631.1	1081.9	919.733	539.5	1202.4	813.2	851.7	779.6	514.3	675.2	656.367	1534	1075.6	1017.7	1209.1	2377.7	1340.3	1365.5	1694.5	828.6	756.6	2598.5
244924_at			2				536.9	319.6	354.2	403.567	356.9	385.7	359.9	367.5	405.8	469.5	542	472.433	348.9	400.3	316.4	355.2	449.7	456.9	398.6	435.067	329.3	221.2	243.6	264.7	325.5	395.7	227.6	316.267	187.4	271	196.4	218.267	729.1	701.6	575.7	668.8	781.1	634	500.5	638.533	384.8	277.1	542.6
244925_at			1,4				131.4	155.5	172.2	153.033	155.3	101.7	107.4	121.467	230.5	588.4	143.6	320.833	658	351.9	513.9	507.933	162.9	229.7	193.3	195.3	243.8	392.1	297.3	311.067	226.8	364.8	331.6	307.733	84.4	244.4	351.3	226.7	111.2	192.8	108.8	137.6	138.4	148.4	162.9	149.9	262.3	976.8	524.6
244926_s_at			2,4				59.3	55.1	141.1	85.1667	47.1	7.9	93.1	49.3667	38.8	31.5	46.9	39.0667	45.9	27.5	43.2	38.8667	40.2	34.6	72.6	49.1333	62.2	42.5	26.2	43.6333	45.9	44.1	16.7	35.5667	164.3	70.5	79.7	104.833	237.6	250.1	97	194.9	119.1	39.8	27.9	62.2667	367.2	38.4	87.1
244927_at			2				183.2	175.9	211.7	190.267	168.1	241.7	164	191.267	344.8	406.2	405	385.333	239.2	325.2	424	329.467	265.4	344.8	275.7	295.3	251	361.4	196.3	269.567	263	213.4	35.6	170.667	388.8	221.8	334.2	314.933	541.1	568.7	418.9	509.567	501.9	627.2	391.6	506.9	478	202.6	333.6
244928_s_at			2				1.8	6.9	5.2	4.63333	3.9	24.5	7.2	11.8667	5	4.7	25.7	11.8	23.7	17.6	2.1	14.4667	2	5.2	1.9	3.03333	4	5.4	32.3	13.9	9.3	90.7	112.5	70.8333	16.6	1.4	67.9	28.6333	2.5	8.8	3.2	4.83333	6.2	4	2.6	4.26667	25.8	9.2	10.5
244929_at			1			118	318.6	487.5	399	401.7	365	309.7	554.2	409.633	126.9	160.2	173.6	153.567	195	160.6	176.6	177.4	422.3	204.4	555.8	394.167	633.5	440.8	262.6	445.633	780.1	481.4	211.6	491.033	478.3	613.5	362.9	484.9	181.6	408	268.7	286.1	68	238.7	244.4	183.7	634.4	529.8	230.9
244930_at			2				354.4	428.3	296	359.567	478.5	676.1	367.5	507.367	586.8	533.2	749.4	623.133	245.7	235.7	439.4	306.933	703.5	525.5	926.6	718.533	661.4	475.4	871.6	669.467	126.5	372.4	515.5	338.133	199	337.5	175.1	237.2	778.1	347	529	551.367	1166.9	571.3	999.7	912.633	243.9	773.7	1382.1
244931_at			1,4				42	13.7	35.4	30.3667	6.6	8.7	8.8	8.03333	117.3	98.9	110.1	108.767	105.9	125.9	38.4	90.0667	34.5	110.9	38.1	61.1667	9.4	17.8	96.1	41.1	72.9	54.4	14.6	47.3	179.7	21.2	29.6	76.8333	100.3	152.3	59.4	104	52.7	144.3	35.8	77.6	99.9	69.9	115.9
244932_at			1				607.2	436.7	487.4	510.433	577.1	557.7	576.6	570.467	342.1	447.9	382.6	390.867	388.6	366.4	537.8	430.933	480.5	515.8	465.3	487.2	467.9	323.1	519.2	436.733	319.7	281.4	226.5	275.867	414.9	321.9	343.5	360.1	399.4	385.4	581.4	455.4	537.4	536.2	561.1	544.9	377.4	287.8	338.7
244933_at			1			123	313.8	313.9	260.5	296.067	338.7	382	309.3	343.333	648.5	391.2	382.8	474.167	373.7	206.8	353.6	311.367	450.4	488.2	387.6	442.067	377.3	341.6	575.7	431.533	322.3	399.9	713	478.4	178.9	305.2	347.2	277.1	504.3	473.6	513.2	497.033	437.9	491.9	341.5	423.767	317.2	251.2	312.6
244934_at			1				361.5	763	574.5	566.333	662.3	528.1	518.3	569.567	705.8	477.9	455.7	546.467	616.5	895.4	1870.8	1127.57	1150.6	820	906	958.867	644.8	1797.4	624.5	1022.23	2177.5	840.5	658.4	1225.47	1724.1	2635.9	1997.4	2119.13	362.3	449.5	680.8	497.533	390.5	496.1	533.2	473.267	919.2	700.6	207
244935_at			1			89	120.6	153	102.4	125.333	137.2	151.5	130.4	139.7	95.8	72.1	107.1	91.6667	75.8	106.5	146.6	109.633	124.4	108.6	92.3	108.433	142.2	112.9	187.7	147.6	87.7	104.2	110.9	100.933	287.2	168.1	210.7	222	98.9	110	164.4	124.433	88.5	112.9	94.6	98.6667	60.1	50.2	9.9
244936_at			1				1942.2	3826.2	2507.2	2758.53	2529	3179.5	2932.8	2880.43	2130.2	1523.3	1737.1	1796.87	1039.3	1575.8	1749.7	1454.93	1734.1	2265.3	1537.6	1845.67	1879.8	1420.4	1983.1	1761.1	1262.6	1500.2	970.3	1244.37	596.5	1154.4	1447.2	1066.03	2314.1	1618.2	1679.6	1870.63	3252.4	2375.7	2033.9	2554	1632.2	987	1640.4
244937_at			1,4				335.8	274.9	249.3	286.667	242	338.2	220.7	266.967	194.7	184.8	266.6	215.367	166	145.3	271.3	194.2	284	257.8	225.3	255.7	392.7	360.8	270.4	341.3	150.1	257.2	139.5	182.267	238.5	244.1	216.4	233	211.6	179.9	179.5	190.333	329.5	208.7	144.9	227.7	562.9	500.1	371.2
244938_at			1			123	4.4	30.5	7.7	14.2	14.5	36	30.1	26.8667	6.6	22.2	27.3	18.7	16.9	6.2	32.4	18.5	7.9	7.5	25.5	13.6333	17.4	4	5.3	8.9	43.1	16.7	32.9	30.9	218.4	149.9	133.7	167.333	5.1	6	21.7	10.9333	3.8	1.4	13.7	6.3	138.8	101.4	3.9
244939_at			1				9	18.8	4	10.6	46.6	35	2.2	27.9333	3.2	0.7	12.6	5.5	6.5	21.2	10.5	12.7333	7.9	9.3	6.2	7.8	10	19.3	14	14.4333	27.3	56	186.9	90.0667	215.4	31.4	74.4	107.067	6.1	12	1.2	6.43333	2.6	9.7	3.8	5.36667	4.7	2	12.5
244940_at			2				258.8	448.3	293.6	333.567	232.2	162.9	373	256.033	15.2	9.1	155.6	59.9667	21.5	65.5	162.2	83.0667	679	231.7	568	492.9	436.5	486.5	372.1	431.7	483.1	241.6	131.7	285.467	152.3	217.2	239	202.833	76	169.2	241.4	162.2	20.9	116.8	199.2	112.3	56	200.2	8.4
244941_at			1				632.1	511.8	663.9	602.6	550.1	1504.8	555.3	870.067	963.4	2593.9	824.1	1460.47	1458.8	1364	1796.6	1539.8	1004.5	916.3	1115.5	1012.1	688.6	1338.3	463	829.967	1638.9	1251.5	746.2	1212.2	767.3	1444.2	1511.1	1240.87	487	977.6	544.3	669.633	500.9	261.4	643.9	468.733	1301.7	1565.3	2061.6
244942_at			1,4				90.9	51.1	89.8	77.2667	117.6	89.5	83.9	97	92.1	62.1	115	89.7333	82.1	88.4	125.6	98.7	127.2	96.3	83.7	102.4	93.7	92.1	83.4	89.7333	84.6	10.6	16.4	37.2	12.7	80.5	18.3	37.1667	169.4	162.8	170.4	167.533	185.1	107.2	254.4	182.233	6.2	32.3	98.5
244943_at			1				7.7	12	28.3	16	55.3	18.8	16	30.0333	15.9	25.2	5.5	15.5333	18.2	3.3	14.6	12.0333	8	12.7	14.7	11.8	13.3	28.9	35.5	25.9	22.3	44.1	176.5	80.9667	235	56.4	29.2	106.867	5.7	16	6.3	9.33333	13.8	8.1	8.8	10.2333	10.5	13.1	21.1
244944_s_at			2			123	135.8	88.6	151.4	125.267	172.2	95.1	130	132.433	108.7	438.1	332.1	292.967	229.4	320.2	131.1	226.9	60.7	63.9	110	78.2	239.7	112.9	217.4	190	61.2	109.9	21	64.0333	116.8	118.9	55.6	97.1	198.8	195	136.9	176.9	136.7	194.2	114.5	148.467	101.5	76.3	273.4
244945_at			1				928.5	1207.2	1362.9	1166.2	1159.7	911.9	1305.9	1125.83	367.9	142.5	115.2	208.533	130.4	133.9	290.4	184.9	582.6	207.3	672.2	487.367	401.8	109.5	462.3	324.533	129.9	215.7	43.8	129.8	158.2	306.3	205.2	223.233	317.5	113.3	480.6	303.8	372.1	243.1	793.4	469.533	384	333.2	251.1
244946_at			1				518	281.7	473.6	424.433	538.7	291.9	293.9	374.833	450	1434.8	1053.4	979.4	802.8	684.5	1304.5	930.6	1391.3	1099.7	1069.8	1186.93	743	1219.8	850.2	937.667	1131.3	1353.1	937.4	1140.6	503.4	705.9	1131	780.1	696.2	609.7	681.5	662.467	501.5	444.5	638.8	528.267	332.6	499	814.8
244947_at			1,4				126.1	125.4	137.2	129.567	110	150.6	85.2	115.267	139.7	208	271.3	206.333	222.4	233.5	191	215.633	178.2	209.9	213.6	200.567	169.4	241.5	150.1	187	244.7	135.5	160.8	180.333	279	167.3	186.8	211.033	201.4	176	145.4	174.267	347.4	414.8	210.5	324.233	311.7	263.5	422.2
244948_at			1,4				375.4	340.7	270.1	328.733	300.4	315.3	234.7	283.467	428.8	357.8	547.2	444.6	274.6	378.3	353.8	335.567	305.2	413.1	299.8	339.367	235.5	380.3	333.6	316.467	430.3	397.1	388.5	405.3	353.1	335.8	455.7	381.533	572.9	478.6	373.2	474.9	465.1	356.5	308	376.533	308.9	329.3	465.2
244949_at			1,4				637	574.1	501.2	570.767	721.6	492.6	549.1	587.767	380.3	542.8	214.2	379.1	2058.1	2227.3	1071.1	1785.5	1003.4	667.5	1306	992.3	1068.2	1237.2	984.8	1096.73	2137.3	528	693.6	1119.63	1201.8	1261	743.6	1068.8	275.6	233.2	417	308.6	188.6	152.1	826.1	388.933	732.1	2771	597.2
244950_at			1				406.8	359.7	213.7	326.733	202.7	281.7	363.4	282.6	539.7	613.4	670.8	607.967	578.9	418.7	290.8	429.467	321.3	464.5	293.3	359.7	279	333.8	278	296.933	194.7	223.2	286.2	234.7	390.3	330.9	280.3	333.833	601.2	483.9	401.6	495.567	564.3	528.9	361.1	484.767	563.9	278	454.4
244951_s_at			2			123	172.9	283.1	320.4	258.8	186.2	180.2	251.3	205.9	207.9	130.1	382.1	240.033	117.2	72.3	294.8	161.433	521.9	153.4	296.2	323.833	200	267.6	451.5	306.367	56	102.7	280.9	146.533	32.4	229.1	296.3	185.933	1936.4	1676.5	922.6	1511.83	1193	661.8	598.1	817.633	182.6	156.2	160
244952_at			2,4				790.3	937.3	145.8	624.467	312.9	293.1	188	264.667	21	66.3	40.9	42.7333	45.8	37.2	45.8	42.9333	1988.4	28.8	2194.5	1403.9	3098.4	41.3	6333.5	3157.73	63.5	97.3	11.7	57.5	27.7	4.3	20.7	17.5667	72.1	58.2	203.7	111.333	223.3	41.8	1296.5	520.533	13	67.2	259.7
244953_s_at			2			123	504.5	409.7	336.8	417	257.3	248.8	330.8	278.967	97.7	293.6	167.8	186.367	102.4	124.3	106.1	110.933	276.7	204.8	278.6	253.367	332.1	156.5	454.6	314.4	173.2	253.1	384.5	270.267	355.2	177.8	172.3	235.1	372.3	236.2	415.8	341.433	285.5	161.4	512.4	319.767	305.4	169	489.6
244954_s_at			2,4				82.6	125.6	167.1	125.1	193.5	182.7	124.9	167.033	75.9	31	68.2	58.3667	54.6	45.9	21.4	40.6333	61.4	101	45.6	69.3333	52.8	222.3	123.1	132.733	83.6	111.3	62.5	85.8	90	58.9	44.8	64.5667	100.3	91.5	161.2	117.667	83.9	89.2	151.2	108.1	101.2	131.3	31
244955_at			1				145.9	122.2	165.9	144.667	92.8	108.6	89.7	97.0333	104.2	121.9	95.8	107.3	127.6	138.4	99.5	121.833	80.9	104.7	72.7	86.1	111.3	163.5	130.1	134.967	89.1	145.2	315.7	183.333	54.3	116	131.3	100.533	69.6	90.1	69.4	76.3667	52.8	71.2	69.7	64.5667	80.8	129.2	166.9
244956_s_at			2				136.7	78.9	149.3	121.633	238.3	139	151.4	176.233	88.6	119	146.4	118	158.1	80.6	111.2	116.633	201.2	139.1	179.4	173.233	151.3	118.4	147.1	138.933	113.4	160.6	208.5	160.833	105.4	96.6	99.5	100.5	480.5	388.1	358.7	409.1	374.9	179.4	260.8	271.7	125.8	62.6	192.2
244957_at			1				89.6	139.5	103.4	110.833	95.8	183.8	106	128.533	284.1	163.9	201.9	216.633	510.3	415.3	282.7	402.767	166	170.3	207.7	181.333	251.2	178	237.2	222.133	255.5	202.5	138.8	198.933	385.8	455.1	207.6	349.5	227	283.3	163.4	224.567	323.2	154.5	275.8	251.167	297.3	469.1	315.6
244958_at			1,4				1581.2	1047.1	1604.7	1411	1214.8	981.4	1267.2	1154.47	1949.3	4576.4	2364	2963.23	3157.9	4469.6	3406.4	3677.97	1662.4	1911.5	1227.2	1600.37	1530.8	1196.2	1009.2	1245.4	2246.8	1739.4	1848.9	1945.03	795.3	1032	980.2	935.833	2211.4	1219.3	1857.9	1762.87	1750.1	1597.7	1738.2	1695.33	1588.2	2406.6	2618.4
244959_s_at			2			122	40.2	35.8	74.3	50.1	82.7	123.3	34.8	80.2667	41.4	73	57.4	57.2667	56.4	90.7	113.2	86.7667	231.8	67	182.4	160.4	95.1	117.1	274.3	162.167	122.4	220.2	230.2	190.933	161.6	209.8	111.8	161.067	37	39.3	29.4	35.2333	35.6	16	44.3	31.9667	255.3	2583.1	259.5
244960_at			1				99.9	375.9	135	203.6	189.1	333	345.3	289.133	263.4	97.3	562.9	307.867	232.7	219.4	111.7	187.933	63.4	274.2	70.6	136.067	112.7	64.5	90.1	89.1	160.6	79.2	22	87.2667	184.4	171.2	151.6	169.067	37	203	55.4	98.4667	115.3	126.9	69	103.733	561.1	179.5	149.2
244961_at			1				284.9	263.3	220.4	256.2	196.3	173.4	231.1	200.267	292.6	269.6	204.5	255.567	220.1	153.5	122.6	165.4	302.8	346.8	225.6	291.733	286.1	241.2	278.7	268.667	155.9	130.7	206.3	164.3	94.9	172.2	152.5	139.867	90.1	124.4	94.5	103	97.5	75.4	88.5	87.1333	48.4	83.6	91.8
244962_at			1				206.8	163.5	196.4	188.9	192	111.4	194.4	165.933	454.2	666.2	414	511.467	344.2	283.6	306.5	311.433	261.8	368.5	257.6	295.967	196.5	251.3	148.3	198.7	167.1	156	205.4	176.167	358.2	199.3	212.7	256.733	553.5	314.6	237	368.367	739.9	521	274.3	511.733	237.5	288.6	610
244963_at			1				466.2	588.2	479.4	511.267	548.5	703.2	201.7	484.467	26.3	191.2	295.3	170.933	458.4	459.1	93.7	337.067	875.8	1005.3	1624.4	1168.5	1404.3	1418.5	809	1210.6	1411.6	1152.8	834.1	1132.83	409.4	640	892.9	647.433	1.2	54.8	14.5	23.5	14.9	14.3	2.9	10.7	145	86.6	28.1
244964_at			1				2432.7	2725.4	3170.9	2776.33	3611.4	3728.4	2835.9	3391.9	327.4	174.4	676.4	392.733	118	185.8	310.5	204.767	2077.2	1075.7	2254.7	1802.53	1816.3	2662.9	1224.1	1901.1	1659.4	2378.2	1138.4	1725.33	1328.9	2564.3	2196.9	2030.03	1275.8	1144.5	2594.4	1671.57	1235.9	1368.2	2052	1552.03	100.3	243.7	293.7
244965_at			1			123	1.6	3	12.7	5.76667	3.6	25.3	1.7	10.2	3.3	6.1	0.8	3.4	3.1	3.4	9.4	5.3	10.7	1	2.5	4.73333	9	6.4	18.4	11.2667	1.5	10.2	28.7	13.4667	238.3	21.7	72.9	110.967	1	1.2	3.2	1.8	13.1	1	17.4	10.5	51.6	20.6	4.8
244966_at			1				636.9	501.2	1093.2	743.767	526.4	495.5	655.4	559.1	209.7	172	267	216.233	426.3	485.8	329.5	413.867	653.4	533.6	626.2	604.4	534.8	590.3	388.7	504.6	492.6	317.3	281	363.633	301.5	506.2	396.6	401.433	122.6	244.4	195.2	187.4	222.7	275.2	514.2	337.367	225.7	248.4	139.8
244967_at			1			123	314.5	248.2	214.3	259	259	207.7	232.6	233.1	74.5	97	137.2	102.9	135.7	99.8	192.8	142.767	88.1	85.4	101.5	91.6667	96.9	90.3	165.2	117.467	146.5	241.7	119.1	169.1	159.9	176	245.2	193.7	276.4	226.8	331.4	278.2	355.6	417.8	402.4	391.933	294.5	156.2	172.6
244968_at			1			89	60.4	78.3	93.9	77.5333	31.8	128.3	84.9	81.6667	16.4	18.4	13.8	16.2	47.5	40.1	63.1	50.2333	107.5	27.4	81.5	72.1333	62.1	139.7	88.7	96.8333	107	154.2	465.2	242.133	143.2	130.7	122.7	132.2	33.3	28.9	37.4	33.2	6.2	30.4	56.1	30.9	118.9	149.8	5.2
244969_at			1				164	170.5	141.4	158.633	208.9	164.2	164.1	179.067	644	450.8	367.5	487.433	207.8	287.5	307.5	267.6	293.2	419.7	265.5	326.133	221.5	336.5	330.5	296.167	288.9	307.4	351.1	315.8	610.3	336.7	357.9	434.967	447.7	382.6	356.2	395.5	302.8	401.8	231.7	312.1	289.3	336.8	253.3
244970_at			1			123	1153.3	1209.8	1222	1195.03	1260.8	1468.9	1459.1	1396.27	400.3	676.4	461.1	512.6	833.7	871.1	793.8	832.867	1596.5	975.7	1804.6	1458.93	1107	1385.4	981.7	1158.03	2682.6	1176.9	763.3	1540.93	967	1386.1	1049.1	1134.07	574.9	523.3	825.8	641.333	333	291.6	894.1	506.233	1411.2	1914.1	843
244971_at			1				308.1	293.5	366.3	322.633	273.5	227.3	293	264.6	328.5	515.2	326.4	390.033	391.6	291.7	325.8	336.367	206	220.2	184.6	203.6	157.8	201.9	219.1	192.933	264.4	211.3	325.9	267.2	198.7	192.7	258.3	216.567	243.6	253.1	188.5	228.4	200.1	266.8	257.7	241.533	267	171.3	247.6
244972_at			1			89	187.5	157.3	132.6	159.133	120.6	63.6	140.6	108.267	355.9	174.6	140.8	223.767	767.9	1037.9	182.3	662.7	115.1	122.3	98	111.8	120.6	113.6	104.9	113.033	136.6	80.9	271.3	162.933	261.9	134.4	182.3	192.867	459	730.2	275.2	488.133	331.5	387.6	210.1	309.733	289.4	84.6	114.7
244973_at			1			123	107.6	115.6	48.5	90.5667	103.9	80.8	145.3	110	227.3	191.7	171.8	196.933	123.2	192.5	133.2	149.633	145.9	153.4	137.1	145.467	142.2	178.2	340	220.133	123.3	102.4	282.4	169.367	279.8	190.4	219.1	229.767	167.7	147.5	116.3	143.833	100.2	111.3	114	108.5	178.9	119.6	175.4
244974_at			1				359.6	327.4	532.8	406.6	295.2	496.5	556.9	449.533	426	261.8	162.2	283.333	1164.2	1365.9	435.6	988.567	415.7	635.7	330.1	460.5	404.2	1504.2	594.8	834.4	510.8	189.4	188	296.067	544.3	723.4	880.1	715.933	131.2	495.9	161.9	263	107.4	134.5	105.6	115.833	531.5	486.1	340.4
244975_at			1				737.2	788.7	593.8	706.567	446.4	398.4	363.3	402.7	1693.8	1014	1403.3	1370.37	272.5	311.4	498.2	360.7	1492.7	938.1	1608.1	1346.3	2161	737.2	1359.8	1419.33	875.2	845	1168.2	962.8	458.7	308.3	468.8	411.933	1340.3	1286.4	2145.7	1590.8	902	1401.8	2790.2	1698	641.1	957.7	1213.4
244976_at			1			89	46.1	41.6	69.1	52.2667	99.6	69.8	78.7	82.7	184.1	149.3	621.5	318.3	193	243.1	99.8	178.633	94.5	195	93.4	127.633	143.2	97.3	212.3	150.933	297.1	247.4	234.1	259.533	102.7	194.2	85	127.3	217.9	183.2	122.1	174.4	275.4	191.7	146.7	204.6	175.4	114.6	365.1
244977_at			1				74.9	167.1	99.1	113.7	143.6	175.1	114	144.233	59	50.1	46.8	51.9667	98.9	65.4	63.3	75.8667	71.5	53.4	73.3	66.0667	80	97.2	115.4	97.5333	64.4	102.9	293.6	153.633	242.3	124.4	87.5	151.4	19.9	54.7	36.4	37	44.7	36.3	64.8	48.6	51.9	9	96
244978_at			1			79	317.6	433.5	320.4	357.167	334.8	283.9	281.8	300.167	287.4	250.7	291.5	276.533	240.4	256.3	247.9	248.2	266.3	301	302	289.767	197.7	300.4	249.7	249.267	283.4	332.1	399.2	338.233	381.5	239.3	384	334.933	374.9	324.6	307.4	335.633	445.5	436.8	324.2	402.167	171.9	225.2	280.6
244979_at			1				1516.8	1401.1	1858.3	1592.07	1844.1	1849.8	1557.4	1750.43	977.5	1110.9	775.9	954.767	2703	1900.8	3646.1	2749.97	2615.8	3526.8	3292.1	3144.9	2196.9	2317.6	929.1	1814.53	4685.8	2353.5	1257	2765.43	2810.3	3756.7	3036.8	3201.27	2388.8	1016.6	1529	1644.8	916.5	1301.2	3283.2	1833.63	2002	4713.9	3573.8
244980_at			1			91	58.3	73.7	33	55	56	54.2	57.8	56	54	80.9	54.2	63.0333	89	117.8	52.5	86.4333	75.7	61	159	98.5667	166.8	91	140.5	132.767	44	153.9	112.4	103.433	105.3	63.3	74.4	81	57.8	65.8	107.6	77.0667	69.2	46.1	176.6	97.3	77.5	21.8	56.5
244981_at			1			123	305.2	217.1	327.8	283.367	305.1	198.9	339.6	281.2	221.5	210.2	110.2	180.633	307.5	418.2	313.3	346.333	183.1	204.9	173.1	187.033	208.3	295.8	203.9	236	215.2	284.1	352.3	283.867	289.6	165.3	161.5	205.467	180.7	128.7	161.3	156.9	174.7	204.4	249	209.367	455.9	256.3	413.9
244982_at			1				926.5	805	1055.5	929	818.4	831.1	885.1	844.867	169.1	203.7	442.6	271.8	269.3	199	446.6	304.967	1198.8	398.2	1068.7	888.567	1071.7	927.2	692.3	897.067	878.5	691.2	783.2	784.3	751.6	1131.4	866.1	916.367	286.5	304.7	873.8	488.333	316.7	308	1152.2	592.3	393.5	844.6	238
244983_at			1			91	208.2	287.9	214.5	236.867	205.8	283.5	276.2	255.167	149.7	89	66.5	101.733	98.7	144.9	161.1	134.9	151.4	96.7	201.5	149.867	140.8	149.9	149.5	146.733	94.6	34.1	22.3	50.3333	44.8	92.9	59.3	65.6667	138.1	196.2	403.9	246.067	280.2	303.4	500.1	361.233	273.7	65.2	160.1
244984_at			1			89	642	887.1	1053	860.7	756.1	1093	985.4	944.833	305.3	485.7	261.8	350.933	742.7	663.3	523.1	643.033	567	369.3	571.6	502.633	534.7	450.5	196.3	393.833	699	558.9	338.6	532.167	566.2	490.4	586.5	547.7	297.8	324	490.5	370.767	793.6	435.2	596	608.267	475.4	557.1	440.9
244985_at			1				826.5	555.9	718.7	700.367	636	812	758.2	735.4	400.5	504.2	709.5	538.067	573.5	684.5	537.5	598.5	242.7	507.2	242	330.633	401.6	341.8	319.3	354.233	786.9	573.1	381.1	580.367	771.2	765.4	786.8	774.467	396.1	845	568.8	603.3	436.6	695.3	369.7	500.533	612.6	441.1	391.9
244986_at			1				637.4	692	733.5	687.633	611.8	424.6	787.5	607.967	739.3	759.8	658.5	719.2	761.8	803.2	982.1	849.033	1114.1	705.2	921.7	913.667	1062.4	1047.7	1476.4	1195.5	1124.2	1314.3	1323.5	1254	716.2	1362.2	1330.2	1136.2	263.6	253.9	865.1	460.867	192.5	361.8	506.6	353.633	508.4	721	585.7
244987_s_at			2				777.7	1353.6	975.7	1035.67	831.5	952.3	1044.6	942.8	792.6	945.2	1032.8	923.533	311.7	243.5	224.3	259.833	536.5	252.5	350.7	379.9	302.2	378.4	748.7	476.433	812.1	995.1	1106.5	971.233	701.6	884.2	1154.4	913.4	1298.8	799.5	1369.9	1156.07	348.4	124.8	1121.2	531.467	622.5	2489.1	642
244988_s_at			2			123	1038.9	512.9	686.4	746.067	633.6	766.7	488.6	629.633	884.4	1207.9	1517.7	1203.33	673.1	760.5	554.9	662.833	1232.3	1802.3	1092.9	1375.83	1087.4	345.2	1312.9	915.167	301.3	596.2	859	585.5	515.2	269.3	334.6	373.033	1557.4	694.2	979.6	1077.07	1172.9	942.3	780.9	965.367	709.4	161	886.3
244989_s_at			2,4				41.3	64.7	42.9	49.6333	69.8	26.4	44.4	46.8667	50.4	56.2	61.8	56.1333	66.7	133.2	87.6	95.8333	47.3	52.6	39.2	46.3667	54.3	130	49.3	77.8667	120.8	105.2	62.7	96.2333	149.8	35.6	101.3	95.5667	36	75.3	69.6	60.3	41	42.6	53.4	45.6667	123.9	86	53.5
244990_s_at			2				3410.2	3977.7	3913.4	3767.1	4342.8	4132.9	5130.9	4535.53	3006.8	2301.9	2286.3	2531.67	1944.2	2009.5	3399.8	2451.17	3372.9	2623.8	3212.1	3069.6	3188.7	2478.4	3597.2	3088.1	1670.9	2717.1	2049	2145.67	1872.5	2134.1	1910.2	1972.27	2264.8	1989	3900	2717.93	2917.6	4103.8	3464.6	3495.33	1897.2	2133.3	2015.2
244991_s_at			2				8561.6	10544.5	13759.1	10955.1	12209.5	9410.2	10168.4	10596	11938.8	8210.6	9512.3	9887.23	11247.1	10711.3	7647.9	9868.77	7358.1	6059.1	6878.3	6765.17	9773.5	5532	9894.4	8399.97	6481.5	6893.5	5890	6421.67	7263.2	6073.6	5347	6227.93	6485.1	6675.1	7651.9	6937.37	7442.9	8687.7	8113.2	8081.27	6989.2	6829.6	7917.4
244992_s_at			2				191.4	304.9	305.6	267.3	324.5	252.5	283.3	286.767	175.7	223.9	75.9	158.5	145.3	186.6	214.7	182.2	177.9	65.2	190.7	144.6	267	222.8	346	278.6	352.4	239.6	423.6	338.533	354.2	223.2	359.2	312.2	595.5	675.1	721.5	664.033	210.9	157.1	542.6	303.533	252.4	291.4	165.9
244993_s_at			2				384.1	361	414.6	386.567	407.3	398.1	367	390.8	499.9	509	461.4	490.1	615.1	558.1	433.2	535.467	359.1	485	305.6	383.233	295.1	402.7	332.4	343.4	270.9	312.8	218.1	267.267	655.5	447.8	469.7	524.333	674.4	585.2	454.3	571.3	397.7	675.1	526.7	533.167	471	346.3	627.4
244994_at			1				469.9	502.6	326	432.833	671.7	764.5	611.7	682.633	711	832.3	848.2	797.167	873.7	658.8	519.8	684.1	610.5	1307.5	631.9	849.967	684.5	654.9	1005.2	781.533	431.3	316	683.7	477	108	321.5	267.4	232.3	827.7	1149.6	695.1	890.8	804.1	1291.1	500.8	865.333	741.1	339	418.1
244995_at			1,4				411.2	623.2	301.1	445.167	426.4	415.3	400.2	413.967	623	212.6	219.1	351.567	270.2	214.1	273.9	252.733	127	225	127.9	159.967	179.2	233	617.5	343.233	81.7	216	407.6	235.1	123.8	154.8	238.6	172.4	272.8	221	197.4	230.4	308	431.2	206.2	315.133	272.9	475.7	330.4
244996_at			1				502	319.3	437	419.433	374.3	277.9	378.5	343.567	130	230.4	260.7	207.033	110.3	149.2	116.3	125.267	275	198.2	292.1	255.1	459.5	217.4	524.7	400.533	122.3	144.9	381.3	216.167	366.8	160.8	198.7	242.1	426.3	220.2	573.7	406.733	275.5	388.3	353.7	339.167	175	154.6	364.5
244997_at			1			91	299.1	225.4	198.2	240.9	323.1	243.7	233	266.6	143.2	99.4	289.4	177.333	160.1	168.5	140.2	156.267	129.6	171.7	137.8	146.367	133.4	210.6	151.2	165.067	222.9	242.8	222.8	229.5	261	210.1	221.1	230.733	169.1	179.2	136.7	161.667	357.3	263.2	163.4	261.3	199.1	160.1	219.4
244998_at			1				180.3	187.3	172	179.867	149	142.4	154.5	148.633	418.1	276.2	309.2	334.5	237.6	188.3	226.2	217.367	183	264	155.8	200.933	242.8	193.8	295.9	244.167	118.4	198.3	411.5	242.733	319.7	330.7	297.1	315.833	270.9	296.1	265.5	277.5	204.9	271.6	132.9	203.133	303.8	187	230.4
244999_at			1,4				538.6	378	302.2	406.267	385.3	400.3	435	406.867	1060.9	1267.1	1107.8	1145.27	1386.1	1478.8	455.6	1106.83	421.1	676.2	438.4	511.9	771.8	326.2	776.6	624.867	330.5	692.9	525	516.133	819	436.8	377.7	544.5	738.2	918.1	666.5	774.267	878.4	1104.1	564.6	849.033	391.6	318.6	806.1
245000_at			1				30.6	9.4	81.2	40.4	57.7	120.5	69.1	82.4333	45.5	39.8	37.7	41	54.2	13.7	44.1	37.3333	34.1	23.5	37	31.5333	52.8	42.1	94.3	63.0667	71.3	161.6	45.4	92.7667	106.7	54.2	298.4	153.1	42.6	67.1	44.5	51.4	49	33.1	41.6	41.2333	149	53	33
245001_at			1			123	159.2	177.8	136.3	157.767	170.7	109.6	153.2	144.5	185.9	219.8	225.3	210.333	153.5	135.3	218.4	169.067	205.7	192.4	200.5	199.533	199.3	237.5	230.4	222.4	170.2	260.7	195.8	208.9	172.9	162.6	211.6	182.367	44.6	61.6	115.5	73.9	96.5	85.7	110.3	97.5	60.6	245.9	203.9
245002_at			1				1601.7	1334.7	1792.7	1576.37	1712.5	1000.5	1473.5	1395.5	1378.4	2234.4	1967.9	1860.23	3018	2782.5	1676.9	2492.47	2585.8	3636.7	2673.3	2965.27	2156.5	2604.9	2417	2392.8	2847.9	1768	1457.2	2024.37	1432.6	1820.8	1222.8	1492.07	2039.6	2077.1	2028.7	2048.47	4082.7	3603.8	2675.4	3453.97	2602	1410.2	2272
245003_at			1				575	529.8	493.1	532.633	919.7	275.6	442	545.767	869.4	1317.6	602.3	929.767	1379.7	1874.7	869.5	1374.63	1774.1	1812.5	1819.4	1802	1006.4	2581	329.6	1305.67	1877.9	701.8	582.5	1054.07	978.2	1499.1	629.7	1035.67	1197.4	1135.4	1041.1	1124.63	206.3	534.4	586.3	442.333	1720.5	2332.9	691.8
245004_at			1				202.5	203.2	274	226.567	112.8	181.6	212	168.8	486.6	385.7	453.4	441.9	340.2	335.5	227.2	300.967	227.6	483.4	211.1	307.367	221	218.6	231.3	223.633	160.9	147	283.8	197.233	49.1	216.8	220.2	162.033	504.5	480.5	284.2	423.067	470.5	643.3	213.4	442.4	328.2	162.9	400.5
245005_at			1				861.2	614.9	634.4	703.5	818.5	845.3	773	812.267	527.3	825.9	855	736.067	562.8	542.2	872.3	659.1	1038.8	783.5	990.4	937.567	930.6	628.4	751.3	770.1	715.2	681.5	461.3	619.333	954.9	748	696	799.633	1289	988.7	1290.8	1189.5	879.1	837.8	1416.9	1044.6	654.1	741.3	1308.1
245006_at			1				633.3	415.9	377.1	475.433	631.8	446.1	227.8	435.233	155	504.8	339.7	333.167	117.7	139	382.5	213.067	1045.5	277.4	1166.2	829.7	922.1	540.2	850.3	770.867	691.3	1418.9	2128.7	1412.97	474.7	302	725	500.567	290.5	301.2	626.6	406.1	151.7	218.4	531.3	300.467	207.5	353.4	793.2
245007_at			1				69.5	88.8	60.7	73	132	135.3	46.6	104.633	742.5	329.6	387.7	486.6	226	142.8	137.1	168.633	175	673	166.3	338.1	160.3	95.4	118.7	124.8	105.2	148.2	20.2	91.2	397	134.4	157.3	229.567	366.3	356.7	160.7	294.567	499.7	611.6	122.8	411.367	170.2	47.7	210
245008_at			1				1036	1092.6	945.7	1024.77	792.8	646.5	1077.1	838.8	271.4	367.4	354.9	331.233	173.7	243	462.8	293.167	544.5	309.8	719.6	524.633	516.8	932.1	400.2	616.367	817.7	549.8	471.1	612.867	550.1	643.7	528.2	574	257.6	223.4	714.5	398.5	226.1	146.2	690.8	354.367	190.8	419.4	203.7
245009_at			1				169	106.6	196	157.2	156.7	185	147.2	162.967	159.9	192.8	158.5	170.4	153.3	104.5	130.6	129.467	199.2	264.8	114	192.667	89.7	78	108.6	92.1	137.4	222.8	107.8	156	124.6	166.5	160.6	150.567	181.4	225.7	157.4	188.167	248.8	253.1	228.5	243.467	152.4	129.1	101.4
245010_at			1				247	274.7	166.3	229.333	226.1	216.4	166.5	203	169.6	192.5	176.4	179.5	204.3	319.7	337.1	287.033	253	309.4	326.8	296.4	291.5	279.2	193.2	254.633	159.8	276.2	287	241	359.3	175	339.2	291.167	244.6	195.4	251.4	230.467	491.2	330.9	331.9	384.667	260.6	194.8	333.4
245011_at			1				409.8	424.2	410.8	414.933	350.8	463.4	351.1	388.433	307.2	414.2	319.6	347	237.2	249.6	264.9	250.567	297.5	483.3	342.1	374.3	394.2	325.1	195.1	304.8	501.8	416	340.2	419.333	433.5	455.8	313.6	400.967	339.9	498.3	285.6	374.6	253.1	356	173.4	260.833	225	183.2	228.7
245012_at			1				490.6	394	320.6	401.733	357.5	502.8	421.2	427.167	1279.9	868.9	1024.4	1057.73	1017	936.7	549.1	834.267	559.3	951.3	489.1	666.567	586.8	373.3	357.9	439.333	443.4	437.8	747.5	542.9	455.3	353.9	298.8	369.333	1138.6	1352.5	739	1076.7	1268.5	1147.3	666.1	1027.3	578.9	335.8	768.7
245013_at			1			89	159.6	242.2	156.7	186.167	205	164.3	158.9	176.067	9.9	58.2	53.4	40.5	38.9	30.9	85.7	51.8333	93.8	60.3	123.9	92.6667	55.9	132.3	20.2	69.4667	154.6	251.3	151.5	185.8	99.5	88.9	113.3	100.567	58.9	57.2	92.7	69.6	54.3	32.3	120.3	68.9667	239.5	285	66.2
245014_at			1				296.2	130	89.7	171.967	182.5	138.1	149.6	156.733	393.7	342.7	220.5	318.967	487.3	492.4	277.6	419.1	283.8	537.2	237	352.667	235	150.4	310.6	232	221.8	257.9	391.7	290.467	329.8	252.4	188.7	256.967	97.3	163.8	52.5	104.533	103.9	171.2	109.9	128.333	81.3	74.5	102
245015_at			1				166.9	127.2	109	134.367	117.4	174.3	155.8	149.167	146.5	161.7	213.5	173.9	125.4	103	133.1	120.5	178.7	155.8	174.2	169.567	192.6	141.2	140.8	158.2	129.3	166.7	113.7	136.567	235.1	122.9	237.5	198.5	265.8	201.2	337.7	268.233	243.1	355	189.7	262.6	244.3	226.7	330.8
245016_at			1			123	15.7	46.7	29.3	30.5667	20.3	79.9	33.6	44.6	1.8	2.1	1.3	1.73333	12.6	0.6	9.6	7.6	0.5	2.3	1.4	1.4	1.8	1.1	1.9	1.6	29	12	133.5	58.1667	17.9	4.7	15.7	12.7667	2	5.8	1.8	3.2	16	18.2	9.6	14.6	37.4	63.2	98.9
245017_at			1			123	198.7	222.5	214.4	211.867	284	322.3	205.6	270.633	85.4	68.2	52.9	68.8333	51.7	77.3	43.1	57.3667	83.1	90.5	68.4	80.6667	58.1	108.1	75.4	80.5333	43	21.1	102.8	55.6333	10.5	25.6	113.1	49.7333	243	300.7	271.6	271.767	185	198.8	226.6	203.467	127.3	98.4	84.7
245018_at			1				52.6	15.8	10.4	26.2667	53.4	65	25.7	48.0333	31.2	30.7	115.5	59.1333	17.3	60	30.8	36.0333	10.9	25.7	12.1	16.2333	10.4	18.4	30.4	19.7333	26.9	151.5	201.8	126.733	188.2	57.5	51.3	99	56.7	66.3	79.7	67.5667	43.5	93.6	37.8	58.3	31.7	39.3	18.1
245019_at			1				651.7	580.5	867.1	699.767	656.9	814.5	456.5	642.633	157.6	1038.1	678.7	624.8	122.1	68.7	347.7	179.5	449.2	218.8	502.6	390.2	928.6	305.7	967.5	733.933	296.8	320.9	253.4	290.367	450.4	335.5	275.9	353.933	801.6	416.9	486.7	568.4	798.8	338.5	994	710.433	191	196.5	387.2
245020_at			1			89	193.1	189.5	220.3	200.967	189	293.9	274.3	252.4	166.7	126.3	122	138.333	177.2	96.7	143.5	139.133	85.6	112.2	72.4	90.0667	75.3	75	83.1	77.8	188	209.4	53.4	150.267	177.5	274	212.9	221.467	88.2	92.8	77.7	86.2333	71	107.7	144.1	107.6	232.5	265.1	135.2
245021_at			1			89	354.7	669.7	298.5	440.967	508.1	574.7	390.7	491.167	640.7	608.8	736.5	662	940.6	791.1	642.6	791.433	409.8	787.2	454.5	550.5	755.8	770.1	731.4	752.433	371.9	358.7	562.1	430.9	465.3	408.4	301	391.567	532.1	799.8	663.9	665.267	687.1	1037	649.7	791.267	351.8	126.7	292.1
245022_at			1				314.7	310.2	272.1	299	313.4	344.9	287	315.1	21.6	6.5	46.5	24.8667	5.8	6.7	33.5	15.3333	130.2	38.7	162.4	110.433	116.7	123.1	87.5	109.1	296.9	220.4	111.4	209.567	218.8	161.4	222.6	200.933	35	44.5	72	50.5	40.7	25.6	61.8	42.7	89.4	73.1	8.4
245023_at			1				106.4	159.1	203.5	156.333	154.8	170.8	147.6	157.733	278.7	439.6	1388.6	702.3	261	303.7	121.5	228.733	146.9	321.8	185.3	218	109.9	120.4	139.7	123.333	114.4	193.1	155.3	154.267	121.9	96.4	150	122.767	194.3	271.6	156.8	207.567	1045.8	318.7	115.4	493.3	249.1	131.6	1212.1
245024_at			1				389	234.4	174.5	265.967	191.7	204.6	179.8	192.033	235.4	355.5	269.8	286.9	116.3	139.1	195.3	150.233	107.5	163.5	83.4	118.133	139.2	163	129.5	143.9	89.1	231.1	182	167.4	132.6	111.1	138.2	127.3	290.5	343.4	155.3	263.067	335.4	257.9	128.9	240.733	117.2	164.1	226
245025_at			1				256	222.2	211.5	229.9	231.1	308.1	192.9	244.033	386.7	429.5	355.7	390.633	453.5	523.6	193.5	390.2	182.9	325.9	245.3	251.367	236.9	235.9	208	226.933	204.9	212.4	236.5	217.933	112.3	68.8	170.6	117.233	383.5	348.5	214.4	315.467	484.3	395.4	290.9	390.2	418.1	236	456.9
245026_at			1				26.5	76.7	23.9	42.3667	74.1	62	82.9	73	51.4	54.6	71.1	59.0333	23	76.5	17	38.8333	56	60.7	54.3	57	57.8	48.4	91.6	65.9333	18.9	19.9	25.6	21.4667	21.8	19.2	18.4	19.8	107.3	72.3	44.1	74.5667	230.4	112.2	75.8	139.467	51	31.4	66.6
245027_at	At2g26550	heme oxygenase 2					688.9	1094.7	556.2	779.933	1066.5	891.5	788.5	915.5	2487	1568.6	1558	1871.2	1401	1545.4	1028	1324.8	744.8	939.3	1138.3	940.8	1413.7	656.8	1204.9	1091.8	774.7	1466.8	990.8	1077.43	959.8	708.4	987.1	885.1	2140.3	1689	1156.3	1661.87	2279.1	2299.2	1342.2	1973.5	1638.4	957.5	2423.7
245028_at	At2g26570	Plant protein of unknown function (DUF827)					295.1	309.9	231.1	278.7	284.3	274.1	350	302.8	48.2	83.1	50.6	60.6333	64.4	129.3	189.2	127.633	426.4	124.1	399	316.5	342.5	330.2	274.5	315.733	288.2	362.3	198	282.833	139.2	326	248.4	237.867	61.2	117.3	243.6	140.7	72	119.7	348.2	179.967	59.3	62	6.7
245029_at	At2g26580	plant-specific transcription factor YABBY family protein	4				52.5	135.8	56.4	81.5667	104.7	45.3	82.6	77.5333	241.3	156.8	137.4	178.5	114.3	63.3	97.2	91.6	101.5	189.5	81.6	124.2	97	168.4	76.4	113.933	105.5	54.3	30.5	63.4333	226.2	73.5	95.9	131.867	155.5	174.1	112.7	147.433	238.8	217.7	103.4	186.633	140.7	74.6	142
245030_at	At2g26620	Pectin lyase-like superfamily protein	4				197.2	117	223.1	179.1	163.1	78.9	168.5	136.833	185.1	187.8	393.4	255.433	301.5	264.1	261.8	275.8	246.9	215.2	229	230.367	253.6	92.1	95.6	147.1	238.4	145.1	18.3	133.933	520.2	312.4	112.5	315.033	557	434.8	312.6	434.8	483.6	652.7	225.9	454.067	255.8	282.1	863
245031_at	At2g26360	Mitochondrial substrate carrier family protein					51.3	56.4	56.2	54.6333	67.4	64.8	22.8	51.6667	64.3	61.4	123	82.9	89.5	98	41.8	76.4333	18.8	23.6	15.6	19.3333	20.4	17.3	45	27.5667	269.5	236.4	121.1	209	368	138.7	201.5	236.067	23.7	28.7	25.9	26.1	32.9	12.9	13	19.6	289.9	344.7	542.7
245032_at	At2g26630	transposable element gene	4				79.3	252	160.4	163.9	131.7	336.7	215.6	228	96.1	87	78	87.0333	133	151.6	108.8	131.133	53.7	75.8	57.1	62.2	47.2	85.9	6.9	46.6667	173	68.2	145.3	128.833	190.3	150.2	45.4	128.633	33.7	32.1	14.5	26.7667	38.1	20.7	24.2	27.6667	124.9	172.5	45.1
245033_at	At2g26380	Leucine-rich repeat (LRR) family protein					44.4	44.4	54.2	47.6667	15.7	59.4	82.8	52.6333	121.7	110.4	69.9	100.667	164.1	223.2	154.6	180.633	63.5	84.6	95.3	81.1333	87.8	128.5	22.9	79.7333	47.1	121.1	226.6	131.6	113.1	93	92.1	99.4	19	57.4	30.8	35.7333	34.9	27.6	23.3	28.6	283.6	219.7	107.6
245034_at	At2g26390	Serine protease inhibitor (SERPIN) family protein		Accession only	NA	41	155.6	271.2	328.1	251.633	313.6	183.8	379.8	292.4	301.6	144.3	461.9	302.6	289.6	182.9	136.2	202.9	96	140	137.7	124.567	91.1	116.4	65.1	90.8667	361	176.6	372.8	303.467	388.2	523.7	233.3	381.733	167.1	443.6	329.2	313.3	149.2	174.6	226.5	183.433	438.2	219.3	205.8
245035_at	At2g26400	acireductone dioxygenase 3		Accession only	NA	106	664.3	403.5	315.7	461.167	431.8	452.3	319	401.033	234.9	216.1	648.9	366.633	34.6	30.9	227.4	97.6333	837.3	195.4	298.6	443.767	162.9	173.1	254.2	196.733	104.8	238	570.6	304.467	167.4	303	352.9	274.433	176.1	54.8	342.2	191.033	76.2	379.3	108.3	187.933	120.1	123.4	105.5
245036_at	At2g26410	IQ-domain 4					409.1	359	566.7	444.933	474.3	498.8	378.8	450.633	223.3	151.2	107.7	160.733	304.7	233.5	62.3	200.167	308.8	668.8	194.1	390.567	147.6	370.6	127.8	215.333	391.3	94.7	167.5	217.833	82.1	189.7	153.4	141.733	10.2	59.4	21.4	30.3333	15.1	12.8	11.8	13.2333	352.9	145.3	65.9
245037_at	At2g26420	1-phosphatidylinositol-4-phosphate 5-kinase 3	4				6497.5	6270.6	7743.2	6837.1	8266.2	7909.8	6931.5	7702.5	3608.8	1638.6	281.8	1843.07	3419	5350.5	1397.5	3389	1565.9	2150.8	493.8	1403.5	281.1	1214.2	339.5	611.6	3237.2	252.3	523.2	1337.57	1216.2	2746.2	435.8	1466.07	593.4	3065.7	737.8	1465.63	147.9	811.6	168.5	376	5222.7	2289.3	814.3
245038_at	At2g26560	phospholipase A 2A		Accession only	NA		355.2	419.3	387.3	387.267	349.3	380.3	358.6	362.733	118.8	173.1	243.3	178.4	153.3	167.2	197.5	172.667	373.9	286.4	452.3	370.867	373.5	174.6	518	355.367	211.2	367.2	403	327.133	229.5	228	694.6	384.033	269.6	275	402.5	315.7	187.7	225.7	274.9	229.433	412.5	182	536
245039_at	At2g26600	Glycosyl hydrolase superfamily protein		Accession only	NA		115.7	158.1	152.4	142.067	117.7	178.3	103	133	129.2	83.5	106.7	106.467	120.8	139.8	98.7	119.767	76.2	101.6	73.8	83.8667	93.8	117.4	173.6	128.267	102.6	119.8	50.6	91	144.2	111.7	183	146.3	54.1	110	89.6	84.5667	84.7	70.3	65.5	73.5	144.3	54.7	153.7
245040_at	At2g26520	unknown protein; BEST Arabidopsis thaliana protein match is: unknown protein (TAIR:AT3G57500.1); Has 51 Blast hits to 51 proteins in 11 species: Archae - 0; Bacteria - 1; Metazoa - 0; Fungi - 0; Plants - 50; Viruses - 0; Other Eukaryotes - 0 (source: NCBI BLink).	4				114.6	130.4	111.7	118.9	106.1	94.7	108.7	103.167	49.3	7.1	32.6	29.6667	2.4	3.1	11	5.5	78.6	127.9	42.9	83.1333	29.6	109.5	78.4	72.5	91.1	59.4	27.4	59.3	6.2	66.5	27.9	33.5333	125.6	99.2	138.7	121.167	173.7	113.4	102	129.7	82.3	6.6	46.7
245041_at	At2g26530	Protein of unknown function (DUF1645)				41	2962.4	3057.1	4048.5	3356	5383.6	2306.8	3313.6	3668	615.7	1309.4	1280.1	1068.4	2130.1	1349.4	2888	2122.5	4245	2035.4	1846.9	2709.1	1532.3	2066	2691.3	2096.53	4084.2	2483.3	3027.8	3198.43	2738.4	5517.6	3397.1	3884.37	597.9	363.6	672.7	544.733	347	93.8	1079.2	506.667	1360.7	4750.4	1274.1
245042_at	At2g26540	uroporphyrinogen-III synthase family protein					144.7	134.7	80.2	119.867	95.7	48.4	116.1	86.7333	157.4	168.4	236.5	187.433	219.5	215.6	223.7	219.6	143.1	196.7	162	167.267	154.8	88.4	172.7	138.633	84.3	125.4	187.2	132.3	30.3	96.9	111.8	79.6667	201.4	232.6	214.6	216.2	155.1	230.3	137.7	174.367	23.3	79.5	104.6
245043_at	At2g26430	arginine-rich cyclin 1		Accession only	NA		864	1054.2	853	923.733	865.2	890.1	993	916.1	145.8	74.2	110.2	110.067	68.3	54.4	65.8	62.8333	516.6	889.2	498.8	634.867	456.2	351.3	604	470.5	130.8	63.8	347	180.533	28.2	81.5	199.4	103.033	911.7	521.3	589.4	674.133	947.9	1069.4	650.8	889.367	29.2	33.1	152
245044_at	At2g26500	cytochrome b6f complex subunit (petM), putative				89	447.5	503.4	777.1	576	432	648.3	707.9	596.067	31.6	228.2	215.9	158.567	96.8	180.2	347.8	208.267	199.6	38.2	247.3	161.7	170.9	100.6	135	135.5	696.9	577.6	271.7	515.4	321.4	454.5	796.4	524.1	362.1	319.7	644.1	441.967	320.4	16.3	428.6	255.1	397.9	492.4	398.9
245045_at	At2g26590	regulatory particle non-ATPase 13		Accession only	NA		813.1	691.5	714	739.533	727.3	1169.6	909.2	935.367	483.8	767.4	531.6	594.267	865.9	637.1	765	756	707.6	756.3	745.3	736.4	737.4	735.3	671.5	714.733	924.1	773.1	500.6	732.6	373.6	665.8	643.9	561.1	427.9	398.8	462.5	429.733	549.5	561.1	674.1	594.9	620.4	972.4	853
245046_at	At2g26510	Xanthine/uracil permease family protein		Accession only	NA	107	287	309.3	358.6	318.3	380.7	221.3	428	343.333	339.7	165.5	103.3	202.833	373.3	273.7	169.1	272.033	92.5	78.2	73.6	81.4333	103	90.4	100.8	98.0667	256.6	208.1	137.7	200.8	296.2	232.8	167.7	232.233	390.2	540.7	263.7	398.2	376.8	356	159.9	297.567	221.4	126.8	57.3
245047_at			1			123	116.6	191.7	113.5	140.6	150.8	180.4	99.4	143.533	159.5	130.1	181.6	157.067	87.6	88.7	115.3	97.2	124.3	142.5	190.5	152.433	178.3	202	110	163.433	62.2	72.1	207.8	114.033	23.9	44.8	138.6	69.1	180.5	167.8	154.5	167.6	184.6	124.7	257.8	189.033	244	54.7	203.9
245048_at			1			123	533.2	373	421	442.4	461.1	218.1	566	415.067	272.2	85.1	42.6	133.3	103.7	130	224.4	152.7	7.8	6.1	12	8.63333	8.5	11.6	14.4	11.5	190.1	402.1	20.7	204.3	99.4	256.1	177.9	177.8	74.9	77.8	139.2	97.3	78.6	168.9	51.4	99.6333	13.4	184.1	29.4
245049_at			1				35.4	54.6	37.1	42.3667	22.4	5.9	2.9	10.4	178.9	136	235.2	183.367	651.3	547.2	100.7	433.067	51.1	114.9	43.1	69.7	62.5	174.5	89.2	108.733	96.9	121	254.2	157.367	543.4	164.5	148.2	285.367	107.7	110.4	69.5	95.8667	185.5	140.4	91.9	139.267	320.7	147.6	293.4
245050_at			1				293.9	293.3	92.3	226.5	258.8	234.3	206.3	233.133	960.1	783.5	417.7	720.433	708.2	664.9	341.3	571.467	203	494.3	202.4	299.9	188.7	264.5	208.3	220.5	197.3	187.4	202.1	195.6	190.6	127.3	232.7	183.533	564.4	794.4	321.8	560.2	325.8	741	268.3	445.033	280.8	95.7	284.9
245051_at	At2g23320	WRKY DNA-binding protein 15				123	1450.4	1574.5	1550.6	1525.17	1350.7	1337.7	1548.6	1412.33	1735.1	3055.1	2448.6	2412.93	1878.5	2337.3	1497.4	1904.4	1466.7	1732.2	1494.9	1564.6	1589.7	1185.3	1106.1	1293.7	1112	1340.8	917.6	1123.47	1229.8	1177.6	1138.2	1181.87	2115.7	1564.3	1330.9	1670.3	2879	1982.5	1671.1	2177.53	2066.8	2147.3	5126
245052_at	At2g26440	Plant invertase/pectin methylesterase inhibitor superfamily					228.8	243.8	186.9	219.833	196	208.9	204.3	203.067	283.5	410.5	252.7	315.567	356	495.1	284.2	378.433	185.2	322	179.3	228.833	196.6	267.4	230	231.333	173.4	129.6	150.5	151.167	289.1	229.7	280.6	266.467	246.6	355.9	215	272.5	214	316.5	135.4	221.967	213.3	180.1	172.4
245053_at	At2g26450	Plant invertase/pectin methylesterase inhibitor superfamily	4				165.8	140.7	199.4	168.633	194.3	110	158.7	154.333	127.8	66.9	105.6	100.1	241.8	436.1	230.8	302.9	225.8	254.9	215.3	232	241.1	176.3	180.5	199.3	241	103.5	80.5	141.667	266.4	344.5	170.1	260.333	81.8	133.3	120.7	111.933	430	124.7	142.2	232.3	368.4	180.3	318.9
245054_at	At2g26460	RED family protein					170.4	190.1	101.4	153.967	177.8	94.9	84.7	119.133	418	134	201.2	251.067	155.2	109.6	112.5	125.767	160.4	277	152.3	196.567	145	188.9	185.9	173.267	77.1	121.4	29.6	76.0333	84.6	127.2	49.2	87	210.7	222.8	119.6	184.367	246	207.7	157	203.567	80.2	52.8	36
245055_at	At2g26470	unknown protein; CONTAINS InterPro DOMAIN/s: Protein of unknown function DUF159 (InterPro:IPR003738); Has 3646 Blast hits to 3636 proteins in 1001 species: Archae - 41; Bacteria - 1922; Metazoa - 142; Fungi - 125; Plants - 44; Viruses - 14; Other Eukaryotes - 1358 (source: NCBI BLink).					151.5	273.6	134.3	186.467	158.4	230.7	141.7	176.933	161.7	265.3	238.9	221.967	585	542	284.1	470.367	94.9	198	135.3	142.733	214.3	126.9	296.7	212.633	110.6	83.7	153.4	115.9	127.7	147.6	281.1	185.467	108	188.7	91	129.233	265.9	149.2	185.9	200.333	361.4	212.9	362.2
245056_at	At2g26480	UDP-glucosyl transferase 76D1		Accession only	NA		216	119	143.1	159.367	153	140.4	164.6	152.667	166.6	122.3	132	140.3	143.7	143.5	128.5	138.567	65	196.3	71.9	111.067	101.5	53.3	100.6	85.1333	18.1	83.9	22.7	41.5667	291	63.4	16.1	123.5	128.1	124.8	139.8	130.9	141	166.5	93.5	133.667	15.2	107.7	22.9
245057_at	At2g26490	Transducin/WD40 repeat-like superfamily protein	4				631.2	624.8	570.6	608.867	508.7	453.3	601.4	521.133	476.2	453.2	478.5	469.3	325	480.8	466	423.933	347.1	604.8	450.8	467.567	332.1	240.7	228.4	267.067	297.9	438.5	79.6	272	128.6	365.3	500.6	331.5	720.4	634.6	427.2	594.067	715.1	682.4	364.2	587.233	472.4	392.3	731.1
245058_at	At2g39790	Mitochondrial glycoprotein family protein	4				89.9	97.7	91.8	93.1333	94.2	148.9	58.2	100.433	91.6	63.9	42.3	65.9333	64.2	49.5	76.1	63.2667	35.8	58.6	24.8	39.7333	28.6	79.5	96.7	68.2667	43.2	107.2	150.9	100.433	334	73.3	140.4	182.567	29.8	4.5	35	23.1	4.1	114.1	49.2	55.8	4.8	39.2	18.4
245059_at	At2g39720	RING-H2 finger C2A					1025.9	973.4	697.5	898.933	643.9	548.3	661.2	617.8	1675.9	2169	2355	2066.63	1772.5	1514.1	1135.6	1474.07	768.3	1059.2	862.1	896.533	992.7	639.1	1186.8	939.533	562	1008.1	1402.9	991	1012.3	634	807.7	818	2767	1703.2	1938.7	2136.3	2889.9	3235.5	1804.7	2643.37	490.8	512.7	1168.7
245060_at	At2g39770	Glucose-1-phosphate adenylyltransferase family protein		Accession only	NA	41	304.4	189.3	512.8	335.5	247.2	248.2	211	235.467	65.1	149.2	211.9	142.067	863.2	1106.4	450.4	806.667	837.5	313.5	954	701.667	1079.2	413.3	445.3	645.933	654.8	422.5	180.8	419.367	345	900.3	562.1	602.467	578.2	704.9	662.7	648.6	457.3	399.2	712.8	523.1	463.6	842.4	899.7
245061_at	At2g39730	rubisco activase				89	201.9	182.5	177.3	187.233	176.2	201.9	222.3	200.133	226.2	172.5	176.8	191.833	118.8	155.2	126.8	133.6	170.8	179.3	215.4	188.5	182.2	126.3	189.5	166	109.3	191.2	295.8	198.767	110.9	90.9	99	100.267	169.5	173.3	143	161.933	123.1	100.6	168.3	130.667	193.7	78	232.9
245062_at	At2g39760	BTB/POZ/MATH-domains containing protein					147.3	248.5	197	197.6	174.7	217.5	209.6	200.6	128.8	134.3	155.2	139.433	344.3	353.9	175.7	291.3	146.4	196.5	318.9	220.6	313.6	258.1	393.3	321.667	419	296.5	543.2	419.567	227.3	241.3	206.9	225.167	364	626.1	363.7	451.267	389.5	429.1	511.2	443.267	197.2	195.4	391.9
245063_at	At2g39795	Mitochondrial glycoprotein family protein		Nitrogen*Accession	4	107	12328.2	10960.1	14142.4	12476.9	15484.3	13658.7	13193.5	14112.2	1427.3	1208.9	3467.2	2034.47	8991.4	6095.7	2622	5903.03	3363.3	4821.1	2821.2	3668.53	2013	3106.8	2619.3	2579.7	5446.1	3971.2	2630.9	4016.07	3772.6	4677.9	3976.7	4142.4	2626.5	3742.8	1597.7	2655.67	1448.4	4774.7	1756.9	2660	1738.3	2110.7	511
245064_at	At2g39725	LYR family of Fe/S cluster biogenesis protein					99.9	71.4	84.7	85.3333	145.6	29.8	102.2	92.5333	63.5	141.6	34.2	79.7667	66.9	58.5	265.4	130.267	55.2	29.3	35.6	40.0333	30.6	62.5	106.8	66.6333	44.8	159.3	158.8	120.967	215.2	183.7	216	204.967	22.3	20.4	34.5	25.7333	50.8	11	50.1	37.3	34.3	162.1	94
245065_at	At2g39750	S-adenosyl-L-methionine-dependent methyltransferases superfamily protein				128	2950.7	2416	3184	2850.23	1976.7	2156.4	2551	2228.03	741.4	1282.3	979.6	1001.1	1514.3	1163.1	1209.8	1295.73	1815.6	1082	1757.2	1551.6	1908.2	1437.5	1663.4	1669.7	1936.1	1650.3	1123.3	1569.9	856.4	917.7	1669.6	1147.9	840.5	1030.6	1315.4	1062.17	618.6	764.1	984.1	788.933	945.6	849.3	804.3
245066_at	At2g39840	type one serine/threonine protein phosphatase 4					1750	1351.5	1286	1462.5	1785	1319.6	1920.8	1675.13	380	292.1	462.6	378.233	759.4	767.7	1792.4	1106.5	1367.1	777.8	1523.4	1222.77	2185.6	1582	2978.1	2248.57	1381.9	1797.1	2218.1	1799.03	987.5	1576.3	1360	1307.93	547.9	580.3	1935.9	1021.37	1461.4	866.5	1871.8	1399.9	1154.6	2250.6	1675.8
245067_at	At2g39780	ribonuclease 2		Accession only	NA	107	15.4	4.9	44.2	21.5	24.9	62.2	34.7	40.6	33.9	45.3	37.4	38.8667	100.9	95	121	105.633	12.4	31.8	21.7	21.9667	37.1	60.6	70.1	55.9333	37.1	67.6	92.2	65.6333	212.6	78.1	73	121.233	17	19.5	14.6	17.0333	15.1	9.3	16.6	13.6667	181.4	130.1	90
245068_at	At2g23260	UDP-glucosyl transferase 84B1	4				345.6	321.4	228.1	298.367	142	313.1	253.4	236.167	82	203.4	70.5	118.633	123.6	106.1	64.2	97.9667	195.7	45	229.6	156.767	324	39.7	297.4	220.367	32.5	114.8	602.7	250	22.7	72.4	165.7	86.9333	65.1	47.6	43	51.9	101.7	20.2	302.6	141.5	94	1483.7	909.5
245069_at	At2g23250	UDP-glucosyl transferase 84B2	4				128.2	112.1	146.4	128.9	88.4	179.1	155.5	141	135	163.2	212.1	170.1	229.9	154.1	177.7	187.233	189.3	151.4	163.2	167.967	195.5	169.3	270.8	211.867	296.2	289.5	335.7	307.133	379.1	253.9	191.1	274.7	206.4	214	249.4	223.267	128.8	153.9	265.5	182.733	191.3	169	160.5
245070_at	At2g23240	Plant EC metallothionein-like protein, family 15	4				190.9	166.7	157.5	171.7	165	179.3	126.8	157.033	204.1	246.7	182	210.933	157.5	152	122.1	143.867	152.2	226.3	138.5	172.333	159.9	156.1	210	175.333	87.6	161.5	103	117.367	30.7	69.6	83.1	61.1333	107.2	161.4	111.7	126.767	129.2	254	119.3	167.5	199.1	113.6	166.6
245071_at	At2g23230	Terpenoid cyclases/Protein prenyltransferases superfamily protein	4				171	159	133.8	154.6	153.6	178.5	190.6	174.233	183.4	139.7	181.2	168.1	160.9	192.9	135.1	162.967	207.2	256.2	199.4	220.933	237.5	188.8	148	191.433	193.4	248.8	309.5	250.567	239	137.9	156.3	177.733	136.7	192.5	126.8	152	126.1	195	93.1	138.067	162.1	155.7	97.4
245072_s_at			2,4				296.1	760.1	631.8	562.667	534.7	290.8	1045	623.5	63.1	80.8	42.4	62.1	132.8	115.4	244.5	164.233	215.1	46.5	171.6	144.4	167.8	85.2	139.6	130.867	309	130	126.6	188.533	48.1	234.9	20.4	101.133	55.9	29.7	177.6	87.7333	36	38.5	279.7	118.067	35.7	154.2	40.2
245073_at	At2g23210	UDP-Glycosyltransferase superfamily protein	4				131.1	101.1	158.7	130.3	121.7	123.9	108.2	117.933	68.9	54	87	69.9667	298.5	336	119.7	251.4	125.6	54.5	185.9	122	107.6	101.3	143.4	117.433	116.1	88	159.9	121.333	132.7	236.7	151.9	173.767	43.9	50.6	96.2	63.5667	58.9	41.9	92.9	64.5667	422	171.6	67.3
245074_at	At2g23200	Protein kinase superfamily protein					249.4	107.2	191.5	182.7	117.3	130.3	128.7	125.433	211.7	276.8	182.6	223.7	392.1	372.6	246.8	337.167	120.5	257	123.3	166.933	129	252	154.3	178.433	165.2	145.4	162.4	157.667	103.8	195.3	175.9	158.333	92.8	108.6	34.9	78.7667	42.2	102	90.3	78.1667	168.8	147	217.2
245075_at	At2g23180	cytochrome P450, family 96, subfamily A, polypeptide 1					423.9	182.7	306.1	304.233	202.7	113.2	308.1	208	126.8	142.2	191.4	153.467	173.1	219.9	219.6	204.2	279.1	125.1	227.9	210.7	270.6	236	288.9	265.167	458.4	236.4	452.5	382.433	318	368.2	321.5	335.9	201.5	207.2	294.5	234.4	158.4	149.4	205.8	171.2	309.6	184.2	208.3
245076_at	At2g23170	Auxin-responsive GH3 family protein		Accession only	NA	119	1615.4	1667.1	1114	1465.5	1757.2	1159.8	1345	1420.67	2957.1	1840.5	1360.2	2052.6	1042.3	1240.2	1643.7	1308.73	2848.4	3119.4	2497.7	2821.83	1665	1483.6	2945.1	2031.23	1514.8	1758.7	2393.5	1889	1067.2	1520.3	1538.1	1375.2	1792.2	1242.1	1735.3	1589.87	1799.8	2349.9	1718.5	1956.07	1196.1	1239.8	951.7
245077_at	At2g23160	F-box family protein	4				516.1	814.4	614.3	648.267	903.3	473.4	671.9	682.867	1341.4	966.2	520.9	942.833	664.6	877.3	805.1	782.333	947.7	679	822.1	816.267	835.4	1336.2	961.6	1044.4	898.3	646.4	700.5	748.4	609.6	1264.8	936.6	937	434.7	687.7	589.1	570.5	362	374	662.4	466.133	1710.3	1452.6	793.8
245078_at	At2g23340	DREB and EAR motif protein 3					211.5	243.6	140	198.367	162.9	106	146.6	138.5	54.8	80.8	160.4	98.6667	58.9	55.3	118.5	77.5667	294.5	213.8	269.4	259.233	218.3	192.9	233.5	214.9	200.4	191.1	315.9	235.8	303.1	213.9	230.8	249.267	213.5	147.4	299.9	220.267	270	197.4	275.7	247.7	144	129.6	277.7
245079_at	At2g23330	transposable element gene	4				1202.1	1080.5	1099.7	1127.43	1156.8	759.4	983.6	966.6	376.2	485.5	504.4	455.367	654.1	869.9	1212.5	912.167	770.6	413.1	612	598.567	968.3	1059.9	749.1	925.767	757.4	1080.4	518.3	785.367	737.1	945.6	844.6	842.433	467.6	531.7	844.9	614.733	537.1	767.9	788.9	697.967	878.2	777	1150.4
245080_at	At2g23300	Leucine-rich repeat protein kinase family protein					9.2	8.2	3.7	7.03333	24.6	23.3	5.8	17.9	33	48	104.5	61.8333	101.3	84.7	28.5	71.5	52	97	82	77	110.5	88.5	12.4	70.4667	131.1	3.4	91.4	75.3	116.1	91.1	126.2	111.133	23.3	35.5	22.8	27.2	69.4	8	30.5	35.9667	483.8	93.8	249
245081_at			1				1005.9	1044.2	1138.3	1062.8	1104.6	1159.1	628	963.9	1028.8	854.4	873.4	918.867	1372.4	1440.3	1236.9	1349.87	1086.5	1561.6	970	1206.03	1338.6	872	703.4	971.333	922.8	1068.9	1692.9	1228.2	621.9	525.2	569.1	572.067	1076.3	1055.9	898.5	1010.23	1180.4	894.3	994	1022.9	1259.2	2469.5	2024.5
245082_at	At2g23270	unknown protein; FUNCTIONS IN: molecular_function unknown; INVOLVED IN: biological_process unknown; LOCATED IN: endomembrane system; EXPRESSED IN: stem, sperm cell, root, stamen; EXPRESSED DURING: 4 anthesis; BEST Arabidopsis thaliana protein match is: unknown protein (TAIR:AT4G37290.1); Has 36 Blast hits to 35 proteins in 6 species: Archae - 0; Bacteria - 0; Metazoa - 0; Fungi - 0; Plants - 36; …		Accession only	NA		97.3	163.9	110.2	123.8	175.4	289.5	202.3	222.4	154.5	197.9	132.2	161.533	221.9	169.6	191.5	194.333	192.7	234.1	155.9	194.233	241.3	206.4	290.7	246.133	50.6	131.8	34.6	72.3333	157.2	54.7	54.2	88.7	191.2	200.7	155.8	182.567	375.6	185	223.7	261.433	182	31.6	71.1
245083_at	At2g23310	Rer1 family protein					5.9	61.9	43.1	36.9667	20.2	40.7	27	29.3	16.7	23.5	68.9	36.3667	7.7	12.8	21.6	14.0333	24.7	35	25.9	28.5333	30.4	41.7	35.5	35.8667	136.9	349.6	175.9	220.8	89.8	108.6	115.1	104.5	24	29.8	55.9	36.5667	23.1	34.2	24.8	27.3667	1.8	4	21.7
245084_at	At2g23290	myb domain protein 70					250.6	174	176.9	200.5	179.5	172.4	195.9	182.6	130.4	108.6	155.5	131.5	176.8	202.3	239.8	206.3	148	102.2	123.4	124.533	184	240.6	104	176.2	159	132.4	187.1	159.5	238.7	210.3	166.3	205.1	196.3	220.8	218.1	211.733	83	91.3	155.3	109.867	100.8	105.9	149.5
245085_at	At2g23350	poly(A) binding protein 4				107	270.2	340.3	264.9	291.8	274.4	237.1	322.8	278.1	782	1000.7	1352.7	1045.13	716.2	487.3	1117.5	773.667	571.6	466.3	573.9	537.267	556.6	453.3	631.1	547	310.2	634.9	297	414.033	598	310.4	536.8	481.733	1043.2	415.3	1208.3	888.933	2508.5	624	1812.8	1648.43	408.2	1353.4	1790.8
245086_at	At2g39820	Translation initiation factor IF6	4				68.5	79	98.7	82.0667	44.1	57.3	52.6	51.3333	83.9	100.9	106.5	97.1	124.3	129.6	91.9	115.267	56.1	124.5	51.6	77.4	79.9	57.8	99.5	79.0667	45.6	12.9	7	21.8333	137.7	66.8	23.4	75.9667	94.6	96.1	96.2	95.6333	150.5	158.7	75.8	128.333	36.8	43.5	113
245087_at	At2g39830	DA1-related protein 2					306.6	375.1	285.6	322.433	286.3	295.7	327	303	319.6	678.8	627.6	542	887.7	695.4	706.7	763.267	421.2	497.6	650.8	523.2	569.1	339	651.2	519.767	434.1	615.3	406.5	485.3	497.7	589.8	693.1	593.533	501.4	459.6	417.4	459.467	698.8	570.9	656.8	642.167	397.5	373.7	643.8
245088_at	At2g39850	Subtilisin-like serine endopeptidase family protein		Accession only	NA		2038.3	1340.8	1777.6	1718.9	1498.7	2715	1873.9	2029.2	291.4	530.6	318.6	380.2	614.2	1213.9	1103	977.033	1438.2	692.6	1017.2	1049.33	648.1	1995.3	719.6	1121	2064.3	1232.4	725.7	1340.8	1048.4	2217.7	2321.4	1862.5	257.6	531.4	767.4	518.8	282.1	257.3	757.6	432.333	1133.5	1791.9	547.6
245089_at	At2g45290	Transketolase		Accession only	NA	41	130	136.4	91.8	119.4	106.5	46.8	119	90.7667	232.4	196.8	167.4	198.867	207.4	209.1	73.1	163.2	126.4	127	116.2	123.2	61.5	114.5	64	80	48.8	117.8	157	107.867	7.8	65.7	6.9	26.8	183.1	177.3	103.9	154.767	116.5	175	106.8	132.767	225.1	95.3	137.1
245090_at	At2g40900	nodulin MtN21 /EamA-like transporter family protein		Accession only	NA	85	79.8	44.5	65.4	63.2333	102.9	37.8	38.7	59.8	86.5	157.7	56.4	100.2	168.6	218.7	136.4	174.567	111.4	119.6	160.7	130.567	146.1	180.4	112.6	146.367	84.8	77.3	88.6	83.5667	210.8	88.1	136.7	145.2	130.4	141.9	166.4	146.233	86.5	68.5	103.6	86.2	132.9	99.5	113
245091_at	At2g40910	F-box and associated interaction domains-containing protein	4				415.4	399.2	307	373.867	234	381.9	278.1	298	191.3	235.1	145.6	190.667	152.4	156	137.5	148.633	285.1	512.8	322.1	373.333	299	388.5	421.8	369.767	261.2	248.2	258.4	255.933	208.8	128.7	220.9	186.133	188.3	274.3	200.3	220.967	202.8	243.8	283.9	243.5	154.6	129.8	239.3
245092_at	At2g40950	Basic-leucine zipper (bZIP) transcription factor family protein		Accession only	NA	123	1157.9	756	627.3	847.067	941.1	801.2	868.7	870.333	3731.9	1253.4	2167.9	2384.4	1078.6	1067	965.4	1037	1217.1	1920.9	1182.8	1440.27	1082.4	1523.5	823.2	1143.03	870.1	936.5	353.3	719.967	1365.6	1372.8	1212.8	1317.07	1790.5	1419.5	1403.4	1537.8	1786.8	2644.9	956.6	1796.1	1297.1	964.8	1543.4
245093_at	At2g40815	Calcium-dependent lipid-binding (CaLB domain) family protein					149.5	330.9	128.8	203.067	197.3	253.2	324.2	258.233	248.6	991.3	606.4	615.433	1096.8	1155.1	773.7	1008.53	113.3	163.4	159.1	145.267	229.6	248.9	269.7	249.4	149.5	584	397.3	376.933	111.7	171.1	559.7	280.833	199.5	378.5	161.3	246.433	327	177	172.8	225.6	472.2	182.9	320.4
245094_at	At2g40840	disproportionating enzyme 2		Accession only	NA	25	447.8	336.4	508.1	430.767	434.1	498.8	382.2	438.367	115.9	72.9	132.2	107	121	214.9	326.8	220.9	362.2	232.4	358.7	317.767	452.6	236.2	405.5	364.767	265.8	362.2	159.9	262.633	277.8	279.1	302.8	286.567	288.7	336.2	385.6	336.833	245.2	193.7	224.1	221	323.7	286.5	122.5
245095_at	At2g40860	protein kinase family protein / protein phosphatase 2C ( PP2C) family protein	4				239.5	270.4	244.3	251.4	287.1	150.5	317.5	251.7	301.9	309.5	140.4	250.6	371.6	370.7	335.1	359.133	317	249.5	286.2	284.233	267.7	264.3	320.7	284.233	236.3	298.9	180.4	238.533	259.7	226.7	271.4	252.6	349.8	418.4	426.2	398.133	311	310.6	406.6	342.733	276.4	151.1	177.2
245096_at	At2g40880	cystatin A		Accession only	NA		262.5	307	378.4	315.967	287.1	216.5	435.5	313.033	176.7	136.3	88.5	133.833	437.3	390.9	220.1	349.433	68.8	95.1	48.1	70.6667	98.2	200.7	171.1	156.667	403	121.9	104.7	209.867	290.1	356.3	180.2	275.533	49.1	98.5	89.8	79.1333	45.7	99.9	75.7	73.7667	12.9	170.8	15.3
245097_at	At2g40935	PLAC8 family protein					73.8	77.9	124.2	91.9667	95.1	10.1	101.6	68.9333	311.8	389.2	511.8	404.267	136.3	176.1	172.5	161.633	113.6	158.2	103.2	125	122.4	79.4	183.9	128.567	62.7	99.8	240.6	134.367	178.7	119	263.8	187.167	134.9	108.1	151.6	131.533	143.6	105.8	100.9	116.767	275.4	102.9	134.7
245098_at	At2g40940	ethylene response sensor 1					786.5	619.5	465	623.667	335.5	428.1	504.2	422.6	651.1	392.5	385.7	476.433	674	427.9	812.9	638.267	938.5	786.2	849	857.9	606	408.2	772.5	595.567	506.6	783.9	625	638.5	549.1	472.6	689.7	570.467	852.8	768.7	1004.4	875.3	722.9	732.1	703.4	719.467	673.6	486.1	737.6
245099_at	At2g40830	RING-H2 finger C1A		Accession only	NA		4.4	8.9	6.5	6.6	9.1	5.9	3	6	13.2	16.2	5.8	11.7333	3.2	21.1	6.1	10.1333	5.6	9.6	1.6	5.6	1.9	23.5	16	13.8	40	69.1	8.4	39.1667	23.2	9.6	24.5	19.1	9.4	16.3	5.2	10.3	7.4	11.7	5.8	8.3	152.7	49.4	7.2
245100_at	At2g40930	ubiquitin-specific protease 5					105.7	100	97.4	101.033	106.8	118.4	97.4	107.533	64.5	37.5	52.6	51.5333	98.2	37.6	137.4	91.0667	117.8	101.2	72.6	97.2	116.4	80.1	179	125.167	127.1	148.2	178.5	151.267	171.9	129.2	117.2	139.433	67.5	103.6	99.8	90.3	79.2	76.5	116.9	90.8667	58.7	64.8	81
245101_at	At2g40890	cytochrome P450, family 98, subfamily A, polypeptide 3		Accession only	NA	106	295.3	271.7	185.5	250.833	254.3	213.8	194.8	220.967	305.7	250.9	364.4	307	253.5	342.1	267.6	287.733	320.9	362.4	237.6	306.967	300.1	157.9	248.8	235.6	216.6	302.5	62	193.7	379.9	216.8	154.3	250.333	408.8	488.9	408.6	435.433	413.6	481.6	313.5	402.9	221.2	172.6	176.3
245102_at	At2g41580	transposable element gene	4				3.8	109.8	24.4	46	56.7	59.6	22.8	46.3667	65.3	19.3	15.6	33.4	48.8	32.2	38.3	39.7667	50.7	118.3	83.1	84.0333	56	46.6	69.9	57.5	22.8	70.5	76.4	56.5667	27.8	22.7	133.5	61.3333	89	63.6	25.2	59.2667	86.3	82.3	90.5	86.3667	120	80.1	179.8
245103_at	At2g41590	unknown protein; BEST Arabidopsis thaliana protein match is: unknown protein (TAIR:AT5G25200.1); Has 221 Blast hits to 217 proteins in 10 species: Archae - 0; Bacteria - 0; Metazoa - 0; Fungi - 0; Plants - 221; Viruses - 0; Other Eukaryotes - 0 (source: NCBI BLink).	4				112.2	130.9	75.7	106.267	188.2	219.6	127.6	178.467	130.6	36.9	35.9	67.8	90	46.9	58.6	65.1667	73.5	88.8	5.9	56.0667	3.2	273.9	17.9	98.3333	37.3	39.8	186.8	87.9667	136.1	132.4	86.9	118.467	58.6	11.4	48.6	39.5333	53.8	4	7.3	21.7	15.4	7.4	4.2
245104_at	At2g41600	Mitochondrial glycoprotein family protein					242.7	189.7	291.5	241.3	330.5	101.6	247.4	226.5	456.4	1748.7	683.5	962.867	1676.2	1733.9	840.9	1417	475.9	826.6	306.5	536.333	444.2	671.2	448.3	521.233	678.7	354.2	491.5	508.133	461	629.6	418.8	503.133	296.1	535.7	229.1	353.633	361.9	271.7	397.6	343.733	1027.2	949.4	1342.5
245105_at	At2g41610	unknown protein; Has 35333 Blast hits to 34131 proteins in 2444 species: Archae - 798; Bacteria - 22429; Metazoa - 974; Fungi - 991; Plants - 531; Viruses - 0; Other Eukaryotes - 9610 (source: NCBI BLink).					219.9	339.9	225.1	261.633	289.7	463.6	227.9	327.067	705.1	459.7	731.3	632.033	841.3	684.6	463.3	663.067	670.9	908.4	389.8	656.367	330.5	271.4	515	372.3	203.7	452.8	126.4	260.967	324.2	333.5	278.7	312.133	667.3	381.5	711.1	586.633	787.1	615.5	375.6	592.733	492.4	472.2	471
245106_at	At2g41650	unknown protein; FUNCTIONS IN: molecular_function unknown; INVOLVED IN: biological_process unknown; LOCATED IN: chloroplast; EXPRESSED IN: 22 plant structures; EXPRESSED DURING: 13 growth stages; Has 3 Blast hits to 3 proteins in 1 species: Archae - 0; Bacteria - 0; Metazoa - 0; Fungi - 0; Plants - 3; Viruses - 0; Other Eukaryotes - 0 (source: NCBI BLink).		Accession only	NA	108	1895.8	2713.8	1705.2	2104.93	1893.3	2159.7	1920.5	1991.17	388.8	1047.9	269.4	568.7	758.4	916	2080.6	1251.67	1485.1	716.7	1754.6	1318.8	1619.7	1710.6	1360	1563.43	2302	1348.8	938.1	1529.63	887.6	1471.8	1758.6	1372.67	236.2	478.7	1199.4	638.1	308.9	371.8	1323.8	668.167	1212.3	2050.6	1030.1
245107_at	At2g41690	heat shock transcription factor B3					569.4	313.2	365.3	415.967	490.3	309.3	321.5	373.7	882	571.9	510.6	654.833	619.3	721.9	484.4	608.533	333.9	492.6	265.9	364.133	340.6	414.2	521.2	425.333	295.7	235.5	571.7	367.633	352.1	284.6	230.4	289.033	329	619.3	376.5	441.6	234.3	473.3	229.3	312.3	687.9	204.9	323.2
245108_at	At2g41510	cytokinin oxidase/dehydrogenase 1					725.6	1133.2	1316.2	1058.33	1132.4	706.7	1167.7	1002.27	228.7	403.3	282.4	304.8	844.6	565.5	1358.9	923	2387.7	658.5	2318.6	1788.27	2503.1	1228.4	803.4	1511.63	3263.5	2115.2	544.9	1974.53	994.9	1625.3	1365.6	1328.6	531.3	720.4	2298	1183.23	511.5	713.5	1599.5	941.5	485.5	785.2	255.9
245109_at	At2g41520	Heat shock protein DnaJ with tetratricopeptide repeat					53.3	96.1	60.4	69.9333	46.4	14.2	2.9	21.1667	35	32.6	54.2	40.6	26.1	30.7	19.5	25.4333	45.6	64.2	124.2	78	67.6	57.2	53	59.2667	57.3	2.2	21.4	26.9667	102.3	12.5	49.1	54.6333	25.3	16	25.2	22.1667	46.4	23.2	67.5	45.7	197	119.1	86.4
245110_at	At2g41550	Rho termination factor					2281	2725	2821.4	2609.13	2564.9	2416.2	2947.3	2642.8	1261.7	1700.2	1320.5	1427.47	1392.6	2207.2	2199.9	1933.23	2264.6	1602.8	2488.3	2118.57	2429.1	2245.4	2835.1	2503.2	3052.9	2691.7	2156.7	2633.77	2088.3	2633.4	2701.5	2474.4	1314.3	1286.6	2105.8	1568.9	1606.5	1694.1	2409.7	1903.43	1390.3	2352.7	1602.5
245111_at	At2g41570	transposable element gene	4				41.4	51.5	67.2	53.3667	32.2	96.3	38.3	55.6	3.5	22.8	9.9	12.0667	27.1	25.9	20.2	24.4	24.6	30.1	29.3	28	10.8	35.9	21.3	22.6667	43.8	49.4	226.8	106.667	262.3	37.5	100.5	133.433	18	34.4	49.6	34	7.9	4.7	18.9	10.5	119	111.1	245
245112_at	At2g41540	6-phosphogluconate dehydrogenase family protein		Accession only	NA		393.8	381.9	321.5	365.733	379.4	387.6	264.1	343.7	312.7	452.9	690.2	485.267	665.2	805.1	448.2	639.5	466.6	686.3	455.7	536.2	443.5	500.3	459.9	467.9	488.5	511.5	532.2	510.733	409.9	414.1	589.8	471.267	616.7	609.8	411.4	545.967	604	687.9	427.4	573.1	105	331	316.7
245113_at	At2g41660	Protein of unknown function, DUF617					114.8	525.7	290.1	310.2	200.6	276.1	199.5	225.4	153.2	326.4	210.8	230.133	729.1	667.1	410.8	602.333	258.5	281.6	1636.9	725.667	2036.4	402.6	1006.9	1148.63	427.9	183	395.7	335.533	367.8	279.4	238.7	295.3	176.8	155.6	159	163.8	396.1	129	844.6	456.567	231.6	551.5	1818
245114_at	At2g41630	transcription factor IIB		Accession only	NA	119	22.2	47.2	32	33.8	17.5	14.8	13.4	15.2333	62.8	68.4	164.5	98.5667	65.4	55.5	44	54.9667	65.4	95.2	69.1	76.5667	70.8	5.8	25.8	34.1333	18.2	16.1	33	22.4333	55.4	23.3	5.2	27.9667	148.5	181.9	92.8	141.067	169	124	75.9	122.967	10.7	7.7	34.9
245115_at	At2g41530	S-formylglutathione hydrolase				123	37.8	14.6	51.3	34.5667	19.5	21.7	51.2	30.8	39.8	7.9	9.8	19.1667	40.8	65.7	44	50.1667	72.4	47.6	94.1	71.3667	15.2	14.5	12.9	14.2	8.8	27.2	25.4	20.4667	17.9	13	16	15.6333	104.9	55.8	87.7	82.8	18	43.2	10.3	23.8333	32.6	71.5	108.4
245116_at	At2g41620	Nucleoporin interacting component (Nup93/Nic96-like) family protein		Accession only	NA		262.2	304.9	281.8	282.967	313.6	193.3	384.3	297.067	266.4	263.8	178.2	236.133	234.3	254.8	246.7	245.267	136.3	138.8	114.2	129.767	148.1	202	85.5	145.2	212.5	164.1	231.8	202.8	424.8	221.3	229.6	291.9	109.2	110.6	110.6	110.133	135.2	188.9	95.3	139.8	99.9	63	71.5
245117_at	At2g41560	autoinhibited Ca(2+)-ATPase, isoform 4					343.6	290.6	493.3	375.833	331	225.7	502.7	353.133	141.9	268.6	220.6	210.367	340.6	456.7	284	360.433	335.4	248.8	242.1	275.433	348.9	429.8	442.6	407.1	546.8	306.9	424.6	426.1	360.3	482.2	224.6	355.7	193.2	294.7	239	242.3	164.9	214	248.3	209.067	248.4	367	393.7
245118_at	At2g41680	NADPH-dependent thioredoxin reductase C				89	259.1	220.8	115.6	198.5	164.5	184.9	163.2	170.867	182.4	236.3	252.4	223.7	253.2	264.9	190.1	236.067	195.8	184.4	222.8	201	220.4	124	295.7	213.367	179.9	320.4	355.9	285.4	324.8	173.1	232.8	243.567	62.1	51	93.1	68.7333	49.2	61.2	92	67.4667	173.2	117.6	213.1
245119_at	At2g41640	Glycosyltransferase family 61 protein		Accession only	NA		364.8	251.1	289.8	301.9	283.3	237.4	283.5	268.067	908.3	602.3	831.9	780.833	509.8	321.2	290	373.667	378.9	651.3	303.2	444.467	353.9	253.1	401.9	336.3	238.8	258.3	290.8	262.633	218.4	302.3	212.7	244.467	844.4	780.2	457.2	693.933	876.3	721.9	355.1	651.1	448	164.4	669
245120_at	At2g39810	ubiquitin-protein ligases					6034.7	4432.3	4821.9	5096.3	4220.1	3980.3	4245	4148.47	2789.7	4840.3	4424.4	4018.13	2881.6	2933.7	3486.1	3100.47	3639.1	2704.6	4628.7	3657.47	4640	2693.9	6081.9	4471.93	2843.1	4271.1	5114	4076.07	2592.2	2581.9	3729.6	2967.9	3978.1	2494.1	4582.9	3685.03	5727.8	5291.4	5314.9	5444.7	1462	1647.6	3794.2
245121_at	At2g47610	Ribosomal protein L7Ae/L30e/S12e/Gadd45 family protein					530.2	451.1	753.4	578.233	748.3	545.9	599.5	631.233	808.2	632.7	977.5	806.133	659.6	880.8	984.8	841.733	766.9	689.4	693	716.433	688.4	548.1	579.2	605.233	1045	1013	1239.6	1099.2	921.1	957.6	527.4	802.033	1005	831	730	855.333	1885.9	1069.2	1089.8	1348.3	528.3	489.5	589.5
245122_at	At2g47420	Ribosomal RNA adenine dimethylase family protein				85	545	319	512.4	458.8	361.2	143.8	332.6	279.2	329.2	367	382.6	359.6	292.3	189.6	266.7	249.533	324.9	277	403.2	335.033	451.8	182.3	221.8	285.3	434	312	244.2	330.067	346.5	230.5	157.6	244.867	940.5	956.7	719.5	872.233	657.2	443.1	706.3	602.2	379.5	174.7	430.6
245123_at	At2g47450	chloroplast signal recognition particle component (CAO)		Accession only	NA	89	206.2	218.6	195.4	206.733	183.3	141.1	143.7	156.033	350.9	323.6	349.5	341.333	150.7	229.8	225.1	201.867	212	286.7	286.4	261.7	288.3	396.5	117.7	267.5	264.9	391	426.9	360.933	193.3	204.6	180	192.633	518	366	219	367.667	211.6	297	200.1	236.233	165.7	158.2	153.7
245124_at	At2g47580	spliceosomal protein U1A					313.9	215.8	250.9	260.2	301.6	414.2	195.7	303.833	377.9	356.7	554	429.533	219.6	186.3	319.5	241.8	210.1	292.1	243.6	248.6	173.2	172.9	153.6	166.567	216.2	460.8	192.6	289.867	299.2	263.6	263.4	275.4	453.7	290.2	373.1	372.333	563.4	459.7	366	463.033	197.7	218.4	302.6
245125_at	At2g47430	Signal transduction histidine kinase	4				610.5	463.1	502.4	525.333	459.4	545.1	493.3	499.267	1357.2	1421	1356.1	1378.1	1425.2	1616.4	799.9	1280.5	499.5	872.3	505.4	625.733	635.4	405.3	626.9	555.867	460.2	691.8	449.9	533.967	567.3	549.4	593.4	570.033	1408.7	1331.5	1033.2	1257.8	1596.5	1855.1	843.3	1431.63	658.1	371.9	1300.5
245126_at	At2g47460	myb domain protein 12					155.9	128	197.6	160.5	73.1	222.9	88.1	128.033	145.1	195.6	92.4	144.367	180	167.7	106.8	151.5	126.1	142.7	132.6	133.8	161.9	175.3	129	155.4	187.2	116.1	120.8	141.367	271.1	178	194.7	214.6	90.8	181.9	62.1	111.6	114.2	42.3	69.4	75.3	391	90	391.9
245127_at	At2g47600	magnesium/proton exchanger		Accession only	NA	128	274.5	205.7	176.1	218.767	258.2	360.4	232.6	283.733	300.1	287.6	362.8	316.833	206.5	164.7	238	203.067	399.8	264	453.3	372.367	427.2	395.7	228.4	350.433	332.8	254.8	162.5	250.033	86.5	265.3	270.9	207.567	446.2	464.2	411.8	440.733	728.2	477.7	557.3	587.733	230.6	224.3	231.6
245128_at	At2g45380	FUNCTIONS IN: molecular_function unknown; INVOLVED IN: biological_process unknown; LOCATED IN: cellular_component unknown; EXPRESSED IN: inflorescence meristem, flower, cultured cell; EXPRESSED DURING: petal differentiation and expansion stage; BEST Arabidopsis thaliana protein match is: Calcium-binding EF-hand family protein (TAIR:AT4G34070.1); Has 171 Blast hits to 170 proteins in 31 species: A…	4				37.6	9.6	34.1	27.1	69.9	80.7	57.1	69.2333	111.9	55.8	66.9	78.2	42.4	55.7	65.7	54.6	37.9	93.2	47	59.3667	78.8	114.5	142.3	111.867	45.3	194.7	192.1	144.033	117.9	50.7	88.8	85.8	56	79.4	82.7	72.7	81.2	14.6	65.1	53.6333	130.6	101.1	68.3
245129_at	At2g45350	Pentatricopeptide repeat (PPR) superfamily protein	4				153	138.2	156	149.067	117.4	174.9	116.5	136.267	184.6	256.5	225.1	222.067	180.2	120.7	103.9	134.933	88.1	215.9	88	130.667	102.6	124.1	139.3	122	115	163.3	232.2	170.167	214.5	145.7	117.8	159.333	63.1	102.7	60.1	75.3	81	71.2	51.5	67.9	142.9	68.7	114.5
245130_at	At2g45340	Leucine-rich repeat protein kinase family protein					76.8	15.1	49.3	47.0667	65.9	45	50.7	53.8667	233.4	204.6	117.6	185.2	197.4	236.3	124.9	186.2	38.5	94.2	27.5	53.4	29.3	40.3	72.7	47.4333	64.6	89.8	246.6	133.667	265.5	53.4	81.4	133.433	141.8	140	72.2	118	113.6	175.5	73.3	120.8	79.4	15.6	52.8
245131_s_at			2				162.9	129.1	128.1	140.033	120.1	222.6	175.6	172.767	260.8	372	192.2	275	221.7	219.6	267.9	236.4	255.2	293.8	334.6	294.533	190.8	160.3	285.9	212.333	259.7	218.1	210.4	229.4	386.9	179.8	256.2	274.3	230	153.7	128.2	170.633	168.6	147.5	182.7	166.267	255.1	208.6	352.7
245132_at	At2g45320	unknown protein; FUNCTIONS IN: molecular_function unknown; INVOLVED IN: biological_process unknown; LOCATED IN: mitochondrion; EXPRESSED IN: 20 plant structures; EXPRESSED DURING: 10 growth stages; Has 45 Blast hits to 45 proteins in 16 species: Archae - 0; Bacteria - 8; Metazoa - 0; Fungi - 0; Plants - 37; Viruses - 0; Other Eukaryotes - 0 (source: NCBI BLink).					199.9	108.9	300.8	203.2	256.4	153.1	304.6	238.033	178.3	858.8	850.6	629.233	1203.4	1831.9	1915	1650.1	410.7	168.1	488.4	355.733	514.1	136.5	229.5	293.367	362.3	575.9	289.6	409.267	392.1	982.8	543	639.3	408.6	200.5	354	321.033	870.8	126.5	582.9	526.733	353.3	3818.7	4734
245133_at	At2g45310	UDP-D-glucuronate 4-epimerase 4					383.6	406	225	338.2	309.9	542.9	266	372.933	57.9	36.6	167.4	87.3	61.9	44.4	70.8	59.0333	223.3	222.2	229.2	224.9	227.3	206.9	227.3	220.5	166.9	196.3	15.5	126.233	315.6	190.7	258.5	254.933	198.3	172.5	210.3	193.7	176.4	208.6	236.2	207.067	214.8	231.8	226.7
245134_s_at			2				133.7	83.9	101.7	106.433	179.7	233.9	78.8	164.133	398	332.5	348.8	359.767	552.5	453.6	273	426.367	138.8	195.4	78.9	137.7	152.1	144.7	230.1	175.633	212.1	187.4	74.6	158.033	87.1	194.3	131.1	137.5	300.2	285	157.3	247.5	340.6	212	147.3	233.3	150.7	236.1	391.3
245135_at	At2g45230	transposable element gene		Accession only	NA		36.8	11.5	86.4	44.9	33.5	83.8	52.6	56.6333	115.1	49.7	58.4	74.4	51.3	89.2	40.8	60.4333	21.9	36.5	30.1	29.5	146.2	191.1	322.1	219.8	89.4	110.5	510.1	236.667	229.9	89.7	130.1	149.9	78.2	105.2	89.8	91.0667	43.4	65.8	31.9	47.0333	106.4	48.9	161.5
245136_at	At2g45210	SAUR-like auxin-responsive protein family		Accession only	NA		243.5	377.2	376.3	332.333	297.1	353	383.9	344.667	64.2	158.3	148	123.5	110.5	68.7	237	138.733	310.9	109.8	300.9	240.533	280.4	364.6	294	313	199.2	337	281.2	272.467	198.1	174	306.7	226.267	174.5	262.4	254.7	230.533	109.1	149.8	490.5	249.8	128.5	154.1	122.8
245137_at	At2g45460	SMAD/FHA domain-containing protein					1706.3	1196.8	1103.7	1335.6	1243.2	1101	1164.3	1169.5	651.8	805.5	723.7	727	760.3	729.6	786.9	758.933	891.4	817.4	1068.7	925.833	879.4	824.4	700.1	801.3	1108	1092.7	612.5	937.733	823.4	972.7	775.9	857.333	1019.1	1074.7	1171.6	1088.47	956.3	971.2	1252.4	1059.97	826.9	741	1370.9
245138_at	At2g45190	Plant-specific transcription factor YABBY family protein	4				181.3	227.6	131.3	180.067	160.3	178.7	196.4	178.467	341.8	256	288.9	295.567	199.4	174.1	174.4	182.633	172.6	300	120.1	197.567	84.5	176.5	213.9	158.3	203.5	155.1	21.8	126.8	38.5	101.6	143	94.3667	400.9	415.6	274.2	363.567	373.4	468	287.7	376.367	238.7	196.4	273.3
245139_at	At2g45430	AT-hook motif nuclear-localized protein 22					804	1753.4	1482.5	1346.63	750.3	1781.1	1855.1	1462.17	80.6	82.6	67.4	76.8667	160	162.1	537.6	286.567	689	167.9	659.6	505.5	963.8	827.1	915.5	902.133	825.6	700.7	552.3	692.867	354.6	463.3	417.8	411.9	63.8	132.5	508.8	235.033	123.9	142	833.5	366.467	360.9	428.1	193.7
245140_at	At2g45420	LOB domain-containing protein 18					280.2	200.2	257.8	246.067	184.8	299.9	370.4	285.033	598.2	363.6	395.7	452.5	162.7	205	206.2	191.3	394.2	425.8	230.6	350.2	315.1	276.9	325.4	305.8	96.2	135	191.8	141	182.6	97.9	173	151.167	264.5	291.7	215.7	257.3	433.2	274.6	193.5	300.433	87.5	108.8	186.5
245141_at	At2g45400	NAD(P)-binding Rossmann-fold superfamily protein		Accession only	NA	119	6.5	4.3	2.4	4.4	2.6	8.7	5	5.43333	9.2	148.1	39.9	65.7333	36.1	7.7	155.5	66.4333	3.2	5.7	6.7	5.2	7.3	38.1	16	20.4667	1.8	9.9	7.4	6.36667	17.5	4.1	35.4	19	5.7	5	3.6	4.76667	7.6	4.4	4.3	5.43333	9.4	3.2	37
245142_at	At2g45270	glycoprotease 1		Accession only	NA		281.1	323.6	307.2	303.967	297.1	392.5	270.6	320.067	1356.8	923.6	735.5	1005.3	688	795.7	284.8	589.5	338.7	839	333.1	503.6	282.1	273.3	221.6	259	393.8	247.4	341.1	327.433	471.2	330.8	387.7	396.567	651.1	1389.5	394.8	811.8	1616.4	876.8	306.1	933.1	214.8	190.2	326.1
245143_at	At2g45450	protein binding					106.1	24.4	17.2	49.2333	62	16.1	6.7	28.2667	99.5	74.8	104.7	93	71.6	42.1	55.5	56.4	118.6	115	106.1	113.233	31	56.1	44.3	43.8	64.8	137.1	99.5	100.467	171.4	76.6	35.5	94.5	107.9	77.4	61.4	82.2333	120.3	98.2	69.6	96.0333	138.9	34.3	108.3
245144_at	At2g45240	methionine aminopeptidase 1A		Accession only	NA		1200.3	1361.3	1321.9	1294.5	1216	1160.1	1309.6	1228.57	603.7	480.1	463	515.6	522.5	466.5	583.1	524.033	1149.6	965.1	1415.3	1176.67	752.4	790	966.2	836.2	1316.4	647.5	913.8	959.233	582.9	885.4	635.6	701.3	831.3	1178.7	999.1	1003.03	530.3	802.2	1028.7	787.067	298.3	614.8	405.2
245145_at	At2g45440	dihydrodipicolinate synthase					212.9	157	146.2	172.033	149.9	158.9	246.8	185.2	108.5	99.4	156.2	121.367	187.1	179.2	196.8	187.7	111.1	110.5	140	120.533	120.8	142.9	141.7	135.133	302.3	171.7	218.2	230.733	100	179.4	136.8	138.733	145	181.3	185	170.433	175.4	160.7	196.7	177.6	117	95.1	122.3
245146_at	At2g45200	golgi snare 12		Accession only	NA		253.9	248.1	366.6	289.533	225.2	280	247.8	251	357.9	338	508.9	401.6	307.7	282.2	327.6	305.833	375.9	712.2	431.3	506.467	393.8	356.1	370.2	373.367	380	412.5	141.7	311.4	142.9	328.8	377.3	283	486.3	477.4	357.5	440.4	943.4	713.3	437.8	698.167	568	395.9	523.9
245147_at	At2g45280	RAS associated with diabetes protein 51C					807	714	643.1	721.367	903.7	1049.9	946	966.533	1022.8	987.9	1072.3	1027.67	1825.2	1281.9	905	1337.37	810.8	1234.1	717.2	920.7	701	612.2	688.2	667.133	952.2	650.1	638.6	746.967	960.9	1152.8	835.4	983.033	2065.2	1175	870.1	1370.1	2255.3	1751.1	1159.2	1721.87	1357.7	864.8	1449.4
245148_at	At2g45220	Plant invertase/pectin methylesterase inhibitor superfamily		Accession only	NA		210.4	235	303	249.467	185.5	197.7	229.2	204.133	126.6	108.4	101.1	112.033	121.2	116.5	75.7	104.467	151.9	152.9	163.9	156.233	136.1	242.4	168.7	182.4	90.2	124.5	158	124.233	309.6	189.8	201.9	233.767	161.5	166.2	214.4	180.7	165.3	161.2	223.9	183.467	164.7	130.3	178.3
245149_at	At2g47620	SWITCH/sucrose nonfermenting 3A					187.7	279.6	176.1	214.467	173.1	344.6	293.8	270.5	52.2	107.9	81.2	80.4333	192.4	147	178.8	172.733	125.5	121.5	157	134.667	127.1	205.9	185.3	172.767	171.1	220.7	491.3	294.367	155.9	161.1	170.3	162.433	92	89	136	105.667	131	162.9	176.9	156.933	239.6	158.1	190.7
245150_at	At2g47590	photolyase/blue-light receptor 2		Accession only	NA		145.3	138.5	240.5	174.767	154.9	169.1	172.5	165.5	68.3	139.5	62.2	90	150.6	132.1	157.2	146.633	150.6	78.5	154.9	128	141.3	141.5	124.9	135.9	105.2	83.8	15.7	68.2333	273.1	101.6	231.3	202	82	100.8	126.5	103.1	74.4	76.8	142.3	97.8333	186.1	12	41
245151_at	At2g47550	Plant invertase/pectin methylesterase inhibitor superfamily				124	347.7	246.5	304.8	299.667	469.9	77	309.6	285.5	48.6	54.7	58	53.7667	62	41.4	83.2	62.2	218.5	158.1	168.5	181.7	113.1	369.2	83.9	188.733	287.3	163.4	281.9	244.2	286.9	300.2	187.2	258.1	53.8	90.9	173.9	106.2	30.4	130.8	51.9	71.0333	54.2	201	95.2
245152_at	At2g47490	NAD+ transporter 1					270	260.6	481.4	337.333	431.7	185.6	309.6	308.967	131.3	279.6	92.5	167.8	543.3	368.9	429.5	447.233	354.1	263	292.3	303.133	278.5	1037.2	230.9	515.533	707.1	241.8	343.3	430.733	625.4	668.1	402.5	565.333	67.5	141.6	163.5	124.2	33.7	106.5	106.8	82.3333	322.4	695.6	79.2
245153_at	At5g12450	FBD-like domain family protein					296.2	422.6	322.2	347	370.1	361.4	349.2	360.233	138.3	144.6	151.1	144.667	108.8	209.9	275	197.9	545.1	259.4	625.4	476.633	487.2	411.1	289.1	395.8	853.9	381.5	321.1	518.833	452.3	345.8	468.4	422.167	330.9	360.2	418.9	370	266	184.1	433.6	294.567	305.7	450.7	197.1
245154_at	At5g12460	Protein of unknown function (DUF604)	4				181.9	196.6	144.1	174.2	177.2	171.4	116.5	155.033	116.6	150.2	104.5	123.767	108.1	153.4	230.2	163.9	145.4	96.8	197.9	146.7	203.3	177.3	275.8	218.8	118.5	301.9	408.2	276.2	277.8	188.5	393.9	286.733	59.2	90.7	187.5	112.467	96.8	87.9	175.1	119.933	112.3	215.1	94.1
245155_at	At5g12470	Protein of unknown function (DUF3411)		Accession only	NA	107	129.3	121	101.1	117.133	156.7	180.2	115.6	150.833	144.7	125.9	142.7	137.767	112.7	143	168.4	141.367	212	125.2	147.4	161.533	171	154.7	211.2	178.967	111.9	110.1	321.6	181.2	166.9	154.8	220.8	180.833	234.1	171.2	260.9	222.067	186.1	121.2	170.2	159.167	236.5	83.9	135.2
245156_at	At5g12480	calmodulin-domain protein kinase 7		Accession only	NA		145.9	184.9	146.6	159.133	64.4	158.5	145.8	122.9	57.8	42.2	29.5	43.1667	23.3	133.5	43.2	66.6667	41.3	47.2	42.5	43.6667	31.3	39.4	54.3	41.6667	42.4	53	18.8	38.0667	176.7	28.9	69.3	91.6333	32.5	33.3	29	31.6	30.9	25.6	40.1	32.2	6.3	24.9	77.3
245157_at	At2g33160	glycoside hydrolase family 28 protein / polygalacturonase (pectinase) family protein	4				182.5	186.3	136.2	168.333	149.9	172	151.7	157.867	138.8	134.4	203.1	158.767	142.4	92.9	88.9	108.067	164.3	177.5	181.5	174.433	187.5	135.1	222	181.533	153.3	103.6	335.4	197.433	39.1	71.6	75.7	62.1333	102.2	95.1	221.6	139.633	136.6	86.6	128	117.067	139.3	119	130.6
245158_at	At2g33130	ralf-like 18		Accession only	NA		196.8	166.3	122.4	161.833	193	306	302.6	267.2	356.5	413.4	361.9	377.267	138.6	199.3	223	186.967	188.2	187.7	159.9	178.6	136.8	213.3	98.9	149.667	208	240.6	215.9	221.5	125.4	330.5	154.9	203.6	248.6	277.2	274.7	266.833	323.8	289.4	220.2	277.8	155.5	276.4	214
245159_at	At2g33100	cellulose synthase-like D1	4				141.9	183.5	187	170.8	148.1	42.3	135.5	108.633	79.9	112.6	124.4	105.633	173.3	141.1	91.3	135.233	152.3	134.5	144.8	143.867	132.4	196.9	140.7	156.667	304.9	237.9	231.1	257.967	372.2	349.7	299.1	340.333	115.7	113.7	91.7	107.033	58.8	111.2	57.7	75.9	108.7	169.9	75.7
245160_at	At2g33080	receptor like protein 28		Accession only	NA		230.5	550.6	387.1	389.4	207.4	567.9	557	444.1	257.2	144.5	147	182.9	329.2	267.8	221.2	272.733	133.1	116.4	171.4	140.3	228.9	112.9	176.4	172.733	126.2	127.3	10.7	88.0667	433.5	306.7	161.8	300.667	162.3	241.8	131.2	178.433	388.9	191	197	258.967	197.6	113.7	210.4
245161_at	At2g33070	nitrile specifier protein 2					517.6	357	455.2	443.267	463	396.2	373.5	410.9	359.7	792	674.2	608.633	760.4	814.5	1097.2	890.7	479.1	197.1	469.2	381.8	284.7	183.2	251.6	239.833	484.9	820	606.9	637.267	417.8	429.4	549.9	465.7	441.9	293	503.6	412.833	632.4	350.4	885.1	622.633	544.8	592.4	900.8
245162_at	At2g33240	myosin XI D	4				375.7	277.9	326.8	326.8	321.4	372.6	277.1	323.7	351.3	311.6	318.2	327.033	165.1	186.2	303.1	218.133	355.7	253.8	353.8	321.1	312.4	363.1	306.8	327.433	497.3	264.6	603.7	455.2	453.1	434.2	313.2	400.167	286.9	299.4	408.1	331.467	127.5	221.9	229.3	192.9	282.7	261.4	169.9
245163_at	At2g33230	YUCCA 7					246.2	223.3	256.4	241.967	237.1	298.3	264.5	266.633	585.3	596.5	683.1	621.633	679.6	362.3	303.9	448.6	290.9	531.6	273.3	365.267	335.3	277.2	454.3	355.6	137.6	205.2	542.8	295.2	200.7	319.2	208.8	242.9	601.8	488.9	349.2	479.967	500.1	417.2	396.6	437.967	255.3	140.8	356.5
245164_at	At2g33210	heat shock protein 60-2				107	349.1	331.2	244.5	308.267	338.5	358.1	268.8	321.8	526.5	388.1	440.2	451.6	317.8	300.3	409.6	342.567	253.9	260.9	294.6	269.8	330.2	271.7	331	310.967	101.4	318.7	455.2	291.767	379.2	270.2	329.9	326.433	347.1	255.9	325.2	309.4	558.4	524.9	373.1	485.467	109.7	131.4	234.8
245165_at	At2g33180	unknown protein; FUNCTIONS IN: molecular_function unknown; INVOLVED IN: biological_process unknown; LOCATED IN: chloroplast stroma; EXPRESSED IN: 22 plant structures; EXPRESSED DURING: 13 growth stages; Has 57 Blast hits to 57 proteins in 22 species: Archae - 0; Bacteria - 8; Metazoa - 0; Fungi - 0; Plants - 35; Viruses - 0; Other Eukaryotes - 14 (source: NCBI BLink).					305.4	346.4	381.3	344.367	385.6	591.6	493.9	490.367	676.8	382.7	879.1	646.2	724.4	1087	630.9	814.1	518.1	437.2	491.6	482.3	453.9	458.7	323.6	412.067	543.8	835.2	292.8	557.267	370.3	662.7	600.7	544.567	574.5	541.5	470.3	528.767	832.2	378.2	312.6	507.667	665.4	1195.5	1016.3
245166_at	At2g33170	Leucine-rich repeat receptor-like protein kinase family protein					327.8	256.7	390.7	325.067	288.1	362	332.7	327.6	268.6	257.3	226.6	250.833	319.7	272.7	185.7	259.367	101.4	87.7	122.9	104	146.1	176.8	164.8	162.567	182.5	136.7	124.5	147.9	131.1	145.3	52.2	109.533	159.7	177.7	98.9	145.433	198.6	195.8	194.4	196.267	300.8	154.1	204.7
245167_s_at			2				671.5	587.7	430.1	563.1	508.8	507.6	530.8	515.733	558.5	785.6	524.1	622.733	645.6	355.3	900.3	633.733	361.1	302.5	496.3	386.633	258.4	272.3	538.1	356.267	301.4	401.7	660.3	454.467	336.2	429.5	357.5	374.4	332	290.7	382.2	334.967	287.8	464.7	382.1	378.2	354.7	190.8	276.1
245168_at	At2g33150	peroxisomal 3-ketoacyl-CoA thiolase 3					103.2	79.1	71.2	84.5	67	142.4	97.8	102.4	129.7	128.5	91	116.4	98.5	75.1	105.1	92.9	80.2	94	73	82.4	48.3	35.7	46.1	43.3667	110.5	104.9	62	92.4667	276.9	105.1	105.5	162.5	108.6	156.6	141	135.4	95.7	73.6	99.4	89.5667	182.7	99	74
245169_at	At2g33220	GRIM-19 protein		Nitrogen*Accession	10		415.8	319.4	354.8	363.333	484.8	332.6	347.8	388.4	1114.2	767.6	450.9	777.567	387.8	362.5	316.4	355.567	706.3	685.6	575.8	655.9	422.6	275.5	559.6	419.233	155.1	317.8	228.9	233.933	370.7	188.3	238.2	265.733	727.2	419.2	677.6	608	424.3	812.1	320.9	519.1	475.9	399.1	578.7
245170_at	At2g47570	Ribosomal protein L18e/L15 superfamily protein					105.2	178.8	230.8	171.6	133.1	153.5	142.1	142.9	80	262.1	217.7	186.6	337.4	302.1	346.6	328.7	518.8	557.3	491.2	522.433	437.9	1076.1	307.3	607.1	816.2	263	194.1	424.433	307.9	346.4	340.2	331.5	215.9	204.5	258.3	226.233	204.3	102.7	192	166.333	173.3	169.4	115.1
245171_at	At2g47560	RING/U-box superfamily protein		Accession only	NA		116.3	93.8	134.4	114.833	136.8	171.3	124.7	144.267	287.4	233	347.4	289.267	245.1	115.4	113.8	158.1	171.5	299	173.3	214.6	159.8	132	151.9	147.9	133.5	168.5	182.7	161.567	191.7	178.6	91.3	153.867	242.9	174.8	175.3	197.667	240.8	321.6	150.7	237.7	223.3	138.2	134.2
245172_at	At2g47540	Pollen Ole e 1 allergen and extensin family protein					108.3	91.7	93.8	97.9333	120.4	61.2	93.7	91.7667	1270.9	767.7	474.9	837.833	916.5	478	259.5	551.333	305.8	1094	217.1	538.967	284.6	288.1	392.1	321.6	212.3	130.5	20.5	121.1	203.1	221.1	192.3	205.5	637.5	962.1	292.5	630.7	368.2	471.5	150.4	330.033	607.4	170.1	213
245173_at	At2g47520	Integrase-type DNA-binding superfamily protein					1951.2	1277.7	981	1403.3	1357.2	1617	1456.6	1476.93	4747.5	3210.8	3744	3900.77	3634.4	2999.8	1060.7	2564.97	672.1	1365.3	531.2	856.2	388.6	402	293.6	361.4	520.3	742.1	1334.2	865.533	954.5	443.3	515.9	637.9	2460.2	2657.9	1372.6	2163.57	2145.1	1942.3	1071.1	1719.5	905.9	356.3	1848.3
245174_at	At2g47500	P-loop nucleoside triphosphate hydrolases superfamily protein with CH (Calponin Homology) domain					297.4	120.2	137.1	184.9	153.3	131.6	130.3	138.4	228	255	283.7	255.567	289.4	269.8	251.3	270.167	173	316.6	157.1	215.567	204.6	181	120.4	168.667	164.9	268	289.2	240.7	210.6	232.1	184.8	209.167	222.2	199.1	180.3	200.533	161.7	216.1	186.7	188.167	417.6	147.6	360.7
245175_at	At2g47470	thioredoxin family protein		Nitrogen,Accession	7	91	265.6	406.7	461.8	378.033	383.5	177.7	445.3	335.5	362.4	237.5	290.8	296.9	230.9	271.2	157.9	220	364.9	319.7	232.3	305.633	226.8	275.7	544.8	349.1	477.9	525.5	782.1	595.167	691.2	393.7	357.4	480.767	475.7	561.5	952.5	663.233	567	484.5	535.4	528.967	258.6	255.2	245.7
245176_at	At2g47440	Tetratricopeptide repeat (TPR)-like superfamily protein					92.3	123	51.6	88.9667	46.7	107.8	62.3	72.2667	359.1	380.6	410.6	383.433	281.2	496.4	185.4	321	56.2	184.8	65.9	102.3	117.1	39.8	68.8	75.2333	122.1	122.5	237.1	160.567	41.7	70.4	29.9	47.3333	214.4	187.9	130.9	177.733	177.8	203	33.8	138.2	159	66.9	111.3
245177_at	At5g12380	annexin 8					103.6	164.2	99.6	122.467	176.7	107.3	69.4	117.8	35.1	196.5	113.5	115.033	36.8	31.4	38.7	35.6333	53.7	66.9	81.1	67.2333	87.9	43.4	54.1	61.8	50	103.5	144.9	99.4667	35.8	74	62.6	57.4667	94.8	75.4	70.2	80.1333	133.4	52.9	73	86.4333	75.2	74.9	144.4
245178_at	At5g12390	Tetratricopeptide repeat (TPR)-like superfamily protein				67	216.1	279.3	219.1	238.167	209	235.5	247.5	230.667	233.1	181.8	231	215.3	149.5	188.1	185.8	174.467	305.8	398.1	289	330.967	279.1	273.9	328.3	293.767	198.2	282.7	245.7	242.2	396.8	234.3	369.2	333.433	270.4	280.1	292.3	280.933	254.3	290.6	276.3	273.733	284.3	153.4	174.7
245179_at			1				4.9	8.4	5	6.1	7.5	5.9	6.4	6.6	5	15.4	2.8	7.73333	8.9	36.6	3.3	16.2667	5.9	7.7	7.9	7.16667	8.4	6.1	5.3	6.6	5.6	13.6	4.1	7.76667	24.8	4.8	10.7	13.4333	13.7	23.5	3.5	13.5667	43	7.8	6	18.9333	119.7	40.3	41.6
245180_at	At5g12410	THUMP domain-containing protein				107	304.1	277.2	310.7	297.333	345.8	431.2	428.6	401.867	114.2	67.2	220.2	133.867	19.5	34.5	74.2	42.7333	295.6	223.2	215.2	244.667	265	569	211.2	348.4	357.7	221.7	225.7	268.367	288.7	484.4	329.1	367.4	178	141.7	84.6	134.767	181.7	121.4	116.9	140	132.9	272.3	227.1
245181_at	At5g12420	O-acyltransferase (WSD1-like) family protein		Accession only	NA		227.7	149.8	191.1	189.533	199.3	248.7	186.7	211.567	162.1	163.5	186.1	170.567	179.9	133.5	148.2	153.867	134.9	228.6	118.4	160.633	134.3	134	108	125.433	102.8	91.9	32.2	75.6333	6.2	93.7	65	54.9667	238.7	296.8	148.3	227.933	197.6	274	114.9	195.5	143.3	38.7	151.1
245182_at	At5g12430	Heat shock protein DnaJ with tetratricopeptide repeat					181.3	61.6	92	111.633	137.2	79.9	95.9	104.333	164.2	233.9	258.6	218.9	301.3	284.4	136.8	240.833	134.6	223.1	137.5	165.067	169.7	188.5	105.4	154.533	111.8	118.6	35.1	88.5	87.7	110.3	74.7	90.9	314.7	285.3	208.2	269.4	307.8	268.4	202.7	259.633	141.5	73.8	255.8
245183_at	At5g12440	CCCH-type zinc fingerfamily protein with RNA-binding domain					286.4	490.6	366.4	381.133	448.7	532.6	430.7	470.667	182.8	719.5	597.1	499.8	469.9	373.2	556.6	466.567	322.1	330.5	327.3	326.633	356.2	174.3	363.5	298	604.9	571.5	648.2	608.2	464.7	592	447.5	501.4	483.6	489.5	354.4	442.5	729.9	406.6	481.5	539.333	539.5	1158.6	1078.3
245184_at	At1g67790	unknown protein; BEST Arabidopsis thaliana protein match is: unknown protein (TAIR:AT3G01680.1); Has 208 Blast hits to 125 proteins in 13 species: Archae - 0; Bacteria - 0; Metazoa - 0; Fungi - 0; Plants - 208; Viruses - 0; Other Eukaryotes - 0 (source: NCBI BLink).	4				2.6	27.4	5.9	11.9667	39.6	49.8	19.1	36.1667	1.1	14	32.3	15.8	16.6	21.1	14.2	17.3	19.1	10.7	12.4	14.0667	13.4	42	41	32.1333	25.1	17.5	28.1	23.5667	214.9	45.5	64.9	108.433	36.6	10.6	35.7	27.6333	17.1	6.8	27.4	17.1	6.3	105.7	117.3
245185_at	At1g67760	TCP-1/cpn60 chaperonin family protein					260.4	123.7	186.7	190.267	117.1	204.4	141.1	154.2	204.9	201.4	261.6	222.633	109.4	146.8	152.8	136.333	138.3	205	148.6	163.967	137.4	214.7	183	178.367	130	254.6	176.3	186.967	103.1	151.4	185.7	146.733	263.5	238	187.4	229.633	278.2	172	144.3	198.167	151.9	140.3	173.8
245186_at	At1g67710	response regulator 11					604	431.4	499.5	511.633	624.7	469.2	391.2	495.033	333.9	595.4	331	420.1	546.7	527.8	638.1	570.867	848.4	689.6	589.7	709.233	473.8	836.3	411.6	573.9	838.8	370.5	655.6	621.633	542.1	726.8	483.7	584.2	451.5	544.7	313.1	436.433	189.9	267.9	280.9	246.233	1043.1	692.2	602.2
245187_s_at			2				411	272.6	319.3	334.3	324.3	345.9	335.9	335.367	2	0.9	2.3	1.73333	1.6	1.2	4	2.26667	61.9	4.1	129.9	65.3	36.7	99.3	54	63.3333	207.6	383.3	39	209.967	119.7	186.2	247.5	184.467	4.3	3.3	24.6	10.7333	1.1	2.3	20.2	7.86667	7	25.8	7.3
245188_at	At1g67660	Restriction endonuclease, type II-like superfamily protein		Accession only	NA		1549	850.1	1037.4	1145.5	960.9	657.3	830.6	816.267	793.2	716.2	624.7	711.367	642.7	521.8	236.3	466.933	811.6	738.8	638.5	729.633	383	668	454.8	501.933	400.3	474.9	947.6	607.6	588.8	666	323.4	526.067	566.4	251	426.2	414.533	164	102.9	170.5	145.8	432.1	176.1	249.3
245189_at	At1g67670	unknown protein; BEST Arabidopsis thaliana protein match is: unknown protein (TAIR:AT1G24405.1); Has 18 Blast hits to 18 proteins in 6 species: Archae - 0; Bacteria - 0; Metazoa - 0; Fungi - 0; Plants - 18; Viruses - 0; Other Eukaryotes - 0 (source: NCBI BLink).	4				361.5	314.4	448.8	374.9	536.1	328.7	341.2	402	312.5	220.3	146.7	226.5	211.8	156.8	432.7	267.1	446	273.5	441.8	387.1	310.1	487.5	305.8	367.8	414.9	547.9	178.7	380.5	393.1	558.9	447.6	466.533	180.6	190.4	393.3	254.767	123.9	265.3	323.2	237.467	102.4	122.9	48.5
245190_at	At1g67690	Zincin-like metalloproteases family protein					73.9	21.4	27.2	40.8333	47.7	59.3	58.7	55.2333	47.3	48.4	81.7	59.1333	20.1	19.2	29.6	22.9667	72.3	76	88.8	79.0333	45.7	40.1	39.3	41.7	37.6	50.6	126.4	71.5333	189.6	24.8	91.6	102	94.6	63.9	72.8	77.1	127.3	67.1	102.5	98.9667	100.4	87.9	133.2
245191_at	At1g67770	terminal EAR1-like 2		Accession only	NA		463.2	488	638.3	529.833	491.9	533.7	452.3	492.633	524.9	343.2	332.8	400.3	330.4	820.8	968.4	706.533	1041.7	332.1	902.4	758.733	819.6	766.5	907.1	831.067	1343	939.6	923	1068.53	720.6	1066.5	727.8	838.3	523.2	578.1	840.3	647.2	962.2	648.7	1130.6	913.833	381.7	814.1	479.2
245192_at	At1g67780	Zinc-finger domain of monoamine-oxidase A repressor R1 protein	4				68.4	67.2	26.9	54.1667	45.2	55.4	73.8	58.1333	42.1	30.7	17.9	30.2333	38.5	22.9	11.9	24.4333	42.8	49.4	45.8	46	45.5	65.1	60.4	57	72	83.9	91.4	82.4333	30	76.8	41.2	49.3333	22.9	52.1	32.6	35.8667	41	28	38.2	35.7333	356.1	76.8	60.3
245193_at	At1g67810	sulfur E2					41.2	59.2	77	59.1333	56.2	151.7	82.7	96.8667	164.8	216.1	113.2	164.7	232.1	381.6	251.7	288.467	163.8	364	178.9	235.567	548	208.6	276.3	344.3	204.9	120.8	192.3	172.667	312.3	419.4	272.4	334.7	214.8	307.8	84	202.2	229.7	137.2	120.4	162.433	428.9	178.7	299.9
245194_at	At1g67820	Protein phosphatase 2C family protein		Accession only	NA		290	381.1	458.9	376.667	336.1	119	654.1	369.733	54.3	4.8	6.9	22	16.2	20	13.7	16.6333	14.6	20.4	29.4	21.4667	4.1	27.2	27.4	19.5667	3.4	6	13.4	7.6	20.9	1	47.6	23.1667	18.2	12.1	31.4	20.5667	30.4	33.1	29.8	31.1	2.1	7.8	20
245195_at	At1g67740	photosystem II BY				89	28.7	83.5	15.4	42.5333	25.5	78	29.7	44.4	60.7	11.1	31	34.2667	20.9	21.9	21.1	21.3	16	23.3	13.5	17.6	29	32.9	32.2	31.3667	21.7	46.7	8.6	25.6667	211.9	39.7	89.2	113.6	13.8	19	16.6	16.4667	21.3	29.5	14.5	21.7667	8.7	20	31.8
245196_at	At1g67750	Pectate lyase family protein		Accession only	NA		5.6	9	32.2	15.6	3.2	36.9	7.9	16	32.5	88.4	327.4	149.433	35.8	15.3	79	43.3667	148.8	176.5	86.6	137.3	125.4	119.5	140.8	128.567	70.8	335.5	443.9	283.4	184	329.1	243.5	252.2	55.3	50.9	28.8	45	228.5	4.7	50	94.4	106.8	19.1	46.9
245197_at	At1g67800	Copine (Calcium-dependent phospholipid-binding protein) family		Accession only	NA		34	51.8	19.7	35.1667	10.3	11.8	3.2	8.43333	206.7	52.8	39	99.5	65.8	42.7	47.1	51.8667	26.4	6.6	28.2	20.4	23.1	11.7	5.6	13.4667	18.9	5.8	11.5	12.0667	9.1	4.1	16.7	9.96667	177.1	72.2	48.4	99.2333	157.3	50.2	48.9	85.4667	48	25.6	7
245198_at	At1g67700	unknown protein; FUNCTIONS IN: molecular_function unknown; INVOLVED IN: biological_process unknown; LOCATED IN: chloroplast, chloroplast envelope; EXPRESSED IN: 22 plant structures; EXPRESSED DURING: 13 growth stages; Has 49 Blast hits to 49 proteins in 20 species: Archae - 0; Bacteria - 0; Metazoa - 0; Fungi - 0; Plants - 44; Viruses - 0; Other Eukaryotes - 5 (source: NCBI BLink).					321.9	146.4	174.4	214.233	182.1	125.7	155.7	154.5	368.5	369.2	443.6	393.767	255.3	276.1	186.9	239.433	210.2	346.5	168.3	241.667	126.8	216.3	115.1	152.733	217	136.3	330	227.767	335.2	181.3	202.6	239.7	390.9	368.9	251.8	337.2	402.3	362.9	217.6	327.6	449.6	280.8	305.1
245199_at	At1g67730	beta-ketoacyl reductase 1		Nitrogen,Accession	6		132.5	140.6	108.4	127.167	242.9	197.1	172	204	300.6	279.4	317.9	299.3	102.4	130.9	327.9	187.067	142.3	134.8	138.4	138.5	109.5	115.1	88.8	104.467	150.1	209.7	279.9	213.233	288.8	129.8	229.3	215.967	342.2	212.9	381.4	312.167	282.8	401.1	249	310.967	232.7	157.6	161.5
245200_at	At1g67850	Protein of unknown function (DUF707)		Accession only	NA		120.7	42.3	101.3	88.1	71	53.4	79.3	67.9	46.6	24.2	118.6	63.1333	45.4	49.4	38.4	44.4	79.9	62.6	78	73.5	82.9	50.6	27.3	53.6	48.4	52.6	131.3	77.4333	70.6	58.5	16.7	48.6	325.4	339.7	200.1	288.4	430.4	241.8	204.8	292.333	28.2	8.1	131
245201_at	At1g67840	chloroplast sensor kinase					13.1	17.2	4.4	11.5667	19.6	3.1	1.7	8.13333	2.9	12.2	8.8	7.96667	8.3	7.3	3	6.2	1.1	7.2	4.6	4.3	7.8	10.4	24.3	14.1667	7.7	6	6.3	6.66667	239.3	1.5	86.2	109	3.4	2.5	1.1	2.33333	9.7	9.4	7	8.7	16.2	23.1	112.7
245202_at	At1g67720	Leucine-rich repeat protein kinase family protein					1205.5	1107.7	1297.2	1203.47	816.1	1291.5	1195.8	1101.13	387.4	592.1	918	632.5	532.8	310.6	841.1	561.5	921.7	699.5	1098	906.4	819.9	1030.4	1129.3	993.2	1136.4	1021.8	1803.9	1320.7	1457.8	1220.2	923.6	1200.53	772.6	1346.6	1022.2	1047.13	486.3	750.1	929.6	722	713.6	604.3	626.6
245203_at	At3g33080	transposable element gene	4				98.9	88.6	70.7	86.0667	131.5	72.7	46.1	83.4333	38.9	68.8	138.8	82.1667	37.9	77.7	45.4	53.6667	46.9	114.8	52.3	71.3333	58	85.9	64.9	69.6	55.8	252.9	144.4	151.033	327.4	178.1	234.2	246.567	97.6	90.9	121	103.167	163.1	157.2	74.4	131.567	286.4	109	90.6
245204_at	At5g12270	2-oxoglutarate (2OG) and Fe(II)-dependent oxygenase superfamily protein					139	128.2	118.1	128.433	151.2	115.2	132	132.8	123.9	113.8	143.5	127.067	42.3	40.8	113.1	65.4	124.4	144.4	151.7	140.167	130.5	128.7	164.3	141.167	224.7	177.5	348.3	250.167	47.4	194.5	169.4	137.1	94.7	187.4	148.3	143.467	86.1	119.8	172.7	126.2	303.5	153.1	173.8
245205_at	At5g12280	SWAP (Suppressor-of-White-APricot)/surp RNA-binding domain-containing protein					50.8	10.9	11.4	24.3667	44.3	5.1	4.6	18	112.1	36.6	76.4	75.0333	71.2	48.3	46.3	55.2667	35	88.6	33.8	52.4667	62.4	6.2	39.9	36.1667	28.3	6.1	6.2	13.5333	139	65.8	46.7	83.8333	88.6	58.4	83.4	76.8	80.5	113	40.6	78.0333	74.4	90.6	140.6
245206_at	At5g12290	dgd1 suppressor 1		Accession only	NA		121.1	78.5	39.8	79.8	137.5	111.4	63.1	104	197.5	102.7	187.8	162.667	55.8	67.9	50	57.9	111.6	175.1	95.3	127.333	93.5	105.7	121.6	106.933	88.2	109.3	108.4	101.967	230.1	77.1	81.1	129.433	193.5	168.8	137.8	166.7	93.8	125.4	99.1	106.1	123.7	130.6	103.8
245207_at	At5g12310	RING/U-box superfamily protein					122.2	205.4	133.5	153.7	154.3	168.8	164.7	162.6	196.1	166.2	154.5	172.267	172.9	148.6	140.8	154.1	152.3	186.7	195.6	178.2	147	137.7	142.5	142.4	139.4	220.6	416.8	258.933	209.4	131.8	167	169.4	155.9	241	177.6	191.5	242.4	243.3	196.3	227.333	87.3	93	68.3
245208_at	At5g12330	Lateral root primordium (LRP) protein-related					439.3	277.4	439.2	385.3	560.1	290.6	398.4	416.367	167.2	1055	319.4	513.867	710	659.9	1019	796.3	385.6	315	448.5	383.033	381.7	406.4	149.4	312.5	587.1	838.1	382.4	602.533	124.1	492.6	470.4	362.367	105.1	199.3	362.7	222.367	207.8	296.1	425.9	309.933	412.1	816.9	715.2
245209_at	At5g12340	unknown protein; BEST Arabidopsis thaliana protein match is: unknown protein (TAIR:AT1G28190.1); Has 30201 Blast hits to 17322 proteins in 780 species: Archae - 12; Bacteria - 1396; Metazoa - 17338; Fungi - 3422; Plants - 5037; Viruses - 0; Other Eukaryotes - 2996 (source: NCBI BLink).		Accession only	NA	67	221.2	128.5	240	196.567	255.3	185.4	231.3	224	340.9	267.9	395.5	334.767	316.6	266.8	205.4	262.933	291	327.8	242.2	287	202.3	352.5	268.9	274.567	292.7	230.4	337.4	286.833	305.2	267.7	226	266.3	171	218.4	244.6	211.333	191.9	203.9	306.1	233.967	368.9	189.2	189.8
245210_at	At5g12350	Regulator of chromosome condensation (RCC1) family with FYVE zinc finger domain					536.1	458.1	473.5	489.233	320.9	308.7	488	372.533	327.2	231.7	216.2	258.367	339	263.3	258.1	286.8	219.4	210.3	185.2	204.967	283.2	248.4	282.3	271.3	323.5	297	336.1	318.867	250.3	269.2	186.4	235.3	306.4	342	333.2	327.2	357.9	343.4	262.7	321.333	478.3	216.8	378.8
245211_at	At5g12370	exocyst complex component sec10		Accession only	NA		523.8	521.2	693.1	579.367	594.5	830.9	702.4	709.267	1363	1302.1	1394.4	1353.17	844.9	867.2	1099.3	937.133	895.7	867.1	806.6	856.467	894	876	746.1	838.7	1100.2	1028	699.9	942.7	647.3	697.2	663.5	669.333	534.7	788.1	846.1	722.967	725.5	902.5	872.4	833.467	932.8	931.8	802.4
245212_at			1,4				736	746.6	725.7	736.1	952.2	791.7	731	824.967	367.5	410.7	328	368.733	719.2	857.6	923.4	833.4	865.8	419.7	883	722.833	763.4	781.7	403.9	649.667	921.3	856.7	564.9	780.967	967.6	809	818.2	864.933	513.1	435.3	676	541.467	622.5	886.5	1162.5	890.5	559.1	623.5	577.6
245213_at	At1g44575	Chlorophyll A-B binding family protein		Accession only	NA	89	1086.5	725.2	814.9	875.533	929.8	636.9	732.2	766.3	369.5	1234.6	622	742.033	1235.8	1349.1	1509.8	1364.9	1082	568.6	870.7	840.433	1039.4	1136.2	957.1	1044.23	820.7	1061	1448.6	1110.1	672.3	1069.4	1123.2	954.967	399.5	416.6	700.6	505.567	181.4	346.7	613.7	380.6	652.9	1129.9	764.2
245214_at			1,4				266.9	236	124	208.967	242	157	252.7	217.233	299.4	407.6	477.4	394.8	393.7	438.5	324	385.4	317.3	295.8	202.3	271.8	231.3	292.3	338.4	287.333	298.4	229.5	245.5	257.8	267	442.6	296	335.2	428.3	517.7	357.3	434.433	350.7	508.1	290.8	383.2	350	166	223.3
245215_at	At1g67830	alpha-fucosidase 1					954	668.5	906.2	842.9	892.4	1175.9	713.6	927.3	1158.5	1493	855.2	1168.9	2006	2140.4	1123.9	1756.77	1493.4	2135.3	1275.4	1634.7	1234.1	1064.7	1524.1	1274.3	1097.2	852.3	1014.9	988.133	1383.7	1343.8	869.2	1198.9	1467.9	1136.9	953.6	1186.13	1260.2	1052.4	1236.8	1183.13	1505.9	1248.5	1369.3
245216_at	At4g16143	importin alpha isoform 2					97.8	129	251.2	159.333	101.8	193.3	105	133.367	246.2	186.9	188	207.033	202.2	201.8	165.2	189.733	143.5	349.7	172.1	221.767	326.5	275.2	679.6	427.1	234.9	167.2	265.3	222.467	614.8	175.3	563.7	451.267	95.8	349.7	203.9	216.467	110.2	109.9	60.8	93.6333	522.6	392.1	592.6
245217_at	At1g38340	transposable element gene	4				484.4	528.2	415.6	476.067	518.3	558	395	490.433	569.7	605.1	462.5	545.767	882.9	1152.9	450.6	828.8	444.9	359.7	529.4	444.667	383.5	627.5	434	481.667	433	278.1	97.4	269.5	437.8	349.5	297.9	361.733	483.2	406.2	385.6	425	710.3	445.9	481	545.733	614.3	320.2	505
245218_s_at			2,4				653.8	582.1	499.9	578.6	543.8	786.6	423.7	584.7	957.9	735.6	1654.8	1116.1	401.6	641.6	246.7	429.967	1448.7	1168.9	1052.7	1223.43	785.3	789.4	1049.2	874.633	761.2	596.4	520.8	626.133	742.9	592.1	736.6	690.533	1388.1	1683.9	886	1319.33	1549.3	1304.6	1026.5	1293.47	1086.7	438.2	1627.9
245219_at			2			89	79.1	95.4	92.6	89.0333	69.9	114.8	78.2	87.6333	99.6	207.1	78.3	128.333	132.7	145.2	127.3	135.067	109.8	125.8	110.9	115.5	83.9	141	133.4	119.433	188.3	226.3	627.4	347.333	211.8	111.8	192	171.867	58	156.9	90.5	101.8	40.9	93.9	54.8	63.2	236.9	127.2	124.9
245220_at			2				515.9	367.3	353.8	412.333	498.8	442.9	417.8	453.167	676.8	613.7	439.7	576.733	501.6	609.2	443.3	518.033	50.8	110.2	80	80.3333	102.3	112.3	245.3	153.3	77.4	154	339.7	190.367	16.2	94.4	118.4	76.3333	72	75.3	113.9	87.0667	48	119.2	66.9	78.0333	296.8	223.8	457.9
245221_s_at			2				657.5	706.4	553.9	639.267	735	694.6	549.5	659.7	1119	1022.3	2305.8	1482.37	585.2	648	978	737.067	1457.1	2131.4	987.6	1525.37	955.2	570.4	1150.4	892	510.2	706.5	913.4	710.033	524.6	601.4	675.6	600.533	2165	1416	1432.2	1671.07	2987.9	2075.6	1340.2	2134.57	497.8	456.4	1118.4
245222_at	At3g29787	transposable element gene	4				269.9	243.1	222.8	245.267	286.1	240.3	259.7	262.033	217.7	115.5	180.9	171.367	426.3	357.8	238.3	340.8	220.5	260.3	221.4	234.067	331.3	364.8	228.4	308.167	227.1	217.4	230.9	225.133	285.8	232.6	207.5	241.967	343.7	355.6	278.1	325.8	500.2	268.9	313.3	360.8	192.7	144.4	249.1
245223_at	At3g29791	unknown protein; Has 3 Blast hits to 3 proteins in 2 species: Archae - 0; Bacteria - 0; Metazoa - 0; Fungi - 0; Plants - 3; Viruses - 0; Other Eukaryotes - 0 (source: NCBI BLink).	4				583.6	254.6	353.3	397.167	286.9	228.5	306.4	273.933	183.8	189.5	379.9	251.067	143.6	167.1	135.3	148.667	204.9	242.7	240.7	229.433	177.1	190.4	150.4	172.633	153.1	159.8	74.1	129	329.7	162.7	170.3	220.9	330.2	239.9	282.8	284.3	439	283.8	348	356.933	395	186.5	334.6
245224_at	At3g29796	unknown protein; Has 28 Blast hits to 20 proteins in 8 species: Archae - 0; Bacteria - 0; Metazoa - 18; Fungi - 0; Plants - 1; Viruses - 0; Other Eukaryotes - 9 (source: NCBI BLink).	4				5.7	61.8	4.2	23.9	4.4	12.4	3.2	6.66667	12.4	4	25.1	13.8333	6.3	8.1	12.2	8.86667	10.2	6.6	5.9	7.56667	7.3	18.8	20.4	15.5	11.1	23.2	20.1	18.1333	236	51	17.9	101.633	32.1	140	54.8	75.6333	30	9.3	29.3	22.8667	54.5	21	14.5
245225_at	At3g29800	P-loop containing nucleoside triphosphate hydrolases superfamily protein	4				565.5	692.9	878.2	712.2	443.8	874.9	1004.5	774.4	95.6	163	158.8	139.133	544.1	626.3	268	479.467	193.1	131.6	372.1	232.267	481.6	253	455	396.533	204.5	281.4	315.9	267.267	183.8	407.1	252.7	281.2	297.6	174.5	234.1	235.4	317.7	188	438.7	314.8	552.6	2609.3	717.4
245226_at	At3g29970	B12D protein		Accession only	NA		41.2	60.4	77	59.5333	4.9	20.7	42.7	22.7667	68.9	97.8	108.8	91.8333	125.6	88.4	50.3	88.1	50.2	88.2	56.8	65.0667	37.9	61.3	71.9	57.0333	46.9	17.5	27.3	30.5667	5.2	47.1	10.5	20.9333	118.5	163.3	78.5	120.1	62.5	98.3	57.6	72.8	159.2	62.9	115.9
245227_s_at	At1g08410	P-loop containing nucleoside triphosphate hydrolases superfamily protein					46.5	42.9	51.8	47.0667	85.3	56	66.4	69.2333	58.9	49.7	67.9	58.8333	62.9	66.7	39.8	56.4667	66.1	79.4	65.5	70.3333	62.9	98.6	58.5	73.3333	122.7	144.5	211	159.4	195.1	136.2	87.1	139.467	46.7	52.2	40	46.3	45.3	92.1	39.2	58.8667	182.3	147.1	99.8
245228_at	At3g29810	COBRA-like protein 2 precursor		Accession only	NA		95.3	113.1	75.9	94.7667	109.1	48.9	54.5	70.8333	30.9	32	78.6	47.1667	51.2	56.9	22	43.3667	211.2	145.8	157.7	171.567	156.2	78.1	182.8	139.033	92.2	71.2	173.9	112.433	80.1	146.6	94.9	107.2	26.3	38.1	54.7	39.7	21.1	19.9	39.4	26.8	68.1	3.9	94.4
245229_at	At4g25620	hydroxyproline-rich glycoprotein family protein					406.1	130.4	285.9	274.133	149.5	199.2	263.9	204.2	100.4	95.7	161.9	119.333	102.2	137.2	142.5	127.3	260.6	245.2	194.4	233.4	218.5	305.6	267.7	263.933	205.7	206.9	251.2	221.267	269.7	228.8	186.1	228.2	108.5	138	244.5	163.667	81.9	198.1	146.2	142.067	257.7	182.8	177.8
245230_at	At4g25610	C2H2-like zinc finger protein	4				56.4	60.7	37.3	51.4667	110	89	133.3	110.767	103.2	194	181.7	159.633	51.5	83.1	126.3	86.9667	119.4	206.2	92.4	139.333	83.1	76.9	66.3	75.4333	95.1	88.8	128.9	104.267	257.7	107.9	115.3	160.3	91.4	73.2	63	75.8667	60.7	221.3	97.6	126.533	163.5	80.1	261
245231_at			1				538.5	340.4	469.2	449.367	435.4	431.7	299	388.7	257	289	375.3	307.1	421.1	466.6	575.4	487.7	488.4	339.4	314.3	380.7	457.2	453.8	288.7	399.9	228.1	438.2	433.7	366.667	252.6	397.1	491.8	380.5	427.7	418.3	403	416.333	592	447.8	457	498.933	230	253.8	376.5
245232_at	At4g25590	actin depolymerizing factor 7	4				99.4	71.7	50.6	73.9	100.4	184.9	116.2	133.833	94.3	141.6	64.9	100.267	89.3	122.2	98.3	103.267	70.3	76.5	30	58.9333	48.6	102.5	53.4	68.1667	126.9	133.3	140	133.4	276.9	128.7	296.7	234.1	129.9	144.3	98.7	124.3	134.2	97.2	112.2	114.533	199	192	117.4
245233_at	At4g25580	CAP160 protein	4				294.7	311.8	423.7	343.4	376.3	433.2	453.9	421.133	60.9	48.9	106.8	72.2	129.2	155.9	258.1	181.067	448.2	354.8	383.1	395.367	272.2	387.2	371.6	343.667	493.1	706.5	496.4	565.333	339.6	438.2	447.7	408.5	112.6	137.4	138.1	129.367	455.5	375.1	126.6	319.067	258.1	515.9	405.2
245234_at	At4g25560	myb domain protein 18		Accession only	NA		348.8	348.6	261.6	319.667	329.9	210.2	340.8	293.633	273.6	407.9	196.6	292.7	832.8	650.2	430.6	637.867	274.7	628.1	259.1	387.3	253	375.5	271.6	300.033	470.1	295.1	371.5	378.9	565.9	404.3	378.4	449.533	346.1	717	285.6	449.567	270.8	674.9	327.8	424.5	867.9	354.5	673.7
245235_at	At4g25550	Cleavage/polyadenylation specificity factor, 25kDa subunit					597.6	606.3	591.7	598.533	692.2	621.3	729.2	680.9	853.1	759.1	889.6	833.933	522.3	458.3	616.1	532.233	733.5	1059	791.4	861.3	657.8	694.4	786.4	712.867	696.1	709.8	743.3	716.4	624.1	933.3	768.6	775.333	1313.8	991.6	832.2	1045.87	967.2	768.7	819.1	851.667	703.1	664.8	623.9
245236_at	At4g25540	homolog of DNA mismatch repair protein MSH3					89.1	42.1	87.9	73.0333	60.2	62.9	75.1	66.0667	72.1	47.3	92.9	70.7667	86.5	68.3	77.6	77.4667	65.8	44.1	62.1	57.3333	66.9	60	63.6	63.5	42.5	36.2	47.7	42.1333	49.7	76.5	101.3	75.8333	252.4	212	102.6	189	174.7	90.6	57.1	107.467	5.4	42.2	20.4
245237_at	At4g25520	SEUSS-like 1		Accession only	NA		521.9	685.1	503.1	570.033	527.8	606.5	578.8	571.033	1090.6	963.4	1127.6	1060.53	601.2	805.8	623.3	676.767	407.1	581.6	437.6	475.433	416	345.4	471.6	411	289.6	536.4	338.7	388.233	485.1	423.1	614.5	507.567	589.8	529.3	474.4	531.167	674.3	858.8	628.2	720.433	537.6	423.4	751.2
245238_at	At4g25570	Cytochrome b561/ferric reductase transmembrane protein family				108	407.6	566	295.8	423.133	336.8	518.6	555.2	470.2	71.5	185.8	76.7	111.333	195.4	132.7	313.4	213.833	248	85.9	229.4	187.767	430.8	297.4	335.6	354.6	184.9	415.6	338.9	313.133	268.2	370.1	376.7	338.333	32.2	62.6	131.5	75.4333	48.9	37.1	309.1	131.7	283.9	121.2	98.8
245239_at	At4g25530	FLOWERING WAGENINGEN	4				443.5	361.6	314.9	373.333	348.2	318.9	257.1	308.067	241.7	218.5	362.8	274.333	242	295	193.6	243.533	377.2	307.7	425	369.967	371.8	286.9	394.9	351.2	214.7	341.5	337.9	298.033	191.8	220.1	253.5	221.8	359.6	344.8	355.6	353.333	298	299.7	271.2	289.633	143.8	110.7	231.7
245240_at	At1g44510	transposable element gene	4				822.7	698.3	501.1	674.033	774	418.8	553.1	581.967	412.1	407.5	659.4	493	373.8	332.8	612.1	439.567	439.7	271.6	579.9	430.4	450.3	208.9	498.1	385.767	494.2	1019.1	316.4	609.9	642.3	546.6	677.3	622.067	238.8	225.4	492.1	318.767	413.2	431.2	504.9	449.767	538.2	673.4	502
245241_at	At1g44478	Cyclophilin	4				216	122.1	185.3	174.467	202.6	367.5	282.7	284.267	246.3	557.6	526.6	443.5	224.7	289.3	563.1	359.033	277.3	588.8	320.8	395.633	197.3	340.8	213.9	250.667	381.9	518.8	283.6	394.767	489.6	451.6	480.4	473.867	380.5	355.4	181.6	305.833	546.2	299	197.1	347.433	284.2	472.2	679.9
245242_at	At1g44446	Pheophorbide a oxygenase family protein with Rieske [2Fe-2S] domain		Accession only	NA	89	274.8	226.9	202.6	234.767	254	161.4	190	201.8	253.9	263.8	235.2	250.967	506.7	422.7	399.8	443.067	256.7	328.3	276.7	287.233	232.1	245.6	376.1	284.6	227.8	268.1	509.7	335.2	258.6	227.5	349.2	278.433	225.5	154	188.9	189.467	349.9	676.1	274	433.333	297.2	276.4	429.1
245243_at	At1g44414	unknown protein; Has 29 Blast hits to 29 proteins in 12 species: Archae - 0; Bacteria - 4; Metazoa - 0; Fungi - 0; Plants - 25; Viruses - 0; Other Eukaryotes - 0 (source: NCBI BLink).					273.2	226.7	219.7	239.867	332.9	373	299.8	335.233	630.9	457.1	508.8	532.267	314.1	355	319.5	329.533	380	514.4	379.9	424.767	325.6	318.9	339.4	327.967	278.1	364	390.2	344.1	170.7	283.9	314.7	256.433	431.5	434	385.9	417.133	404.7	550.4	428.1	461.067	379.5	207.7	349.3
245244_at	At1g44350	IAA-leucine resistant (ILR)-like gene 6		Accession only	NA		104.6	121.8	115.4	113.933	145.8	84.9	86.1	105.6	136.8	184.6	206.6	176	148.8	162	100	136.933	128.8	242.4	164.4	178.533	112.4	156.6	125.9	131.633	125.5	202.4	247.4	191.767	342.4	203.3	213.8	253.167	196.9	194.9	180.5	190.767	153.3	169	64.6	128.967	182.9	149.5	222.9
245245_at	At1g44318	Aldolase superfamily protein	4				340.4	397.9	266.7	335	382.9	617.1	329.1	443.033	449.9	203.2	481.3	378.133	350.5	336.2	254.2	313.633	745.3	1299.5	651.4	898.733	418.7	280.5	529.6	409.6	347.5	573.9	440.5	453.967	752.4	769.4	649.5	723.767	1514.4	983.4	496.1	997.967	1103.9	2099.9	769.4	1324.4	900.9	404.1	753
245246_at	At1g44224	ECA1 gametogenesis related family protein	4				323.8	306.5	271.6	300.633	281.5	239	251.5	257.333	112.3	128.2	98.1	112.867	172.7	156.9	195.1	174.9	175.3	195.7	187.9	186.3	173.6	246.9	198	206.167	271	286.7	453.1	336.933	352.6	231.2	243.8	275.867	212.4	171.5	202.6	195.5	139.4	184.4	200.6	174.8	155.5	220.8	201.8
245247_at	At4g17230	SCARECROW-like 13					50.6	42.9	56.8	50.1	51.4	82.9	61.3	65.2	91.2	121.5	142.9	118.533	33.4	49.4	50.6	44.4667	95.3	99.2	89.6	94.7	88.4	60.1	102.3	83.6	102	63.8	208	124.6	76.1	104.4	140.3	106.933	74.1	90.5	79.5	81.3667	78.4	79.4	82.4	80.0667	253.4	80.8	118.2
245248_at	At4g15415	Protein phosphatase 2A regulatory B subunit family protein					615	468.2	360.9	481.367	467.2	459.9	428.8	451.967	453.6	407.5	436.7	432.6	357.7	272.3	395	341.667	336.1	369.7	411.4	372.4	381.9	328.3	593.3	434.5	127.5	380.8	213.1	240.467	341.9	199.3	296.9	279.367	417.4	390.5	443.6	417.167	433.5	397.5	387.6	406.2	288	313.8	285
245249_at	At4g16760	acyl-CoA oxidase 1		Accession only	NA	24	544.5	663.8	433.7	547.333	626.4	1126.8	716.2	823.133	272.4	498	379	383.133	229.1	297.3	827.7	451.367	274.4	348.5	365.2	329.367	285.3	304	195.6	261.633	653.5	577.2	179.7	470.133	492.7	624.5	863.4	660.2	387.8	485.6	400.8	424.733	215	315.2	318.2	282.8	438.6	178.9	208.4
245250_at	At4g17490	ethylene responsive element binding factor 6		Accession only	NA	41	34.8	7.9	15.1	19.2667	52.6	44.5	37.3	44.8	66.8	67.6	91.9	75.4333	21.1	44.5	58.3	41.3	36.3	58.9	37.1	44.1	33.6	13.7	101.6	49.6333	51.5	87.9	105.2	81.5333	34.7	2.6	12.4	16.5667	142.1	102.7	71.5	105.433	117.7	89.4	62.7	89.9333	126.3	40	121.3
245251_at	At4g17615	calcineurin B-like protein 1				41	546.6	553.1	659.7	586.467	536.5	366.3	639.2	514	557.7	1542.4	609	903.033	1061.4	1133.5	1288.9	1161.27	1344.7	776.3	1176.4	1099.13	1084.5	1161.4	1592.8	1279.57	1221.6	1324	1433.1	1326.23	215.3	630.4	1143.9	663.2	648.6	413.3	672.9	578.267	507.1	486.2	1285.1	759.467	234.3	2642.1	771.1
245252_at	At4g17500	ethylene responsive element binding factor 1		Nitrogen*Accession	10	67	812.6	1328.3	815.3	985.4	983.5	979.7	1136.7	1033.3	1090.7	573.5	940.9	868.367	765	744	1220.1	909.7	2862.9	3748.5	2261.7	2957.7	2729.2	1730.8	2358.6	2272.87	680.1	800.3	502	660.8	1775.7	937.4	918.9	1210.67	2513	1790.4	1967.2	2090.2	4350.4	2837.2	1460.9	2882.83	928.3	454.8	1305.8
245253_at	At4g15440	hydroperoxide lyase 1	4				1428.1	2179.6	1357.6	1655.1	1045.2	2627.4	1850.7	1841.1	689.8	1820.1	1503	1337.63	1810.4	1873.4	1362.1	1681.97	591.1	778.4	631.7	667.067	1388.4	334.7	975.6	899.567	727.3	940.2	1139.7	935.733	562.4	595.7	1284.5	814.2	1188	742.3	611.5	847.267	1573.3	643.4	1136.4	1117.7	772.1	1308.9	1737.1
245254_at	At4g14680	Pseudouridine synthase/archaeosine transglycosylase-like family protein				41	211.1	112.1	112.5	145.233	235.9	289.1	185.3	236.767	345	365.6	357.7	356.1	213.3	239.8	266	239.7	39.3	85.6	81.4	68.7667	122	100.5	138.5	120.333	91.6	170	317.6	193.067	132.5	361.4	105.8	199.9	62.5	72.6	77.3	70.8	107	64.3	47.3	72.8667	115.9	343.1	530.3
245255_at	At4g14110	COP9 signalosome, subunit CSN8					257.4	440.5	373.2	357.033	563.4	245	368.8	392.4	431.5	157.3	336.6	308.467	2163.8	1850.6	174.1	1396.17	152	306.4	181.7	213.367	117.9	193.4	61.3	124.2	484.8	245.9	155.2	295.3	683.7	414.9	310.2	469.6	435.9	859	192.9	495.933	427.2	403.2	119.4	316.6	216.3	205.6	112.3
245256_at	At4g15090	FRS (FAR1 Related Sequences) transcription factor family					210.7	231.3	229.4	223.8	161.3	313.9	254.7	243.3	283.8	294.7	194.8	257.767	481.5	376.7	315	391.067	439.6	633.7	371.7	481.667	396.9	243.7	240.4	293.667	289.7	173.4	53.8	172.3	199.3	287.6	193.3	226.733	256.4	251.7	288.8	265.633	358.1	213.9	272.7	281.567	342.6	247.4	240.3
245257_at	At4g14640	calmodulin 8					337.9	176.1	319.4	277.8	264.6	277.5	304.7	282.267	582.6	412	472.4	489	497	462.8	368.2	442.667	409.9	490.7	317.4	406	389.7	354	329	357.567	316.5	233.2	224.7	258.133	321.1	276.2	310.5	302.6	353.2	458.2	427.9	413.1	539.7	487.1	475.2	500.667	290.5	234.2	272.4
245258_at	At4g15340	pentacyclic triterpene synthase 1		Accession only	NA	25	1632.5	1235	1391.6	1419.7	1391.7	1385.3	1155.8	1310.93	2644.2	1768.3	2749.4	2387.3	1322.2	1148.1	1201.1	1223.8	789.8	1905.5	819.6	1171.63	676.7	1085.8	640.3	800.933	1441	1445.7	737.4	1208.03	1206.3	1189.5	1093.9	1163.23	1990.2	2752.2	1491.5	2077.97	2222.3	2434.3	702.6	1786.4	1644	1665.8	1618.2
245259_at	At4g14150	phragmoplast-associated kinesin-related protein 1					2520.6	2717.6	2443.1	2560.43	3066.6	2313.6	2628.6	2669.6	4699.5	3129.2	3856.8	3895.17	2286.4	3187.8	2739.2	2737.8	1744.7	1091.7	1978.8	1605.07	2156.2	1203	1280.4	1546.53	922.3	1472.9	1259.2	1218.13	1651	1898.4	2146.5	1898.63	2733.4	1926	3262.7	2640.7	4869.7	3272.9	3480	3874.2	1214	1420.1	2571.6
245260_at	At4g16360	5'-AMP-activated protein kinase beta-2 subunit protein					723.5	686.3	794.9	734.9	753.5	824.8	762.7	780.333	539.2	961.2	548.2	682.867	899.5	772.2	665.3	779	1224.6	1039.6	1235	1166.4	1314.7	1040.4	1453.5	1269.53	1140.7	1180.3	1366.7	1229.23	572.4	1143.6	1122	946	767.7	636.1	1003.4	802.4	671	514.4	1088.4	757.933	776	2516.6	2172.8
245261_at	At4g14385	FUNCTIONS IN: molecular_function unknown; INVOLVED IN: biological_process unknown; LOCATED IN: vacuole; EXPRESSED IN: 24 plant structures; EXPRESSED DURING: 15 growth stages; CONTAINS InterPro DOMAIN/s: Histone H4 acetyltransferase, NuA4 complex, Eaf6 (InterPro:IPR015418); Has 30201 Blast hits to 17322 proteins in 780 species: Archae - 12; Bacteria - 1396; Metazoa - 17338; Fungi - 3422; Plants - …		Accession only	NA		2.7	46.6	44.3	31.2	21.9	2.5	33.5	19.3	8.5	0.9	10	6.46667	13.5	8.1	13.5	11.7	11	5.5	8.8	8.43333	9.7	7.5	21.4	12.8667	10.4	3.5	67.5	27.1333	235.8	60	66.7	120.833	14.6	27.2	7.1	16.3	11.3	11.4	6.3	9.66667	98.3	8.2	53.9
245262_at	At4g16563	Eukaryotic aspartyl protease family protein					334.2	362.1	317.2	337.833	348.8	497	413.8	419.867	744.6	603.7	717.8	688.7	491.8	440.8	428.4	453.667	366.1	513.4	408.9	429.467	330.8	287.7	400.5	339.667	294.3	430.1	222.2	315.533	223.9	299.6	358.5	294	1352.8	1384.1	678.2	1138.37	1297	777.7	695	923.233	282.7	341.2	541.7
245263_at	At4g17740	Peptidase S41 family protein					1031	624.7	480.8	712.167	457.8	534.7	573.8	522.1	205.1	562.7	262.5	343.433	331.2	411.7	420	387.633	459.5	345	471.1	425.2	302.2	427.4	334.4	354.667	310.6	445	232.8	329.467	232.9	394.4	467.4	364.9	309.8	308.1	283.2	300.367	230.8	207	266.1	234.633	357.3	330.8	577.6
245264_at	At4g17245	RING/U-box superfamily protein					130.3	128.8	138.5	132.533	86.3	123.9	92	100.733	132.7	137	146.8	138.833	94.7	69.8	93.1	85.8667	122.9	122.6	101.8	115.767	76.3	88	134.2	99.5	98.2	100.9	148.7	115.933	206	105.5	118.5	143.333	129.7	158.3	157.3	148.433	137.4	190.4	136.3	154.7	241.7	190.8	116.7
245265_at	At4g14400	ankyrin repeat family protein	4				1.4	55.3	4.4	20.3667	42.7	56.4	23.9	41	22.2	12.1	5.9	13.4	34.3	22.5	28.4	28.4	15.7	15.8	28.5	20	46.5	45	9.9	33.8	39.9	75.1	206.5	107.167	195.3	19.8	53.1	89.4	4	25.2	25.2	18.1333	21.8	26.4	29.4	25.8667	53.5	26.8	15.1
245266_at	At4g17070	peptidyl-prolyl cis-trans isomerases		Accession only	NA	107	473.6	461	328.1	420.9	570.6	436.7	379.5	462.267	348.9	251.9	233	277.933	245.2	172.3	414.9	277.467	189.2	96.4	169.3	151.633	200.2	246.8	201.4	216.133	77.4	68.8	207.7	117.967	9.3	108.3	30.9	49.5	263.1	233.5	537.1	344.567	323.6	341.1	525.3	396.667	169.8	104.3	87.6
245267_at	At4g14060	Polyketide cyclase/dehydrase and lipid transport superfamily protein		Accession only	NA	1	152.2	138	143.7	144.633	129.9	167	147.9	148.267	123.3	125.7	54.6	101.2	134.8	116.5	95.1	115.467	51	143	87.2	93.7333	83.9	116.2	101.6	100.567	34.6	70.2	25.7	43.5	20.2	8	83.5	37.2333	121.8	262	112.9	165.567	135.3	206.8	102.7	148.267	204	4.5	46
245268_at	At4g16570	protein arginine methyltransferase 7					219	131	247.4	199.133	236.1	96.9	165	166	177.3	146.5	160	161.267	141.6	152.7	140.1	144.8	147.5	180.9	212	180.133	100.6	198.2	124.6	141.133	87	147.8	279.2	171.333	130	139.7	156.1	141.933	84	64.9	116.5	88.4667	137.5	154.4	178.8	156.9	78.4	55.1	9.7
245269_at	At4g14500	Polyketide cyclase/dehydrase and lipid transport superfamily protein				121	28.1	86	49.6	54.5667	8.3	16.6	50.8	25.2333	30.2	11	14.9	18.7	37.4	36.6	38.9	37.6333	19.2	26.8	26.2	24.0667	31.5	24	86.7	47.4	33.8	31.5	6.3	23.8667	258.4	22	163.4	147.933	9.8	19.5	27.4	18.9	1.7	15.4	11.8	9.63333	7.9	15.5	2.8
245270_at	At4g14960	Tubulin/FtsZ family protein		Accession only	NA	122	231.8	272.8	133.1	212.567	160.8	258.8	159.4	193	104.6	163.8	102.8	123.733	150.9	122.4	208.9	160.733	86.2	78.7	75	79.9667	137.5	101.2	198.6	145.767	82.8	145.9	230.6	153.1	18.2	102	110	76.7333	74	88.6	58.6	73.7333	124.5	183	157.1	154.867	156.9	73.9	73.1
245271_at	At4g16430	basic helix-loop-helix (bHLH) DNA-binding superfamily protein					184.9	276.1	169.7	210.233	302.8	350.8	193.3	282.3	284.5	288.9	266.9	280.1	214.8	155.1	202	190.633	364.5	464.1	384.9	404.5	376.5	439.9	393.4	403.267	336.8	222.4	98.6	219.267	366.9	311.9	230.6	303.133	421.1	428.5	280.2	376.6	615.4	386.2	451	484.2	331.3	301	322
245272_at	At4g17250	unknown protein; BEST Arabidopsis thaliana protein match is: unknown protein (TAIR:AT5G47580.1); Has 31 Blast hits to 31 proteins in 6 species: Archae - 0; Bacteria - 0; Metazoa - 0; Fungi - 0; Plants - 31; Viruses - 0; Other Eukaryotes - 0 (source: NCBI BLink).	4				87.4	21.6	74	61	54.3	12.7	100.1	55.7	123.4	126.7	175.9	142	118.9	134.7	71.9	108.5	82.4	133.2	76.6	97.4	75.2	68	5.5	49.5667	18.1	88.1	11.8	39.3333	41.2	46.1	40.7	42.6667	245.4	272.9	164.7	227.667	238.5	214.9	117.2	190.2	71.5	50.2	73.6
245273_at	At4g14950	SNARE associated Golgi protein family					216.5	220.8	131.8	189.7	240.1	202	139	193.7	244	276.6	463.3	327.967	194.5	165.8	176.5	178.933	224.6	316.8	262.7	268.033	224.8	167.3	217.9	203.333	314.8	418.8	182.9	305.5	530.2	361.5	305.5	399.067	371.3	474.3	408.1	417.9	806.7	732.9	455.6	665.067	279.1	241.3	241
245274_at	At4g14360	S-adenosyl-L-methionine-dependent methyltransferases superfamily protein					164.9	194.8	248.6	202.767	197.3	322.2	165.2	228.233	83	71	44.5	66.1667	90.9	104.7	105.6	100.4	43.3	82.4	65.7	63.8	65.4	108.9	54.3	76.2	68.5	6.9	40.6	38.6667	29	105.4	71.6	68.6667	36.8	78.6	63.9	59.7667	79.8	45.7	68.5	64.6667	162.9	54.3	113.5
245275_at	At4g15210	beta-amylase 5		Accession only	NA		14.1	9.3	40.3	21.2333	10.9	19.3	29.4	19.8667	31.8	20.7	37.5	30	39.3	47.6	10.9	32.6	13.4	23.2	16.9	17.8333	12.6	33.6	18.6	21.6	33	33.9	64	43.6333	452.7	23.6	92.1	189.467	48.8	29.9	23.8	34.1667	8	12.3	9.9	10.0667	48.2	52.4	122.5
245276_at	At4g16780	homeobox protein 2					312.2	185.7	280.3	259.4	280.3	189.5	223.2	231	249.3	167.7	211.3	209.433	254.9	273.8	173.7	234.133	150.5	211.3	160.4	174.067	203.9	361.8	211.7	259.133	187.1	280.3	325.4	264.267	162.1	235.3	189.9	195.767	154.1	214	173.5	180.533	140.7	240.2	148.6	176.5	171.2	53.7	104.6
245277_at	At4g15550	indole-3-acetate beta-D-glucosyltransferase					158.8	120	136.2	138.333	143.1	133.4	164.1	146.867	147.7	154.4	161.6	154.567	126.1	111.7	128.8	122.2	52.7	67	51.8	57.1667	106.5	67.4	142	105.3	77.4	70.1	195.7	114.4	42.5	61.7	7.7	37.3	135.4	139.3	150.9	141.867	158.6	148.9	150.3	152.6	100.3	59.3	112.5
245278_at	At4g17730	syntaxin of plants 23		Accession only	NA		28.7	84.7	97.7	70.3667	91.3	123.8	92.5	102.533	90.8	80.3	73.8	81.6333	72.1	102	59.9	78	163.8	144.7	154.1	154.2	117	199.1	88.7	134.933	263.8	174.8	307.6	248.733	66.5	226.6	183.8	158.967	79.5	82.5	75.9	79.3	167.2	77	168.4	137.533	169.3	1012.6	166.2
245279_at	At4g17270	Mo25 family protein					436.6	380.8	390.3	402.567	291.8	549.6	376	405.8	189.8	215.1	131.4	178.767	326.9	343	314.3	328.067	479.1	325.3	568.1	457.5	566.2	448.8	1011.2	675.4	444	486.3	488.4	472.9	209.8	385.6	490.4	361.933	313.1	304.7	486.7	368.167	346.6	417.2	591.4	451.733	218.7	438.1	310.5
245280_at	At4g16845	VEFS-Box of polycomb protein		Accession only	NA		239.8	161.2	292	231	304.7	186.2	300.9	263.933	474	1199.6	1014	895.867	1564.2	914.6	543.3	1007.37	450.8	792	435.6	559.467	547.9	993.5	282.2	607.867	1119.4	246.3	186.8	517.5	546	752.9	545.9	614.933	503.1	419.3	307.3	409.9	295.6	173.8	257.6	242.333	1667.3	352.6	1596.9
245281_at	At4g15560	Deoxyxylulose-5-phosphate synthase				89	512.5	364	409	428.5	377.4	278.8	379.4	345.2	270	596.5	600.1	488.867	301.4	349.1	421.9	357.467	558	379.5	625	520.833	600	359.9	490.7	483.533	497.4	562.4	539.9	533.233	629.6	400.7	407.3	479.2	469.4	445.5	510.9	475.267	567.3	431.1	526.1	508.167	288.3	337	645.1
245282_at	At4g14990	Topoisomerase II-associated protein PAT1					179.2	161.8	160.5	167.167	213.4	218.1	244.3	225.267	514.1	517.2	383.8	471.7	501.3	602	449.7	517.667	367.8	583	406.1	452.3	433.6	344.1	455.9	411.2	240.5	245.7	323.2	269.8	108	244.7	251.5	201.4	451.5	455.5	361.2	422.733	552.4	538.3	416.7	502.467	272.6	278.2	332.4
245283_at	At4g13980	winged-helix DNA-binding transcription factor family protein		Accession only	NA		35.2	83.6	34.9	51.2333	31.7	69.6	37.1	46.1333	135.2	39	30	68.0667	37.7	25.8	35.9	33.1333	77	116.9	63.5	85.8	77.9	59.6	46	61.1667	18.6	57.3	7.5	27.8	236.9	42.8	139.7	139.8	43.4	43.2	50.5	45.7	76.1	62.7	38	58.9333	177.6	12	38
245284_at	At4g14210	phytoene desaturase 3				89	137.2	78.7	87.1	101	71.1	37.7	102	70.2667	116.2	108.5	80.4	101.7	105.7	92.9	81.4	93.3333	30.5	48.4	16.9	31.9333	20	57.5	24.2	33.9	61.2	6.9	55.1	41.0667	42.5	43.5	86	57.3333	65.3	119.4	85.5	90.0667	71.1	88.4	54.8	71.4333	58.2	25.2	63.2
245285_s_at			2				231.1	413.2	186.3	276.867	203.8	543.5	321.9	356.4	228.9	91.2	54.6	124.9	83.7	119.4	92.6	98.5667	41.9	81.1	59	60.6667	69.9	72.9	87.4	76.7333	45.4	117	117.2	93.2	179.8	37.7	135.7	117.733	35.6	66.5	17.3	39.8	53.3	60.1	58.7	57.3667	258.3	67.5	84.5
245286_at	At4g14880	O-acetylserine (thiol) lyase (OAS-TL) isoform A1					77.5	81.6	52.9	70.6667	73.1	146.6	91.6	103.767	188.3	128.9	122.6	146.6	115.9	92.3	67.3	91.8333	36.4	73.2	41.1	50.2333	35.9	83.6	112	77.1667	98	68	63.1	76.3667	7.8	47.3	47.6	34.2333	53.5	91.6	59.8	68.3	68.9	56.7	39.1	54.9	121.9	59.1	146.7
245287_at	At4g14910	HISTIDINE BIOSYNTHESIS 5B					11.9	45.7	31.6	29.7333	55	39	58.5	50.8333	220.4	127	73.3	140.233	158.7	191	123.9	157.867	57.6	100.6	49.9	69.3667	37.7	227.2	43.8	102.9	79.1	46.3	16.6	47.3333	18.3	56.2	6.7	27.0667	96.8	56.7	86	79.8333	47.9	72.2	30.7	50.2667	12.3	148.4	44.9
245288_at	At4g16420	homolog of yeast ADA2 2B					45.9	106.4	35.3	62.5333	60.4	87.5	91.3	79.7333	114.5	80.4	72.7	89.2	139.7	90	74.1	101.267	60.9	67.8	52.7	60.4667	65.3	103.9	134.5	101.233	29	60.5	198.9	96.1333	11.1	45.3	7	21.1333	105.9	68.8	110.5	95.0667	191.6	71.9	117.9	127.133	103.9	36.7	26.6
245289_at	At4g15470	Bax inhibitor-1 family protein				106	290.7	71.1	181.6	181.133	936.3	122	99.1	385.8	265	823.9	424.6	504.5	285.9	260.4	910.2	485.5	988.3	890.1	300.9	726.433	164.5	871.5	281.5	439.167	1086.4	401.1	494.7	660.733	777.8	1527.8	810.2	1038.6	143	140.4	146.5	143.3	181.2	72.6	148.9	134.233	168.1	335.4	207.3
245290_at	At4g16490	ARM repeat superfamily protein					405.8	462.6	389.2	419.2	483.7	364	641.5	496.4	588.5	833.6	1174.5	865.533	459.6	450.7	374.7	428.333	429.5	835.2	450.6	571.767	418.8	410.2	553	460.667	474.3	397.2	264.5	378.667	107	425.4	260.8	264.4	596.9	580.1	381.3	519.433	610.1	608.1	401.7	539.967	361.7	443.1	457.1
245291_at	At4g16155	dihydrolipoyl dehydrogenases		Accession only	NA		152.5	239	105	165.5	163.3	176.8	119.7	153.267	169.2	220.2	334	241.133	167.2	263.8	198.6	209.867	188	326.3	179.7	231.333	221.7	147	219.5	196.067	186.7	175.6	249.2	203.833	291.3	197	194.3	227.533	271.8	244.3	221.3	245.8	296.3	269.8	270.9	279	225.4	91.2	214.4
245292_at	At4g15093	catalytic LigB subunit of aromatic ring-opening dioxygenase family		Accession only	NA		204.8	145.5	176.5	175.6	224.8	123.8	102.7	150.433	649.4	754.3	483	628.9	540.3	431.3	408	459.867	203.5	219.3	309.8	244.2	881.8	189.7	845.6	639.033	190.1	234.3	495.9	306.767	339.2	220.4	304.9	288.167	273.9	350.3	302	308.733	304.4	397.1	350.5	350.667	560.4	104.2	134.1
245293_at	At4g16660	heat shock protein 70 (Hsp 70) family protein					2178.5	1684.5	1244.8	1702.6	1498.4	2237.2	1535.2	1756.93	2759.1	3656.3	3403	3272.8	2122.9	1951.4	2053.7	2042.67	1745.9	2113.8	1812.4	1890.7	2154	1124.9	2327.1	1868.67	1252.8	2369.6	1847.7	1823.37	1521.2	1327.6	1424.8	1424.53	2978.8	2145.3	2247.1	2457.07	3357	2913.7	1973.8	2748.17	1897.7	1790.3	3305.6
245294_at	At4g14340	casein kinase I		Accession only	NA		140.5	109.5	109.7	119.9	60.3	19	73.4	50.9	103.3	63.3	156.8	107.8	135.5	170.7	50.6	118.933	255.7	507.5	211.7	324.967	208	195.9	304.9	236.267	167.7	128.4	210.9	169	225	187.9	82.5	165.133	561.6	554.5	292.6	469.567	342.5	367.2	214.4	308.033	428.8	94.6	264.4
245295_at	At4g16100	Protein of unknown function (DUF789)					2037.4	1635	1828.4	1833.6	2251.6	1691.9	2222.5	2055.33	209.7	122.8	551.8	294.767	320.3	302.2	369.9	330.8	771.7	1174	870.3	938.667	1056.9	1525.3	1461.4	1347.87	1847.4	1494.1	525.1	1288.87	1498.9	2934.3	1267.2	1900.13	624.1	739.4	926.7	763.4	1026	593.4	1384.9	1001.43	748.1	1625.8	980.7
245296_at	At4g16370	oligopeptide transporter		Accession only	NA	106	337.3	285.1	282.1	301.5	328.6	275.3	187.1	263.667	656.2	1241.6	980.2	959.333	1224.4	1219.1	680.2	1041.23	477.5	619.8	478	525.1	543	368.3	599.6	503.633	630.6	733.9	540.4	634.967	802.4	472	487.2	587.2	1405.9	632.9	588.2	875.667	1987.4	927.8	941.7	1285.63	528.6	1251.2	1164.7
245297_at	At4g16510	YbaK/aminoacyl-tRNA synthetase-associated domain		Accession only	NA		1040.4	891.5	673.9	868.6	799.5	474.1	881.4	718.333	268.7	267.6	293.4	276.567	367	261.3	582.8	403.7	729.9	383	709.8	607.567	774.7	1214.5	1156.1	1048.43	645.8	633.9	592.2	623.967	374.3	916.6	653.7	648.2	267.3	289.1	533.3	363.233	212.2	393.6	700.7	435.5	578.3	1078.5	685.3
245298_at	At4g15010	Mitochondrial substrate carrier family protein					304.8	137.8	255.2	232.6	304.3	178	330.3	270.867	349.2	398.6	436.9	394.9	225.3	390.6	429.8	348.567	193.6	257.5	250.4	233.833	222.8	106.1	146.2	158.367	320.4	303.6	266.2	296.733	141.2	225	270.6	212.267	525.1	483.5	417.5	475.367	613.8	529.5	417.3	520.2	361.7	386.2	332.3
245299_at	At4g17530	RAB GTPase homolog 1C				123	917	1299.6	958.5	1058.37	919.7	1124.8	880.8	975.1	689.1	1155.9	875.2	906.733	1414.4	1261.8	950.8	1209	705.4	760.8	800.5	755.567	889.4	784.2	520.8	731.467	1137.3	1201.4	918	1085.57	871.1	1179.3	911.3	987.233	416	298.6	59.3	257.967	350.8	446	144.3	313.7	862.2	1964.5	1249.7
245300_at	At4g16350	calcineurin B-like protein 6					164.6	134.7	137.9	145.733	139.7	140	119.3	133	264.2	427.5	332.6	341.433	221.5	208.4	177.5	202.467	301.2	345.4	292.9	313.167	230.2	112.6	176.8	173.2	136.3	203.3	240.1	193.233	227.3	182.4	154.2	187.967	259.2	240.6	94.5	198.1	260.5	219.2	144.8	208.167	458.9	209.6	443.6
245301_at	At4g17190	farnesyl diphosphate synthase 2					180.7	226.9	168.7	192.1	184.7	201.9	159.3	181.967	202.3	196	186.6	194.967	162.8	176.5	116.4	151.9	110.2	153.2	174.3	145.9	172	108.7	290.9	190.533	113.9	92.5	243.7	150.033	41.8	105.4	138.4	95.2	185.2	144	180.3	169.833	279.2	198.8	194.3	224.1	60.5	73.3	136.8
245302_at	At4g17695	Homeodomain-like superfamily protein					172.2	309.5	247.9	243.2	269.9	275.5	258.7	268.033	79.1	42.2	69.6	63.6333	87.1	148.6	107.7	114.467	624.2	2397.1	388.8	1136.7	589	849.2	881.1	773.1	105.1	113.2	173.7	130.667	304.4	104.9	154	187.767	5422.1	5705.9	2363.4	4497.13	4568.2	6376.6	2554.4	4499.73	252.5	186.8	92.1
245303_at	At4g17010	unknown protein; Has 30201 Blast hits to 17322 proteins in 780 species: Archae - 12; Bacteria - 1396; Metazoa - 17338; Fungi - 3422; Plants - 5037; Viruses - 0; Other Eukaryotes - 2996 (source: NCBI BLink).					84.3	49.2	10.4	47.9667	85.7	19.6	14.3	39.8667	129.9	112.7	54.7	99.1	88	75.7	50.4	71.3667	40.6	71.7	7.8	40.0333	45.1	46.7	41.6	44.4667	48.9	27.8	7.8	28.1667	25.4	39.3	77.8	47.5	59.9	34.2	46	46.7	110.1	190.8	72.6	124.5	10.6	7	15.3
245304_at	At4g15630	Uncharacterised protein family (UPF0497)				106	104.2	54.8	109.7	89.5667	75.5	58.2	45.3	59.6667	138.8	102.4	192.1	144.433	164.7	143.5	51.3	119.833	73	141.9	59.2	91.3667	66.4	73.9	73.9	71.4	47.6	60.9	57.2	55.2333	104.1	51.7	92.4	82.7333	364.4	446.4	130.1	313.633	474.8	341.3	114.2	310.1	77.4	8	51.2
245305_at	At4g17215	Pollen Ole e 1 allergen and extensin family protein		Accession only	NA	67	48	41.4	93.1	60.8333	29.6	48.5	47.2	41.7667	1.2	10.1	16.2	9.16667	3.9	2.7	16.2	7.6	44.2	12.2	64.2	40.2	80.2	52.5	87.8	73.5	56.4	74.3	229.6	120.1	111.9	41.5	19.6	57.6667	1	2.3	8	3.76667	12.3	2.2	11.6	8.7	57.9	77.3	44.7
245306_at	At4g14690	Chlorophyll A-B binding family protein		Accession only	NA		118.1	104.3	118.7	113.7	181.2	127.1	99.3	135.867	218.3	185.6	193.9	199.267	182.7	182.5	132.4	165.867	135	185.3	182.4	167.567	199.8	59.6	208.7	156.033	28.1	76.5	39.5	48.0333	16.1	63.9	21.2	33.7333	170.5	112.3	182.5	155.1	250.1	221.4	238.5	236.667	8.7	18.3	178.2
245307_at	At4g16770	2-oxoglutarate (2OG) and Fe(II)-dependent oxygenase superfamily protein		Accession only	NA		297.6	613.8	681	530.8	350.5	752.1	579.5	560.7	465.1	113.8	140.2	239.7	546.4	547.7	137.8	410.633	381.3	231.2	286	299.5	233	460	214.7	302.567	342.3	278.2	273	297.833	626.1	354.8	369.4	450.1	104.5	203.7	170	159.4	90	153.5	159.5	134.333	557.8	286	144.1
245308_at	At4g17486	PPPDE putative thiol peptidase family protein		Nitrogen,Accession	13		432.8	369.5	305.9	369.4	349.4	201.5	178.6	243.167	269.5	412.7	254.5	312.233	235.2	221	241.2	232.467	280.6	284.6	201.2	255.467	179.7	380.4	219.7	259.933	371	230.1	449.4	350.167	158.9	189.3	258	202.067	113.6	136.8	186.7	145.7	193	129.4	135.2	152.533	167.1	122.5	109.8
245309_at	At4g15140	unknown protein; Has 26 Blast hits to 26 proteins in 10 species: Archae - 0; Bacteria - 0; Metazoa - 0; Fungi - 0; Plants - 26; Viruses - 0; Other Eukaryotes - 0 (source: NCBI BLink).					4855.3	4531.2	3182.9	4189.8	4221.7	4866.7	3512.9	4200.43	990	2080.4	1760.7	1610.37	241.2	452.3	3156.2	1283.23	2850.6	1257.3	2071.1	2059.67	1875.5	1655.8	1781.2	1770.83	944	4430.4	1996.5	2456.97	1031.2	1342.9	1749.8	1374.63	1756.9	553	3433.7	1914.53	2220.8	1022.1	3334.1	2192.33	699.8	1319.8	1684.5
245310_at	At4g13950	ralf-like 31					276.9	353.9	333.1	321.3	216.5	280.5	293.8	263.6	264.1	168.9	99.9	177.633	217.2	203.9	93.5	171.533	468.8	609.3	454.2	510.767	524.2	304.1	379.6	402.633	240.6	168.7	272.2	227.167	62.4	173.2	119.3	118.3	202.8	352.8	162.8	239.467	101.4	168.1	130.8	133.433	538.8	382.5	300.8
245311_at	At4g14320	Zinc-binding ribosomal protein family protein					436.6	542.7	581	520.1	432	482.3	602.4	505.567	263.9	294.3	216.1	258.1	488.9	384.1	371	414.667	439.8	271.8	416.2	375.933	434.3	517.4	515.5	489.067	643.1	362.8	427.9	477.933	617.5	419.7	400.1	479.1	189	482.3	285.6	318.967	132.6	300.5	348.2	260.433	292.5	286.4	117
245312_at	At4g14600	Target SNARE coiled-coil domain protein		Accession only	NA		307.3	239	356.3	300.867	255.3	258.3	290.2	267.933	334.6	349.7	316.3	333.533	435	483.9	311.1	410	289.8	352.4	325	322.4	470.4	385.7	254.2	370.1	371.7	182.2	321.4	291.767	299.3	213.5	161.8	224.867	278.4	343.1	307.1	309.533	309.7	424	321.3	351.667	160.5	203.4	203.4
245313_at	At4g15420	Ubiquitin fusion degradation UFD1 family protein					283.4	173.4	230.1	228.967	305.1	220.7	311.2	279	190.5	312.4	108.1	203.667	147.3	157.4	242.2	182.3	41.9	10	24	25.3	51.1	4.4	82.4	45.9667	132.1	73.7	104.5	103.433	155	73.4	12.2	80.2	327.3	160.5	298.6	262.133	241.8	268.3	406.7	305.6	68.8	55.3	112.4
245314_at	At4g16745	Exostosin family protein	4				1213.7	1367.8	1596.9	1392.8	1382	1780.4	1530.2	1564.2	1050.6	1232.8	872.5	1051.97	1160.7	932.2	990.1	1027.67	998.4	583.1	1226.2	935.9	1384.3	1111.4	1672.3	1389.33	1658.9	1338.8	816	1271.23	669.1	1090.5	1697.9	1152.5	549.4	586.9	927.8	688.033	394.6	419.5	1101.4	638.5	571.5	936.6	512
245315_at	At4g14800	20S proteasome beta subunit D2				122	340.2	255.4	254.3	283.3	216.5	195.8	250.8	221.033	1556.9	1005.5	892.6	1151.67	1728.7	1922.9	579.7	1410.43	254.9	484.8	234.2	324.633	286	202.1	347.7	278.6	313	294.3	293.6	300.3	454.2	183.2	320.7	319.367	1509	1585	790.8	1294.93	1057.5	1484.1	534.9	1025.5	1048.3	321.3	844.5
245316_at	At4g14000	Putative methyltransferase family protein		Accession only	NA		407.7	358.2	264.8	343.567	295.3	466.4	319.3	360.333	172.7	159.9	181.4	171.333	94.7	67.6	215.7	126	199.8	104.5	283.5	195.933	269.1	216.9	404.2	296.733	163	268.2	174.4	201.867	279.2	273	269.2	273.8	132.6	164.8	278.4	191.933	145.7	119	181.9	148.867	235	231.1	213.1
245317_at	At4g15610	Uncharacterised protein family (UPF0497)		Accession only	NA	67	1675.4	857.2	1759.8	1430.8	1061.5	400.4	1140	867.3	281	846.4	865	664.133	468.1	398.9	495.3	454.1	569.1	458.4	639.9	555.8	664	577.7	819.7	687.133	959.9	724	1018.2	900.7	1036.1	755.8	296.3	696.067	467.4	1037	806.8	770.4	244.3	727.4	767.1	579.6	532.2	466	519.2
245318_at	At4g16980	arabinogalactan-protein family					396.1	294.3	192.1	294.167	262.4	378.1	233.2	291.233	370.1	202.1	217.8	263.333	89.4	93.6	205.2	129.4	146.9	132.6	149.8	143.1	176.6	364.4	163.9	234.967	223.2	260.6	262.9	248.9	133.6	248.6	146.2	176.133	227.1	209.1	357.4	264.533	302	283.9	225.9	270.6	197.3	97.2	94.2
245319_at	At4g16146	cAMP-regulated phosphoprotein 19-related protein		Accession only	NA		29.5	18.1	45.5	31.0333	75.4	102.7	57	78.3667	8.9	27.9	34.1	23.6333	30.7	13.3	67.8	37.2667	27.8	29.1	62.6	39.8333	61.2	75.5	41.2	59.3	94.2	143	95.9	111.033	172.4	10.1	37.8	73.4333	10	21.9	35.2	22.3667	20.6	19.6	26.9	22.3667	17.2	57.1	66.6
245320_at	At4g16444	FUNCTIONS IN: molecular_function unknown; INVOLVED IN: biological_process unknown; LOCATED IN: endomembrane system; EXPRESSED IN: 24 plant structures; EXPRESSED DURING: 15 growth stages; CONTAINS InterPro DOMAIN/s: CHD5-like protein (InterPro:IPR007514); Has 30201 Blast hits to 17322 proteins in 780 species: Archae - 12; Bacteria - 1396; Metazoa - 17338; Fungi - 3422; Plants - 5037; Viruses - 0; …		Accession only	NA		238.6	146.9	278.7	221.4	203.9	215.8	221.9	213.867	159.4	144.4	190.3	164.7	242.5	176	354.3	257.6	172.7	271.7	207.1	217.167	220.7	155.1	186.8	187.533	323.4	386.1	463.2	390.9	304.9	319.6	313.4	312.633	157.7	254.1	180.5	197.433	197.4	230.8	265.9	231.367	174.8	248.1	286.8
245321_at	At4g15545	unknown protein; BEST Arabidopsis thaliana protein match is: unknown protein (TAIR:AT1G16520.1); Has 30201 Blast hits to 17322 proteins in 780 species: Archae - 12; Bacteria - 1396; Metazoa - 17338; Fungi - 3422; Plants - 5037; Viruses - 0; Other Eukaryotes - 2996 (source: NCBI BLink).		Accession only	NA		149.4	188.6	107.5	148.5	159.6	192.8	145	165.8	106.1	96.2	48.1	83.4667	116.6	111.7	55.9	94.7333	94.8	108.1	91.1	98	60	82.7	97.6	80.1	74.4	107.9	90.7	91	133	66.8	202.8	134.2	92.5	92.3	89.5	91.4333	103.2	138.3	89.8	110.433	80.7	110.3	125.4
245322_at	At4g14815	Bifunctional inhibitor/lipid-transfer protein/seed storage 2S albumin superfamily protein	4				447	496.7	325.6	423.1	528.5	410.3	517.8	485.533	307.3	1106.7	384.8	599.6	883.9	798.5	1598.4	1093.6	687.2	574.7	463	574.967	465.6	504	336.8	435.467	419.5	702.3	313.5	478.433	391.9	822.5	516	576.8	341.3	345.8	414.9	367.333	434.9	204.2	423.9	354.333	416.5	900.3	666.2
245323_at	At4g16500	Cystatin/monellin superfamily protein				124	875.8	824.9	1332	1010.9	820.8	760	1004.6	861.8	273.5	277.7	303.2	284.8	221.1	438.7	644.8	434.867	629.2	379.7	750.5	586.467	533.4	705.3	575.2	604.633	554.9	575	203.6	444.5	349.3	448.9	467.3	421.833	327.8	346.9	541	405.233	297.2	353.8	349.9	333.633	352.8	509.3	224.9
245324_at	At4g17260	Lactate/malate dehydrogenase family protein					218.3	491.9	400.5	370.233	580.3	764	461.3	601.867	713.3	81	213.3	335.867	127.8	114.5	117.6	119.967	243.9	507.3	74.2	275.133	2.4	1130.6	45.9	392.967	1163.3	438.3	204.2	601.933	452.1	1029.7	685.3	722.367	127.4	28.8	78.7	78.3	5.9	7.2	15.8	9.63333	581.7	817.4	39.8
245325_at	At4g14130	xyloglucan endotransglucosylase/hydrolase 15				122	502.8	212.8	664.8	460.133	509.5	194	519.1	407.533	83.9	383.2	316	261.033	65	35.3	48.3	49.5333	565.6	317.5	195.9	359.667	65.1	148.6	71.5	95.0667	218.4	42.8	76.4	112.533	92.7	83.7	165.7	114.033	532.1	238	372.5	380.867	2.9	41.3	68.6	37.6	353.6	156.5	727.7
245326_at	At4g14100	transferases, transferring glycosyl groups		Nitrogen*Accession	17		293.4	232.6	212.6	246.2	235	237.7	210.6	227.767	365.4	395.7	550.5	437.2	519.8	564	364.6	482.8	374.1	471.9	337.6	394.533	365.8	283.7	532.4	393.967	175.7	177.3	229.2	194.067	476.2	336.8	282.6	365.2	390.1	480.3	353.8	408.067	497.3	353	419.3	423.2	288.4	145	406.2
245327_at	At4g16850	unknown protein; BEST Arabidopsis thaliana protein match is: unknown protein (TAIR:AT1G31130.1); Has 30201 Blast hits to 17322 proteins in 780 species: Archae - 12; Bacteria - 1396; Metazoa - 17338; Fungi - 3422; Plants - 5037; Viruses - 0; Other Eukaryotes - 2996 (source: NCBI BLink).		Accession only	NA		1175.6	1124.6	1507.5	1269.23	1162.4	1027.2	1317	1168.87	445.8	332	640.4	472.733	203.4	152.3	696.6	350.767	1056	705.1	1084	948.367	752.3	1602	981.8	1112.03	967.6	1286.6	784.6	1012.93	1007.4	1059.6	1030.4	1032.47	594.5	544.4	820.8	653.233	432.3	417.6	862.7	570.867	457.1	942.1	703
245328_at	At4g14465	AT-hook motif nuclear-localized protein 20		Accession only	NA		1662.3	2411.4	2011.7	2028.47	2126.4	1519.4	2441.6	2029.13	3029.6	2382.2	2304.6	2572.13	1483.2	2282.4	2143.2	1969.6	1081.1	586.8	1098.4	922.1	1694.8	1135.4	2223	1684.4	871.1	1177.1	1136.3	1061.5	1016.6	1159.2	1118.7	1098.17	1941.5	1182.4	2783.4	1969.1	2812.6	2957.9	2236.7	2669.07	1505.6	1409.5	1633
245329_at	At4g14365	XB3 ortholog 4 in Arabidopsis thaliana					29	44.8	9.2	27.6667	27.6	110.3	35.9	57.9333	73.6	69.3	83.7	75.5333	67	63.1	42.5	57.5333	27.1	46.8	38	37.3	54.5	47.2	45.4	49.0333	32.3	11.3	14.8	19.4667	211.7	47.5	88.6	115.933	81	94.5	67.7	81.0667	118.4	122.9	49.3	96.8667	72.7	33.1	85.8
245330_at	At4g14930	Survival protein SurE-like phosphatase/nucleotidase					3552.5	3088	1963	2867.83	2266.6	1305.4	1689.5	1753.83	83	317	91.5	163.833	376.9	201.3	429.5	335.9	3075	828.5	2269.8	2057.77	3240.2	1785.8	5344	3456.67	1324.6	1294.1	4997	2538.57	727.2	1022.8	1248.5	999.5	312.8	271.4	1366.5	650.233	291.6	458	2941.4	1230.33	579.5	2052.6	387.6
245331_at	At4g14410	basic helix-loop-helix (bHLH) DNA-binding superfamily protein		Accession only	NA		294.6	247.5	207.4	249.833	301.9	235.5	298.9	278.767	564	550	630.8	581.6	485	401.1	361.7	415.933	427.9	507.5	335.8	423.733	345.4	164.5	326.5	278.8	235	360.5	98.5	231.333	372.6	257.3	188.1	272.667	622.7	524.6	524	557.1	526.6	643.1	373.8	514.5	352.3	225.1	516.2
245332_at	At4g15940	Fumarylacetoacetate (FAA) hydrolase family		Nitrogen*Accession	4	87	1125.4	445.3	614.7	728.467	783.6	356.7	583.1	574.467	311.8	710.9	809.7	610.8	559.1	645.2	644.6	616.3	338.4	405.5	708.2	484.033	418.3	230.8	252.9	300.667	470.4	637	494.5	533.967	403.2	287.7	402.3	364.4	559.6	497.9	462	506.5	478	490.9	604.9	524.6	468.9	504.7	417.7
245333_at	At4g14615	unknown protein; FUNCTIONS IN: molecular_function unknown; INVOLVED IN: biological_process unknown; LOCATED IN: endomembrane system; EXPRESSED IN: 24 plant structures; EXPRESSED DURING: 15 growth stages; CONTAINS InterPro DOMAIN/s: Protein of unknown function DUF2346 (InterPro:IPR018625); BEST Arabidopsis thaliana protein match is: unknown protein (TAIR:AT1G52825.1); Has 30201 Blast hits to 17322…		Accession only	NA	123	1135.1	776.2	924.9	945.4	982.8	997.4	795	925.067	1188.2	1163.5	1131.3	1161	822.5	742.4	615.1	726.667	579.9	1208.6	749.5	846	440.3	397	241.1	359.467	486.5	774.4	594.4	618.433	654.6	540.3	557.5	584.133	1152.8	748.9	609	836.9	1413.5	1833.8	538.9	1262.07	691.5	599.8	1231.3
245334_at	At4g15800	ralf-like 33		Accession only	NA	122	433.8	411.8	507.2	450.933	290.5	336.1	293	306.533	148.5	304.3	368.8	273.867	324.4	224.5	273.5	274.133	415.3	434	505	451.433	425.1	499.7	405.4	443.4	338.9	431.9	506.3	425.7	123.6	260.4	315	233	224	284.4	313.9	274.1	144	266.8	310.3	240.367	205.8	149.9	495.5
245335_at	At4g16160	Mitochondrial import inner membrane translocase subunit Tim17/Tim22/Tim23 family protein	4				464.9	407.9	444.3	439.033	422.1	369.4	353.5	381.667	195.1	306.8	257.5	253.133	423	474.5	557.9	485.133	554.2	270.1	533.4	452.567	344.9	687.8	531	521.233	826.5	528.1	353.9	569.5	553.4	527	648.6	576.333	179	230.2	307.8	239	247.4	194.4	364.7	268.833	409.4	430.9	496.1
245336_at	At4g16515	Encodes a root meristem growth factor (RGF). Belongs to a family of functionally redundant homologous peptides that are secreted, tyrosine-sulfated, and expressed mainly in the stem cell area and the innermost layer of central columella cells. RGFs are required for maintenance of the root stem cell niche and transit amplifying cell proliferation. Members of this family include: At5g60810 (RGF1), …					127.3	130.6	152.1	136.667	124.5	73.4	92.2	96.7	255.3	178.8	398.7	277.6	369.6	396.8	166.3	310.9	150.6	128.7	225.9	168.4	109.9	106.3	170.2	128.8	367.2	509.2	311.7	396.033	167.7	438.4	310.6	305.567	227.9	138.8	181.9	182.867	258.6	142.9	162.8	188.1	353.8	1260	168.9
245337_at	At4g16566	histidine triad nucleotide-binding 4					155.1	245.6	211.2	203.967	204.4	211.9	225.1	213.8	481.3	839.2	680.6	667.033	784.4	762.7	528.9	692	551.3	608	631.3	596.867	350.2	149.7	125	208.3	74.7	225.8	108	136.167	160.4	109.3	212.9	160.867	262.3	274.1	240.6	259	859.2	327.7	533	573.3	256.7	145.7	223.9
245338_at	At4g16442	Uncharacterised protein family (UPF0497)					1787.5	1389.9	1405.1	1527.5	1819.4	1909.4	1415.8	1714.87	4901.4	2974.8	3184.6	3686.93	2846.5	2167.8	1970	2328.1	1463.6	2648.3	1472.8	1861.57	1589.4	1630	1419.4	1546.27	1531.1	1500.4	1065.2	1365.57	1812.4	1654	1610.1	1692.17	2903.4	2747.9	2571.5	2740.93	2843.4	3827.2	1720.2	2796.93	1639	1437.8	1596.2
245339_at	At4g16120	COBRA-like protein-7 precursor					57.2	4.9	91.7	51.2667	24.6	10.1	15.9	16.8667	29.6	14.3	27.5	23.8	28	12.2	9.1	16.4333	26.8	24.8	46.6	32.7333	37.2	33.6	37.1	35.9667	22.1	76	71.5	56.5333	218.7	63.9	98	126.867	22.9	27.6	82	44.1667	14.7	11.9	24.5	17.0333	60.4	64	88.1
245340_at	At4g14420	HR-like lesion-inducing protein-related					247	157.1	175.4	193.167	152.7	193.8	174.8	173.767	181.1	177.3	315.2	224.533	143.2	127.3	174.2	148.233	175.5	240.3	194.9	203.567	211.5	209.6	321.5	247.533	204	226.7	281.6	237.433	254.1	221.2	209.9	228.4	297.4	305.2	248.8	283.8	172.8	250.7	203.8	209.1	146.9	169.3	156.3
245341_at	At4g16447	unknown protein; Has 30201 Blast hits to 17322 proteins in 780 species: Archae - 12; Bacteria - 1396; Metazoa - 17338; Fungi - 3422; Plants - 5037; Viruses - 0; Other Eukaryotes - 2996 (source: NCBI BLink).					4.2	17.9	13.9	12	10.4	58.7	4.6	24.5667	81.9	247.1	54.6	127.867	74.1	53.1	178.3	101.833	67.8	80.1	41.6	63.1667	46.6	74.8	72.2	64.5333	35.5	12.9	74.9	41.1	20.3	92.3	79.1	63.9	21.1	33.2	34.8	29.7	57.2	46.5	28.2	43.9667	99.5	72.8	33.5
245342_at	At4g16720	Ribosomal protein L23/L15e family protein				91	1194.2	1270.2	1122.5	1195.63	922.8	1389.9	1146.8	1153.17	974.5	491	518.4	661.3	631.7	563.9	540.2	578.6	541.3	733	586.6	620.3	680.4	788.7	1086.5	851.867	490.9	582.7	879.9	651.167	621.1	733.1	531.8	628.667	599.6	609.6	611.1	606.767	600.7	887.8	602.8	697.1	660.2	579.3	361.7
245343_at	At4g15830	ARM repeat superfamily protein					44.4	75.7	6.9	42.3333	48.4	129.6	29.1	69.0333	54.6	107.3	72.9	78.2667	226.9	178.8	104.9	170.2	71.7	61.7	58.1	63.8333	82.4	61.6	47.5	63.8333	40.9	61.5	31.7	44.7	42.2	105.5	118.3	88.6667	77.9	93.2	72.5	81.2	136.5	95.3	80	103.933	232.4	149.9	235.1
245344_at	At4g15475	F-box/RNI-like superfamily protein					332.5	223.9	584.2	380.2	274.9	248.1	300.6	274.533	137	118.9	56.5	104.133	288.4	260.6	128	225.667	339.4	134.3	254	242.567	196.7	289.1	165.7	217.167	104.3	39.9	106.7	83.6333	283.5	94.9	59.8	146.067	139.8	254	366.5	253.433	97.4	110.2	260.9	156.167	226.5	144.4	68.9
245345_at	At4g16640	Matrixin family protein	4				421.2	248.5	388.6	352.767	301.9	217.9	322	280.6	580	449.7	492.9	507.533	454.5	513.4	584.3	517.4	510.6	454	374.5	446.367	370	415.6	528.6	438.067	289.2	421.5	368.8	359.833	539.1	502.9	299.5	447.167	614.7	511.2	533.3	553.067	808.1	922.7	751.4	827.4	404.3	217	299.6
245346_at	At4g17090	chloroplast beta-amylase	4				37.8	31.9	73.3	47.6667	25.9	24.3	64.5	38.2333	31.9	33.5	31.6	32.3333	47.8	32.6	57.9	46.1	65.3	61.1	36.6	54.3333	42.2	42.8	97.4	60.8	48.1	64	129.8	80.6333	254.7	70.8	194.6	173.367	63.7	49.8	74.2	62.5667	49.4	20.4	48.6	39.4667	202.3	95.4	75.4
245347_at	At4g14890	2Fe-2S ferredoxin-like superfamily protein					140	128.1	113.1	127.067	117.6	163.8	130.9	137.433	332.2	262.9	279.8	291.633	249.1	185.4	111.8	182.1	145.4	278	136	186.467	137.7	75	488.6	233.767	76.1	97.6	232.7	135.467	79.3	47.7	51.3	59.4333	264	270.2	184	239.4	150.3	200.7	130.9	160.633	342.1	133.5	472.7
245348_at	At4g17770	trehalose phosphatase/synthase 5		Accession only	NA	25	866.6	624.1	1027.9	839.533	879.4	575.2	846	766.867	1521.2	1369.7	647.8	1179.57	1527.4	1846.5	782.4	1385.43	887	438.9	794.3	706.733	547.4	1366.4	352.5	755.433	1354.1	844.3	529.7	909.367	316.4	690.8	634.4	547.2	126.6	566.5	290.3	327.8	79.4	79.9	198.5	119.267	1454.4	3182.5	790.3
245349_at	At4g16690	methyl esterase 16		Nitrogen*Accession	2		241.2	223.1	180.3	214.867	205.5	189.4	230.4	208.433	245.3	237.7	274.4	252.467	203.6	222.6	119.8	182	103.1	139.4	86.9	109.8	109.1	189.3	182.4	160.267	101.1	177.8	296.3	191.733	281.7	123.3	97.1	167.367	182.1	225.5	191.5	199.7	171.3	306.3	155.7	211.1	85	41.8	124.1
245350_at	At4g16830	Hyaluronan / mRNA binding family					276.6	869.9	278	474.833	369.9	1103.1	836.5	769.833	439.7	256.3	362.1	352.7	206.5	366	292.5	288.333	126.9	229.9	141.8	166.2	208.1	159.2	217.5	194.933	85.2	204.4	20.3	103.3	149.7	306	317.4	257.7	310.6	307.1	176.6	264.767	477.6	263.1	347.3	362.667	276.7	130	184.7
245351_at	At4g17640	casein kinase II beta chain 2				87	523.5	395.3	690.8	536.533	623.5	261.6	649.3	511.467	50.5	67.8	227.9	115.4	166.7	194	150.7	170.467	1140.1	451.8	711.7	767.867	693.8	862.9	327.5	628.067	2261.3	886.3	937.5	1361.7	763.1	997.9	708	823	712.5	1240.1	831.2	927.933	282.1	401.1	856.5	513.233	681	1165	371.8
245352_at	At4g15490	UDP-Glycosyltransferase superfamily protein		Accession only	NA		145.6	161.7	241.2	182.833	165.7	154.9	217.5	179.367	1.2	18.7	13.1	11	57.1	25	38	40.0333	12.3	0.7	22.2	11.7333	20.5	1.4	9.5	10.4667	44.9	162.1	79	95.3333	103.1	62.4	126.5	97.3333	52.8	91.4	65.4	69.8667	44.9	32.3	47.8	41.6667	5	367.5	4.3
245353_at	At4g16000	unknown protein; BEST Arabidopsis thaliana protein match is: unknown protein (TAIR:AT4G15990.1); Has 30201 Blast hits to 17322 proteins in 780 species: Archae - 12; Bacteria - 1396; Metazoa - 17338; Fungi - 3422; Plants - 5037; Viruses - 0; Other Eukaryotes - 2996 (source: NCBI BLink).	4				386	305.6	352.7	348.1	257.4	280.9	310.6	282.967	111	92.4	166.9	123.433	130.9	128.7	123.3	127.633	309.6	203.3	300.8	271.233	327.1	378.8	321.7	342.533	296	206	463.4	321.8	201.8	326.6	195.7	241.367	224.6	269	344.5	279.367	175.6	301.3	208.4	228.433	283.1	204.3	208.4
245354_at	At4g17600	Chlorophyll A-B binding family protein				89	70.8	78.9	113.1	87.6	91.8	30.5	121.7	81.3333	22.6	8.3	90.7	40.5333	53.9	43.2	127.9	75	135.2	25.8	103.1	88.0333	138.7	121.2	98.4	119.433	67.2	33.5	146.9	82.5333	307	58.5	126.7	164.067	228.7	220.1	238.2	229	199.3	59	160	139.433	82.9	92.9	102.4
245355_at	At4g17390	Ribosomal protein L23/L15e family protein		Accession only	NA		1404.5	1145.8	2235.3	1595.2	1713.4	1674.5	1079.6	1489.17	174.2	576.3	619.7	456.733	808.3	806.7	1197	937.333	1619	940	2078	1545.67	2310.3	1461.4	1552.3	1774.67	1597	1597.2	1386.3	1526.83	1114.1	1008.8	931.8	1018.23	358.1	865.3	686.7	636.7	140.2	766.7	254.3	387.067	404.7	631.1	447
245356_at	At4g13940	S-adenosyl-L-homocysteine hydrolase		Accession only	NA		860.9	718.3	840.2	806.467	643.7	663.9	799.5	702.367	1058.2	1327.6	1365.1	1250.3	1376.1	1794.2	976.8	1382.37	992.9	1281.6	976	1083.5	1121.9	762.9	1059.1	981.3	669.2	890.8	837.2	799.067	981	717	929.4	875.8	2340	1736.4	1557.5	1877.97	1392.5	1441.2	950.2	1261.3	1520.7	1122.7	2145.1
245357_at	At4g17560	Ribosomal protein L19 family protein					123.9	186.7	204.4	171.667	158.7	149.6	240.6	182.967	103.7	79.2	82	88.3	104.1	71.2	97.6	90.9667	169.5	111.8	146.6	142.633	202.4	192.9	204.7	200	55.5	131.3	96.1	94.3	242.8	94.6	171.2	169.533	110.3	144.3	170.5	141.7	112	80.7	195.3	129.333	13	92.7	75.2
245358_at	At4g15900	pleiotropic regulatory locus 1					1084.1	1190.8	754.8	1009.9	526.9	1031.2	816.3	791.467	541.7	590.8	528.4	553.633	196.9	122.2	156.3	158.467	1023.4	278.7	825.5	709.2	977.1	405.5	1391.6	924.733	440.5	627.3	1385.5	817.767	143.4	291.3	344.8	259.833	348.8	84.3	678.4	370.5	466.1	338.4	1179.9	661.467	238	235.7	203.3
245359_at	At4g14430	indole-3-butyric acid response 10		Accession only	NA		541.1	632.3	500.6	558	587.2	572.7	459.7	539.867	1108.8	1250	1175.9	1178.23	1520.5	1278.9	890.2	1229.87	362	844.7	415.6	540.767	654.3	554.3	441.3	549.967	427.3	507	289.8	408.033	927.5	390.3	578.2	632	1146.1	1060.2	700.8	969.033	763.2	1075.2	444.7	761.033	638	560.5	783.4
245360_at	At4g16330	2-oxoglutarate (2OG) and Fe(II)-dependent oxygenase superfamily protein		Accession only	NA		310.7	169.2	181.6	220.5	246.6	196.7	171.2	204.833	710.6	630.6	1045	795.4	417.8	337.9	322.3	359.333	398.7	649.2	325.5	457.8	311.3	262.6	194.5	256.133	386.2	360.3	306.5	351	663.3	376.4	340.9	460.2	1026.4	782.3	480.7	763.133	1055.9	977.3	445	826.067	405.8	235.9	448
245361_at	At4g17790	SNARE associated Golgi protein family		Accession only	NA		171.2	196.1	108.3	158.533	116.5	152.4	104.9	124.6	478.1	319.1	259.7	352.3	291.1	499.7	255.4	348.733	156.5	271.5	150	192.667	223	164.1	172.2	186.433	143.8	143.6	193.9	160.433	357.5	174.2	164.9	232.2	271.6	446.1	215	310.9	406.7	454.4	230.7	363.933	185.3	111.3	238
245362_at	At4g17460	Homeobox-leucine zipper protein 4 (HB-4) / HD-ZIP protein		Accession only	NA		162.8	152.8	179	164.867	85.1	267.6	136.3	163	15.6	48	99.1	54.2333	40.6	48	87.3	58.6333	187.2	28.8	163.7	126.567	139.7	120.3	88.3	116.1	240	196.2	273.8	236.667	54.2	140.3	148.6	114.367	116.5	98.2	137.7	117.467	152.9	81.8	198.9	144.533	109.5	167.5	134.8
245363_at	At4g15120	VQ motif-containing protein				41	717.7	479.6	403.6	533.633	582.6	501.8	492.6	525.667	740.1	4147.4	2225.7	2371.07	1973.4	2001.3	1555.1	1843.27	574.4	1293.2	592.5	820.033	537.5	1088.5	472.4	699.467	1375.2	1091.9	649.5	1038.87	830.4	791.1	1110.5	910.667	968.7	1276.8	470.8	905.433	934.8	1274.2	584.9	931.3	2282.1	967.6	4968.6
245364_at	At4g15790	unknown protein; INVOLVED IN: biological_process unknown; LOCATED IN: chloroplast; EXPRESSED IN: 21 plant structures; EXPRESSED DURING: 13 growth stages; Has 411 Blast hits to 380 proteins in 121 species: Archae - 4; Bacteria - 107; Metazoa - 85; Fungi - 29; Plants - 59; Viruses - 0; Other Eukaryotes - 127 (source: NCBI BLink).					109.3	204.7	119.4	144.467	198	219.4	62.8	160.067	158.7	134.3	114.5	135.833	86.7	129.5	140.9	119.033	347.5	409.2	495.3	417.333	320.1	192.6	388.2	300.3	119.3	263.9	280.7	221.3	109.3	312.5	370.8	264.2	163.5	153.1	127.7	148.1	27.8	29.7	149.7	69.0667	371.2	1065.3	413.4
245365_at	At4g17720	RNA-binding (RRM/RBD/RNP motifs) family protein		Accession only	NA		3030.9	1497.6	1115.4	1881.3	910.8	629.2	1092.5	877.5	1589.1	70.7	464.2	708	202.6	131.6	120	151.4	1155.6	1624.5	807	1195.7	2054.3	2317.8	3825.7	2732.6	787.2	561.9	932.7	760.6	865	1003.1	742.1	870.067	2948.5	2124.6	2079.2	2384.1	2025.2	1645.5	1812.6	1827.77	302.2	200.8	206.4
245366_at	At4g14965	membrane-associated progesterone binding protein 4		Accession only	NA		554.8	510.7	731.5	599	484.7	957.5	526.2	656.133	93.9	114.7	185.7	131.433	260.7	199.5	298.4	252.867	613	379.1	708.7	566.933	770.2	515.9	326.6	537.567	772.8	347.5	641.3	587.2	541.9	399.9	369.6	437.133	174.6	287.4	390.9	284.3	134.6	123	324.3	193.967	216.8	493.1	109.6
245367_at	At4g16265	RNA polymerases M/15 Kd subunit		Accession only	NA	122	1134.5	1439	982.9	1185.47	1051.3	756.6	1172.8	993.567	719.7	731.8	1208	886.5	837.8	989.1	823.9	883.6	1326.5	1366	951.1	1214.53	1486.8	936.4	1468.3	1297.17	1416.6	674.2	1433.5	1174.77	928.8	1061.2	1074.1	1021.37	1666.3	2016.3	1412.2	1698.27	2394.9	1842.1	1725.4	1987.47	1548	537	1070.1
245368_at	At4g15510	Photosystem II reaction center PsbP family protein	4				200.5	137.6	143.3	160.467	202.8	180.1	195.2	192.7	231	340.4	297.2	289.533	250.2	198.5	193.6	214.1	209.5	255.3	231.2	232	208	214.5	176.7	199.733	277	261.2	396.5	311.567	121.2	174.5	234.2	176.633	185.6	147	167	166.533	205.8	150.7	240.8	199.1	168.4	162.8	118.8
245369_at			1				1725.9	2559.1	2808.1	2364.37	1951.6	3857.4	3293.6	3034.2	1276.3	1466.7	858.6	1200.53	1928.5	1708.5	1865	1834	1031.4	1661.7	1013.7	1235.6	1421.4	1664.7	867.8	1317.97	1986.5	875.2	788.9	1216.87	1843.1	2459.7	1709.2	2004	932.3	1484.5	871.4	1096.07	836.7	1290.5	1440.5	1189.23	2144.7	754.7	880.5
245370_at	At4g16840	unknown protein; BEST Arabidopsis thaliana protein match is: unknown protein (TAIR:AT2G35658.3); Has 30201 Blast hits to 17322 proteins in 780 species: Archae - 12; Bacteria - 1396; Metazoa - 17338; Fungi - 3422; Plants - 5037; Viruses - 0; Other Eukaryotes - 2996 (source: NCBI BLink).					249.3	299.2	290.1	279.533	311.7	191.7	421.4	308.267	434.4	112.5	118.6	221.833	132.2	135.7	299.8	189.233	228.1	149.8	199.7	192.533	160	175.1	218.3	184.467	123	191.3	21.4	111.9	263.1	267.2	243.7	258	499.9	256.1	555	437	152.2	315.7	445.8	304.567	221.8	15.5	34.7
245371_at	At4g15750	Plant invertase/pectin methylesterase inhibitor superfamily protein	4				149.5	104.6	247.9	167.333	261.3	190.1	223.2	224.867	147.1	174.7	210.7	177.5	290.4	251.7	502.3	348.133	240.9	117.3	121.5	159.9	237.4	191.2	273.2	233.933	183.2	241	416.8	280.333	263.1	372	434.7	356.6	57.7	65.6	83.1	68.8	39.6	24.6	132.5	65.5667	337.5	706.6	181.5
245372_at	At4g15000	Ribosomal L27e protein family					326.2	381.8	213.7	307.233	247.2	299.2	312.6	286.333	956	817.3	884.2	885.833	588.1	564.3	376.8	509.733	450	763.8	526	579.933	556	335	785.3	558.767	315.4	363	692.6	457	547.4	268.8	559.7	458.633	877.2	767.4	410.3	684.967	601.6	645.3	479.7	575.533	608.4	386.5	757.3
245373_s_at			2			106	14.1	15.9	30.7	20.2333	58.7	45.4	22	42.0333	45.6	35.4	63.6	48.2	36.1	32	31.9	33.3333	84.4	67.3	92.8	81.5	97.3	60.5	191.7	116.5	49.4	69.6	121	80	6.8	90.9	91.5	63.0667	22.7	31.8	22.8	25.7667	40.3	29.8	32.5	34.2	156.9	244.4	271
245374_at	At4g17620	glycine-rich protein		Accession only	NA	108	323.3	388.4	238.7	316.8	269.7	257.2	288.3	271.733	300.9	385.9	154.7	280.5	1105	1028.1	639.7	924.267	196.7	106.8	192.1	165.2	251.7	155.7	312.1	239.833	369.2	276.1	909.5	518.267	204.3	324.5	386.8	305.2	111.3	229.8	314.7	218.6	96	62.3	146	101.433	366.2	480.4	166.7
245375_at	At4g17660	Protein kinase superfamily protein	4				282.9	210.6	242.5	245.333	245	262.5	299.3	268.933	593.6	495	593.4	560.667	930	940.9	342.3	737.733	376.7	594.7	288.3	419.9	361.7	275.2	473.7	370.2	379.6	407.6	693.6	493.6	302.8	292.3	229.5	274.867	534.4	628.2	288.5	483.7	350.7	484.1	200.7	345.167	439.2	171.4	257.1
245376_at	At4g17690	Peroxidase superfamily protein	4				558.8	446.2	644	549.667	429.1	384.2	410.8	408.033	243.7	367.9	393.7	335.1	410.6	594.5	336.5	447.2	387.6	380.5	379.3	382.467	472.7	354.6	286.4	371.233	204.8	407.7	272.7	295.067	405.8	270	261.2	312.333	512.3	418.2	367.1	432.533	589.3	428.8	357.8	458.633	472.8	311.2	594.9
245377_at			1,4				129.5	158.4	160.9	149.6	167.1	158	158	161.033	246.3	171.5	128.3	182.033	143	125	220.5	162.833	153.6	148.4	149.3	150.433	190.7	275.9	224.3	230.3	168.9	146.8	311.8	209.167	209.7	239.5	225.4	224.867	155	177.2	203.1	178.433	143.8	213.4	169.3	175.5	11.8	118.4	54.6
245378_at	At4g17710	homeodomain GLABROUS 4	4				116.4	103.3	134.5	118.067	146.3	142.3	113.6	134.067	345.9	273.7	116.9	245.5	255	236.8	150.2	214	47.8	217.4	50.1	105.1	42.2	191.1	93.8	109.033	133.7	119.5	166.7	139.967	290.7	187.2	112.2	196.7	60	96.7	48.9	68.5333	62.9	104.9	41.3	69.7	98.1	204.9	212.1
245379_at	At4g17750	heat shock factor 1					359	459.1	272.3	363.467	234.7	859.5	235.7	443.3	101.9	415.2	148.8	221.967	36.1	40.2	179.2	85.1667	321.1	62.2	340.7	241.333	218.3	95.1	330.7	214.7	98.8	293.1	394.9	262.267	296.8	103.1	57.4	152.433	119.3	43.1	277	146.467	166.6	110.2	291.9	189.567	99.8	213.4	102.6
245380_at	At4g17760	damaged DNA binding;exodeoxyribonuclease IIIs	4				41.4	69	77.2	62.5333	90	54.3	69.9	71.4	112.5	131.9	49.9	98.1	88.3	45	86.6	73.3	24.9	30.6	13.4	22.9667	25	7.5	20.8	17.7667	39.2	109.1	257.5	135.267	137.7	68.7	149.7	118.7	24.7	17.9	13.3	18.6333	17.6	25.2	38.2	27	66.1	92.5	19.6
245381_at	At4g17785	myb domain protein 39		Accession only	NA		62.3	73.1	73.1	69.5	26	106.4	98	76.8	50.5	37	38.8	42.1	37.8	45.8	87.3	56.9667	41.4	46.9	44.9	44.4	51.6	110.7	182.1	114.8	99.1	132.2	47.4	92.9	29.2	27.9	86	47.7	6.4	22.6	71.3	33.4333	28.6	35.8	58.9	41.1	13.7	3.5	9.5
245382_at	At4g17800	Predicted AT-hook DNA-binding family protein					304.3	268.5	261.9	278.233	216	459.3	274.1	316.467	82.8	70.7	353	168.833	86.8	149.3	144.1	126.733	303.7	296.6	267.1	289.133	297.7	248.4	123.7	223.267	250.4	247.9	317.4	271.9	214.1	203.4	362.7	260.067	471	484.5	488.6	481.367	408.9	251.4	288.5	316.267	293.1	110.3	179
245383_at	At4g17810	C2H2 and C2HC zinc fingers superfamily protein	4				28.2	10.4	1.9	13.5	59.4	31.7	14.8	35.3	2.8	29.5	10.4	14.2333	5.3	5.9	43.8	18.3333	1.7	9.1	2.6	4.46667	29.2	6.2	44	26.4667	5.4	43.5	35.3	28.0667	255.6	28.3	110.6	131.5	14.4	20.8	19.2	18.1333	19.8	22.2	24	22	89.9	55.5	86.3
245384_at	At4g16790	hydroxyproline-rich glycoprotein family protein					109.6	67.6	105.8	94.3333	81.3	178.5	100.7	120.167	46	26.9	106.3	59.7333	45.8	42.4	74.4	54.2	166.7	132.5	145.6	148.267	78.8	101.7	61.7	80.7333	92.9	90.6	127.2	103.567	8.7	46.9	69	41.5333	96.1	72.7	105.1	91.3	76.2	96.4	122.6	98.4	135.9	114.3	39.3
245385_at	At4g14020	Rapid alkalinization factor (RALF) family protein				123	160.1	281	193.8	211.633	194.1	141.5	121.2	152.267	198.1	167.8	207.8	191.233	250.2	354.4	186.3	263.633	175.7	227.1	175.9	192.9	137.3	163.9	119.7	140.3	151.5	154	211.8	172.433	131.9	110.2	56.5	99.5333	241.5	202.4	183.3	209.067	311	266	199	258.667	131.2	100	322.8
245386_at	At4g14010	ralf-like 32				123	189	229.1	183.6	200.567	268.5	192.3	183.3	214.7	322.4	433.2	497.3	417.633	278	387.7	609.2	424.967	229.6	242.4	248.7	240.233	211.8	337.3	245.6	264.9	248.5	388.1	408.2	348.267	280.4	413.1	452.8	382.1	240.6	132.3	326.9	233.267	320.2	365.1	340.3	341.867	308.7	324.1	313.7
245387_at	At4g17520	Hyaluronan / mRNA binding family					132.4	249.4	204.6	195.467	168.7	210.4	209.5	196.2	709.5	426.4	456.3	530.733	406.3	343.1	331.8	360.4	227.2	339.2	224.1	263.5	262.2	104.9	312.2	226.433	166.6	226.2	242.6	211.8	153.9	158.1	263	191.667	499.6	413.5	299.6	404.233	589.3	505.8	277.9	457.667	295.4	110.4	275.8
245388_at	At4g16410	unknown protein; CONTAINS InterPro DOMAIN/s: Protein of unknown function DUF751 (InterPro:IPR008470); Has 30201 Blast hits to 17322 proteins in 780 species: Archae - 12; Bacteria - 1396; Metazoa - 17338; Fungi - 3422; Plants - 5037; Viruses - 0; Other Eukaryotes - 2996 (source: NCBI BLink).				89	377.9	319.5	376.4	357.933	416.8	389.2	437.9	414.633	477.1	1071.6	1066.2	871.633	371.3	261.9	501	378.067	395.7	519.2	638	517.633	367.7	303.6	331.1	334.133	359.5	537	373.6	423.367	362.9	362.2	332.5	352.533	795.3	639.5	440.1	624.967	578.3	354.8	335.9	423	354.6	337.6	599.2
245389_at	At4g17480	alpha/beta-Hydrolases superfamily protein	4				1389.5	1095.2	1110.6	1198.43	999.3	1374.1	1329.4	1234.27	655.8	927.9	899	827.567	750.5	713.4	864.1	776	953.4	1234.4	1150	1112.6	992.5	743.8	577.9	771.4	698.2	1016	638.5	784.233	1013.1	785.9	766.7	855.233	737.1	792.8	648.3	726.067	1004.6	862.7	886.7	918	935.8	524.7	1075.2
245390_at	At4g17650	Polyketide cyclase / dehydrase and lipid transport protein		Accession only	NA		277.7	419.3	377.3	358.1	301.1	369	263.4	311.167	187.2	372.9	406.1	322.067	99	126.9	272.3	166.067	269.8	251.3	297.1	272.733	186.4	272.9	115.1	191.467	194	207.2	15	138.733	302.2	382.4	328.8	337.8	665.7	418.7	254	446.133	1323.2	496.1	535.7	785	546.7	1511.3	1271.7
245391_at	At4g16520	Ubiquitin-like superfamily protein		Accession only	NA		52.7	132.9	99.1	94.9	96.1	128.9	118.5	114.5	177.9	137	174	162.967	160.7	198.4	78.8	145.967	185.9	188.9	225.4	200.067	147.3	186.2	105.5	146.333	170.1	154.4	271.5	198.667	74.9	133	125.5	111.133	178.5	159	135	157.5	156.9	172.5	78.9	136.1	195.8	127.8	251.4
245392_at	At4g15680	Thioredoxin superfamily protein					1299	930.1	972.9	1067.33	1187.4	1114.2	1121.4	1141	695.7	1185.3	804.8	895.267	1005.2	1001.1	998.5	1001.6	708.9	642.2	733.9	695	689.2	934.8	593.1	739.033	977.3	620.9	446.2	681.467	376.9	716.1	595.7	562.9	1223.9	1001.6	1107.9	1111.13	1091.6	1055.2	1061.7	1069.5	1019.1	998.2	1427.2
245393_at	At4g16260	Glycosyl hydrolase superfamily protein		Accession only	NA		1294.2	830.6	1306.2	1143.67	1086.3	595.4	865.1	848.933	808.1	3186.6	2896.5	2297.07	1001.3	1654.5	1429.8	1361.87	3027.2	2839.8	3474.7	3113.9	2649.1	1937	2119.7	2235.27	3383.9	2106.5	1219.1	2236.5	1616	1397	1840.2	1617.73	2411.1	2691.1	1687.1	2263.1	2914.7	2149.9	2178.6	2414.4	1300.6	3545.5	2622.1
245394_at	At4g16450	unknown protein; FUNCTIONS IN: molecular_function unknown; INVOLVED IN: photorespiration; LOCATED IN: mitochondrion, mitochondrial membrane, mitochondrial respiratory chain complex I, respiratory chain complex I, membrane; EXPRESSED IN: 25 plant structures; EXPRESSED DURING: 15 growth stages; Has 30201 Blast hits to 17322 proteins in 780 species: Archae - 12; Bacteria - 1396; Metazoa - 17338; Fun…				106	373.5	337.7	724.3	478.5	450.4	264	244.5	319.633	503	371.3	356.4	410.233	396.4	610.2	246.7	417.767	707.5	1361.3	580.5	883.1	460.5	493.7	296.3	416.833	402.4	163.4	182.7	249.5	405.6	302.7	207.3	305.2	829.8	549.3	525.1	634.733	675.8	541.9	400.5	539.4	971.6	736.9	1120.4
245395_at	At4g17420	Tryptophan RNA-binding attenuator protein-like		Accession only	NA		6056.3	4700	6174	5643.43	5395.2	3361.7	4568.6	4441.83	6835.6	6652.5	6061.5	6516.53	6309.6	7154.9	5402.4	6288.97	4633.7	5046.2	4542.4	4740.77	5506.7	3492.4	4601.1	4533.4	3784.9	5423.5	3352	4186.8	5972.7	5287.4	5926	5728.7	5199.2	4736.4	4271.9	4735.83	5751.3	6046.3	5066.6	5621.4	4970	4218	4846.8
245396_at	At4g14870	secE/sec61-gamma protein transport protein					92.1	123.3	133.3	116.233	116.2	131.5	123.5	123.733	241.2	196.7	184.9	207.6	224.2	270.1	210.2	234.833	295.6	422.4	216.4	311.467	215	332.4	228.6	258.667	246.4	135.4	308.9	230.233	321.5	221.7	238.3	260.5	424	426.5	201.8	350.767	430.5	416.3	268.5	371.767	363.5	201.9	284.8
245397_at	At4g14560	indole-3-acetic acid inducible					219.9	183.4	196.9	200.067	191.9	251.9	287.2	243.667	634.2	243.9	370.7	416.267	423.6	380.8	216.3	340.233	154.3	384.6	151.8	230.233	184.4	153.5	120.6	152.833	176.7	167.7	75.9	140.1	135.1	269	127	177.033	659.1	798.8	239.6	565.833	556.4	454.5	239.5	416.8	226.9	109.8	123.8
245398_at	At4g14900	FRIGIDA-like protein					236.3	176.8	364.5	259.2	244	197.6	168	203.2	123.1	122	103.3	116.133	105.7	147.4	150.3	134.467	242.4	156.6	248.7	215.9	170.9	238.6	337.1	248.867	299.9	287	210.3	265.733	266.5	210	230.1	235.533	92.9	150.7	165.4	136.333	103.4	187.8	196.8	162.667	119.4	109.3	85.4
245399_at	At4g17340	tonoplast intrinsic protein 2;2					189.2	135.1	138.4	154.233	210.6	119.5	256.6	195.567	437.3	505	501.3	481.2	464.2	355.1	353.5	390.933	454.5	459.3	384.9	432.9	389.1	305.7	564.5	419.767	239.7	211.3	652.3	367.767	257.1	270.1	444.3	323.833	265.4	234.6	217.5	239.167	321.2	444.1	399.6	388.3	279.2	247.8	259.1
245400_at	At4g17040	CLP protease R subunit 4		Accession only	NA		1010.1	608.4	796.3	804.933	767.1	679.2	691.3	712.533	1530.7	1044.2	1260.3	1278.4	808.7	859.5	847	838.4	751.1	1138.9	689.9	859.967	632.2	822.6	563.1	672.633	604.7	755.6	482.8	614.367	1058.8	864.3	862.3	928.467	1244	1402	952.2	1199.4	1088.3	1517.4	632.5	1079.4	908.3	752.8	830.1
245401_at	At4g17670	Protein of unknown function (DUF581)		Accession only	NA	85	402.1	204.8	249	285.3	416.8	553.1	403.6	457.833	290.2	430.1	381.2	367.167	406.3	345.7	261.2	337.733	241.6	233.2	257.5	244.1	302.9	297	333.6	311.167	148.4	239.5	173.6	187.167	138.7	144.8	158.9	147.467	317.9	312.5	271	300.467	223.6	276.3	351	283.633	223.3	110	247.9
245402_at	At4g17585	Aluminium activated malate transporter family protein	4				1064.8	1271.2	1073.6	1136.53	878.2	1014.3	1109.1	1000.53	431.8	713.4	652.3	599.167	423.2	396	603.5	474.233	728.7	714.5	996.9	813.367	1552.3	541.5	953.7	1015.83	809.3	714.4	900.9	808.2	632.5	842.6	1330	935.033	670.9	932.6	437.7	680.4	351.4	817.3	548.1	572.267	617.2	960.6	842.9
245403_at	At4g17590	CONTAINS InterPro DOMAIN/s: Bacterial Fmu (Sun)/eukaryotic nucleolar NOL1/Nop2p (InterPro:IPR001678); BEST Arabidopsis thaliana protein match is: S-adenosyl-L-methionine-dependent methyltransferases superfamily protein (TAIR:AT4G26600.1); Has 459 Blast hits to 368 proteins in 186 species: Archae - 2; Bacteria - 0; Metazoa - 137; Fungi - 144; Plants - 100; Viruses - 0; Other Eukaryotes - 76 (sourc…	4				247	252.7	258.7	252.8	200	106.8	188.5	165.1	41.8	71.2	81.3	64.7667	136.7	68	130.1	111.6	190.8	63.6	137.8	130.733	209.7	345.5	421.9	325.7	450.7	416.2	981.4	616.1	214.6	288.1	201.5	234.733	70.3	99.4	130.5	100.067	65.5	102.8	231.9	133.4	359.7	138.3	97.4
245404_at	At4g17610	tRNA/rRNA methyltransferase (SpoU) family protein		Accession only	NA	25	571.7	421.6	419.1	470.8	332.2	350.5	416.9	366.533	581.1	575.1	316.7	490.967	631.1	537.5	406.8	525.133	264	463.3	213.8	313.7	217.3	267.8	311	265.367	355.7	304	248	302.567	397.8	349.5	286.3	344.533	309.7	322	207.6	279.767	246.6	433.1	203.3	294.333	474.5	338.1	406.5
245405_at	At4g17150	alpha/beta-Hydrolases superfamily protein					112	45.3	147.5	101.6	93.4	39.8	112.7	81.9667	50.9	59.8	87.1	65.9333	80.9	81	79.1	80.3333	56.4	60.6	32.6	49.8667	34.5	53.2	18.4	35.3667	38	6.1	240.8	94.9667	15.8	58.7	11.3	28.6	29.5	41.5	53	41.3333	53.3	41.3	56.3	50.3	139.5	54.8	51
245406_at	At4g17160	RAB GTPase homolog B1A	4				521.7	296.5	316.4	378.2	275	161.4	254.4	230.267	346.8	1035.7	470.9	617.8	708.1	711.2	315.7	578.333	161.2	418.1	286.4	288.567	201.4	286.5	276.1	254.667	465	648.2	346.2	486.467	390	199.4	533.1	374.167	110.6	203.1	122.3	145.333	98.1	220.8	124.7	147.867	250.5	232.1	416
245407_at	At4g17170	RAB GTPase homolog B1C		Accession only	NA		222.4	204.6	347.3	258.1	263.5	170.4	310.4	248.1	593.1	650.8	471.8	571.9	1067	1253.9	337	885.967	401.9	489.9	307.7	399.833	300	395.2	302.8	332.667	201.9	271.1	336	269.667	179.1	244.1	275	232.733	266.9	284.4	238.7	263.333	338.2	363.5	233.4	311.7	312.1	109.9	276.2
245408_at	At4g17180	O-Glycosyl hydrolases family 17 protein					587.3	558.7	416.1	520.7	601.5	636.1	566.7	601.433	1605.5	792.8	1259.2	1219.17	1021.1	876.6	520.8	806.167	502.4	697.6	419.5	539.833	634.9	745.6	410.5	597	370.1	511.9	252.9	378.3	650.6	527.2	525.2	567.667	1154.1	1174.2	700.5	1009.6	954.7	1155.5	635.5	915.233	963.3	412.6	668.7
245409_at	At4g17200	F-box and associated interaction domains-containing protein					411.2	551.3	468.5	477	574.7	678.8	363.8	539.1	297.5	920.1	613	610.2	646.2	498.6	503	549.267	431.7	663.5	331.2	475.467	264.5	527	383.7	391.733	512.6	341.3	406.3	420.067	810.6	531.4	618.2	653.4	377.7	226	298.3	300.667	236.8	353	222.5	270.767	747.6	490.8	593.5
245410_at	At4g17220	microtubule-associated proteins 70-5					60.3	82.6	97.1	80	59.9	83.1	79.3	74.1	179.4	143.3	265.6	196.1	103.3	121.7	124.6	116.533	172.6	177.8	112.7	154.367	249.7	148.6	222.6	206.967	114.5	121.6	222.3	152.8	75.3	129.2	65.3	89.9333	392.2	365.1	241.8	333.033	397.8	378.4	259.9	345.367	212.5	157.8	245.9
245411_at	At4g17240	unknown protein; FUNCTIONS IN: molecular_function unknown; INVOLVED IN: biological_process unknown; LOCATED IN: chloroplast; EXPRESSED IN: 16 plant structures; EXPRESSED DURING: 8 growth stages; Has 1142 Blast hits to 1055 proteins in 252 species: Archae - 22; Bacteria - 318; Metazoa - 248; Fungi - 96; Plants - 59; Viruses - 3; Other Eukaryotes - 396 (source: NCBI BLink).	4				105.9	86	225.6	139.167	118.4	16.1	134.9	89.8	44	41.1	294	126.367	52.9	9.7	284.3	115.633	386.1	76.8	271.5	244.8	184.7	120.5	169.9	158.367	121.9	75.5	27.1	74.8333	97.7	278.5	214	196.733	1319.2	1081.2	834.4	1078.27	849.9	250.3	412.6	504.267	34.3	259.3	48.6
245412_at	At4g17280	Auxin-responsive family protein					245.8	274.6	296.3	272.233	308.5	206.3	274	262.933	380.7	287	217	294.9	303.9	336	235.6	291.833	278.3	191.6	347.1	272.333	277.8	298.8	220.7	265.767	242.3	272	439.2	317.833	176.5	333.6	294.2	268.1	106.9	111.2	195.4	137.833	166.8	202.4	207.5	192.233	222.1	191.4	297
245413_at	At4g17300	Class II aminoacyl-tRNA and biotin synthetases superfamily protein					793.2	704.3	636.8	711.433	636.3	1160.2	843.8	880.1	305.5	311.2	353.6	323.433	751.1	559.6	419.2	576.633	635.5	393.6	693.7	574.267	690.6	483.9	556.9	577.133	593.7	454.1	294.1	447.3	323.3	591	301	405.1	597.3	582.9	553.4	577.867	532.4	638.1	537.9	569.467	429.6	253.2	323.1
245414_at	At4g17310	unknown protein; LOCATED IN: chloroplast; EXPRESSED IN: 9 plant structures; EXPRESSED DURING: LP.04 four leaves visible, 4 anthesis, petal differentiation and expansion stage; BEST Arabidopsis thaliana protein match is: unknown protein (TAIR:AT5G47455.7); Has 164 Blast hits to 164 proteins in 12 species: Archae - 0; Bacteria - 0; Metazoa - 0; Fungi - 0; Plants - 164; Viruses - 0; Other Eukaryotes…					1623.1	2013.4	2140.7	1925.73	1885.7	2634.2	2096.9	2205.6	778.8	1451.5	983.6	1071.3	1294.5	2443.8	853.3	1530.53	2847.9	3050.2	2393.2	2763.77	2426.7	2230.2	1706.7	2121.2	4317.4	1052.2	817.2	2062.27	2313.5	2273.9	1737.4	2108.27	1270.8	1792.7	1422.7	1495.4	1264.4	1858.4	1797.2	1640	3069.2	3366.6	1268.2
245415_at	At4g17330	G2484-1 protein					204.2	398.6	340.2	314.333	220	272.1	263.6	251.9	190.9	197.9	170.6	186.467	194	103	146	147.667	200	231.8	296	242.6	291	246	390.2	309.067	279.1	352.3	179	270.133	250.6	233.1	192.9	225.533	141.5	211.8	163.3	172.2	149.5	191	216.2	185.567	263.3	179.9	269.5
245416_at	At4g17350	Plant protein of unknown function (DUF828) with plant pleckstrin homology-like region					172.8	183.1	168.1	174.667	241.6	201.8	264.7	236.033	218.8	326	172.5	239.1	320.4	234.2	341	298.533	62.8	106.9	74.3	81.3333	93.5	57.2	110.7	87.1333	38.2	67.7	149.7	85.2	159.7	94.1	40.8	98.2	115.2	163.6	77.9	118.9	102.7	117.4	78.8	99.6333	204	55.7	83.8
245417_at	At4g17360	Formyl transferase	4				68.6	70.1	78.9	72.5333	42.9	121.9	53.9	72.9	106.3	99.3	146.4	117.333	110.4	130.9	181.2	140.833	161.1	163.3	121.6	148.667	134.7	172.2	130.2	145.7	122.5	193.2	317.3	211	271.4	193.5	167.9	210.933	172.9	151.2	134.8	152.967	227.4	197.6	175.6	200.2	245.8	99.8	190
245418_at	At4g17370	Oxidoreductase family protein					38.8	10.5	14.4	21.2333	17.7	22.3	19.5	19.8333	64.2	41	12.5	39.2333	23.8	33.3	32.8	29.9667	16.2	40.1	31	29.1	17.6	18.7	21.3	19.2	20.5	74.3	25.4	40.0667	35.4	10.9	21.5	22.6	15.6	23.8	38.1	25.8333	80.6	48.1	54.1	60.9333	203.8	129.5	96
245419_at	At4g17380	MUTS-like protein 4	4				1484.6	699.9	1184.5	1123	1037.3	685.9	901.5	874.9	287.3	1045.5	1782.4	1038.4	1144.1	1292.3	1797.3	1411.23	1572.2	1036	1573.8	1394	2614.6	2011.8	2557.4	2394.6	2257	1951.4	1477	1895.13	1173.2	1845.8	1471.1	1496.7	1274.8	1083.9	1496.3	1285	2821.5	2307.9	2407.8	2512.4	1012.5	4087.8	2056
245420_at	At4g17410	DWNN domain, a CCHC-type zinc finger	4				414.3	245.8	364.5	341.533	339	373.8	241.3	318.033	625.9	1066.1	713.6	801.867	1513.2	1376.8	540.5	1143.5	528.9	888	590.5	669.133	426.4	539.8	361.7	442.633	978.3	616.3	348.7	647.767	634.4	609.2	563.9	602.5	570.8	1208.4	516.7	765.3	383.3	600.2	381.8	455.1	689.5	552.1	282.5
245421_at	At4g17430	O-fucosyltransferase family protein					461.1	373.9	432.9	422.633	390.2	188.4	398.1	325.567	307.6	326.9	325.7	320.067	150.6	178.2	290.6	206.467	461.9	244.8	398.4	368.367	401	406	660.8	489.267	478.2	642.4	728.5	616.367	778.4	363.8	418.9	520.367	191.2	321.6	555.7	356.167	175.5	168.5	496.3	280.1	728.6	473.6	481.3
245422_at	At4g17470	alpha/beta-Hydrolases superfamily protein	4				1068.6	931.9	856.9	952.467	987.6	1082.1	809.2	959.633	1640.6	3170.2	1778.9	2196.57	5709.6	4595.6	1795	4033.4	1627.6	2558	2066.1	2083.9	1995	1186.7	859.7	1347.13	1757.4	2188.4	1470.3	1805.37	1373.3	1099.6	1205.2	1226.03	1526.8	2085	814.4	1475.4	433.1	591.1	543.9	522.7	1688.8	743.7	2091.4
245423_at	At4g17483	alpha/beta-Hydrolases superfamily protein					138.8	98.8	126.5	121.367	56.1	136.8	159.2	117.367	56.7	26.6	72.1	51.8	50.8	68.5	29.3	49.5333	59	102.8	54.5	72.1	55.6	60.9	38.6	51.7	36.2	57.5	59.3	51	146.8	60.4	108.4	105.2	55.9	118.3	42.8	72.3333	88.6	32.4	48.4	56.4667	441.1	153.6	73.7
245424_at	At4g17505	Protein of Unknown Function (DUF239)	4				94.4	121	127.9	114.433	124.5	158.3	186.8	156.533	188.8	135.8	223.6	182.733	180.7	161.2	177.5	173.133	142.8	131.9	187.8	154.167	156.1	126	137.4	139.833	117	121.2	257.4	165.2	298.3	131.8	181.4	203.833	184.4	143.3	134.2	153.967	88.2	120.7	116.3	108.4	78.6	52.9	107.2
245425_at	At4g17510	ubiquitin C-terminal hydrolase 3				108	192.7	104.5	172.1	156.433	138.1	252.2	106.9	165.733	476.3	427.4	534.4	479.367	479.9	574.3	237.3	430.5	240.5	327	199.1	255.533	229.6	192.5	327.6	249.9	227.6	262.1	361.7	283.8	365.8	200.4	204.4	256.867	404	657.3	306.9	456.067	474.2	394.5	269.6	379.433	277.9	155.5	426.8
245426_at	At4g17540	unknown protein; Has 30201 Blast hits to 17322 proteins in 780 species: Archae - 12; Bacteria - 1396; Metazoa - 17338; Fungi - 3422; Plants - 5037; Viruses - 0; Other Eukaryotes - 2996 (source: NCBI BLink).					136.5	114.9	137	129.467	154.4	164.3	151.7	156.8	252.3	214	235.5	233.933	309.2	357.9	224.4	297.167	227.4	282.3	244.6	251.433	308.5	199.1	363.9	290.5	217.2	335.3	210.4	254.3	362.1	168.1	273.1	267.767	232.7	205.9	238.9	225.833	261.5	243.1	234.7	246.433	326.9	252.1	478.5
245427_at	At4g17550	Major facilitator superfamily protein					142	59.7	109.5	103.733	82.2	104	106.1	97.4333	294	281.2	386.2	320.467	292.8	325.7	143	253.833	159	300.1	125.6	194.9	142	126.2	116	128.067	241.2	126.1	167.4	178.233	333.9	190.4	164.7	229.667	205	215.2	112.5	177.567	294.5	241.5	160.5	232.167	473.4	182.9	299.8
245428_at	At4g17570	GATA transcription factor 26		Accession only	NA		804.5	830	854.1	829.533	702	782.4	863.2	782.533	669.4	546.6	829.8	681.933	643.9	719.1	905.5	756.167	983.8	1293.4	963	1080.07	770.8	1104.1	1223	1032.63	1642.5	1124	425	1063.83	958.9	1173.8	785.5	972.733	1015.7	1668.3	1241.1	1308.37	538.8	827.7	870.1	745.533	1214.8	564.5	840.7
245429_at	At4g17580	Bax inhibitor-1 family protein					118	118.3	149.7	128.667	161.7	131.4	192.3	161.8	444.7	341.7	557.1	447.833	333.4	277.9	298.5	303.267	226.5	354.1	212.3	264.3	193.3	201	258	217.433	210.2	325.5	54	196.567	546.6	256.9	147.6	317.033	547.6	607.3	339.3	498.067	1019.6	703.3	301.7	674.867	116.5	149.4	242.7
245430_at	At4g17060	FRIGIDA interacting protein 2		Accession only	NA		20.2	6.5	13.6	13.4333	6.4	6.3	35.1	15.9333	26.9	9.5	38.7	25.0333	14.4	8.7	38.5	20.5333	178.1	7.1	88.4	91.2	127.4	8.8	105.9	80.7	4.3	29.7	9.2	14.4	134.8	67.2	20.1	74.0333	440	201.8	163	268.267	321.1	18.2	204.8	181.367	8.7	40.6	57.1
245431_at	At4g17080	Histone H3 K4-specific methyltransferase SET7/9 family protein		Accession only	NA		189.7	221.7	217.6	209.667	239.1	232.9	155.8	209.267	102.6	73.2	90.1	88.6333	61.7	68.4	107.6	79.2333	164	77.2	185.7	142.3	163.7	147.2	127.7	146.2	116	218	52.5	128.833	39.1	132.4	212.7	128.067	80.1	33.2	113.1	75.4667	66.7	76	135.1	92.6	57.6	105.2	59.8
245432_at			1				173.3	161.2	120.1	151.533	152.7	231.9	160	181.533	215.9	95.1	131.6	147.533	226.3	110.3	101.6	146.067	226.5	259.9	158.7	215.033	154.4	159.4	157.4	157.067	154.1	208.3	319.3	227.233	232.7	186.3	256.5	225.167	273.4	226.5	181.5	227.133	152.6	228.5	127.9	169.667	282.5	234.2	142.2
245433_at	At4g17140	pleckstrin homology (PH) domain-containing protein	3	Accession only	NA		19.2	23.6	4.7	15.8333	27.6	3.3	12.2	14.3667	81.7	30.7	78.4	63.6	71.3	64.3	58.5	64.7	36	44.8	23.4	34.7333	20.2	7.5	31.6	19.7667	27.8	37	10.4	25.0667	61.3	8	22.2	30.5	32.8	8.5	55.9	32.4	24.9	29.5	27.5	27.3	12.7	17.3	19.2
245434_at	At4g17140	pleckstrin homology (PH) domain-containing protein	3	Accession only	NA		83.5	118.9	69.4	90.6	131.4	92.3	70.1	97.9333	123.3	84.1	125.6	111	119.2	126.1	88.8	111.367	54.7	97.4	80.6	77.5667	116.4	171.7	162.6	150.233	96.5	98.5	107.4	100.8	168.4	162.2	141.3	157.3	80.4	192.6	97.2	123.4	105.4	110.8	73	96.4	92.8	70.6	130.8
245435_at			1				294.7	225.1	265.4	261.733	335.2	275.5	284	298.233	159.8	202	275.7	212.5	231.8	128.9	238.3	199.667	290.6	255.9	310.5	285.667	250.4	223.1	262.5	245.333	145.3	181.6	102.5	143.133	202.9	164.2	265.3	210.8	411.2	422.4	291.3	374.967	396.1	307.8	275.5	326.467	429.8	169.2	236.5
245436_at	At4g16620	nodulin MtN21 /EamA-like transporter family protein	4				1285.8	958.6	863.1	1035.83	1194.5	1385.3	1033.4	1204.4	1838.1	1722.2	1866.7	1809	1514.5	1320.2	971.1	1268.6	729.9	1451.7	834	1005.2	858.2	786.6	1145.7	930.167	886.1	978.5	654.6	839.733	793.5	788.5	837.9	806.633	1862.9	2111.3	1260	1744.73	2047.3	2173.8	995.4	1738.83	1225.3	673.4	1164.5
245437_at			1				171.7	178.8	152	167.5	242.2	84.2	150.5	158.967	470.3	273	278.9	340.733	233.5	227.4	187	215.967	231.3	321.2	203.6	252.033	194.1	197.9	297.3	229.767	228.5	257	230.1	238.533	280.2	184.2	246.6	237	367.2	377.2	271.7	338.7	255	350.6	176.3	260.633	250.8	160.2	394.9
245438_at	At4g16650	O-fucosyltransferase family protein					163.6	234.9	224.6	207.7	244.6	217.8	184.7	215.7	310.1	302.7	392.2	335	413	291	362.6	355.533	244	229.5	216.4	229.967	336.9	204.9	351.4	297.733	326.4	356.2	208.5	297.033	333.8	271.1	155.3	253.4	270.1	240.4	272.6	261.033	368.5	248.3	312.4	309.733	110.5	213.3	155.3
245439_at	At4g16670	Plant protein of unknown function (DUF828) with plant pleckstrin homology-like region					775.2	469	659.5	634.567	642.5	283.7	659.5	528.567	549	765.7	636.4	650.367	533.9	523.9	552.3	536.7	851.8	1262.6	700.7	938.367	1076.8	944.5	996	1005.77	1439	904.6	865.2	1069.6	386.7	534.7	601.4	507.6	483.3	678.4	546.9	569.533	730.6	526.1	552.7	603.133	501.8	452.8	611.2
245440_at	At4g16680	P-loop containing nucleoside triphosphate hydrolases superfamily protein					155.4	110.7	115.5	127.2	119.8	128.8	81.3	109.967	99.6	101.6	112.7	104.633	105.5	63.8	57.3	75.5333	122.2	136.1	111	123.1	136.8	157.2	156.2	150.067	57.1	44.4	166	89.1667	265.5	66.7	107.3	146.5	147.6	207.9	158.7	171.4	164	185.7	132.5	160.733	84.1	63	91.2
245441_at	At4g16700	phosphatidylserine decarboxylase 1	4				295.7	262.7	241.9	266.767	386.7	321.7	187.2	298.533	337.6	343.6	357.6	346.267	409.2	519.4	259.5	396.033	435.7	676.1	305.6	472.467	266.3	300.2	251.9	272.8	259.6	204.9	128.9	197.8	433.8	480.1	240.4	384.767	319.1	363.6	150.8	277.833	162.6	186.9	195.7	181.733	479.3	263.7	231.6
245442_at	At4g16710	glycosyltransferase family protein 28		Accession only	NA		196	284.6	213	231.2	317.4	217.4	162	232.267	650.8	457.9	630.5	579.733	344.5	463.3	387.2	398.333	368.1	500.5	348.4	405.667	412.6	566.9	433.4	470.967	652.8	386.1	367	468.633	700.8	620.3	627.4	649.5	461.4	665	454.1	526.833	412.1	754.5	359.8	508.8	1114.4	277.3	350.3
245443_at	At4g16730	terpene synthase 02	4				231.1	375.9	224.9	277.3	198.2	275.7	211.7	228.533	620.6	763.1	660.7	681.467	552.2	477.7	466.4	498.767	349.1	650.3	328.2	442.533	373.8	399.2	352.1	375.033	317.4	254.4	419	330.267	381.1	227.6	249.8	286.167	599.4	614.6	354.6	522.867	589.6	789.6	351	576.733	413.4	349.9	441.4
245444_at	At4g16740	terpene synthase 03	4				361.7	231.9	353.7	315.767	244.3	278.8	304	275.7	639.8	572.9	765.2	659.3	626.4	516.6	459.8	534.267	355.9	613.1	396.7	455.233	452.6	324.1	486.7	421.133	304.5	207.5	368.2	293.4	209.3	340.6	212.8	254.233	819.1	704.9	684	736	682.6	953.3	427.1	687.667	295.8	221	424
245445_at	At4g16750	Integrase-type DNA-binding superfamily protein					325.9	396.2	195.5	305.867	157.8	207.8	141.4	169	62.9	378.2	118	186.367	583	601.3	314.1	499.467	336.2	40.3	911.2	429.233	866	128.3	661.3	551.867	118.1	181.2	671.8	323.7	29.8	141.5	374.3	181.867	56.2	36.3	90.2	60.9	182.2	78.8	483.9	248.3	142.8	255.6	302.8
245446_at	At4g16800	ATP-dependent caseinolytic (Clp) protease/crotonase family protein		Accession only	NA		317	317.6	287.5	307.367	446.7	379.1	187.5	337.767	142.1	2040.5	421.2	867.933	215.4	187.9	1164	522.433	7.6	9.6	75.9	31.0333	120.1	14.4	140.3	91.6	602.3	310.5	516.6	476.467	310.2	406.9	762.5	493.2	42.5	45.2	60.9	49.5333	73.8	53.4	106.1	77.7667	130.6	182.3	1062.3
245447_at	At4g16820	alpha/beta-Hydrolases superfamily protein	4				320.7	333.5	347.3	333.833	289	231.1	359.7	293.267	219.9	452.7	265.7	312.767	332.3	442.5	646.5	473.767	411.2	379.8	443.5	411.5	367.7	584.2	414.7	455.533	474	504.8	394.1	457.633	447.4	415.5	380.6	414.5	296.2	279.3	260.3	278.6	276.9	228.7	332.4	279.333	356.5	451.4	300.1
245448_at	At4g16860	Disease resistance protein (TIR-NBS-LRR class) family		Accession only	NA		1172.1	1550.6	990.8	1237.83	1340	1785.4	1786.3	1637.23	243.7	276.9	674.2	398.267	328	214.1	766.2	436.1	811.3	457.5	834.7	701.167	678.3	692.4	461	610.567	666.6	382.9	548.2	532.567	373.2	812.4	631.4	605.667	633.6	449.1	699.5	594.067	726.3	315	931.5	657.6	327.6	806.6	141.2
245449_at	At4g16870	transposable element gene	4				185	223.5	175.6	194.7	238.5	366.7	298.3	301.167	145.5	137.5	167.1	150.033	170.5	233.2	242.6	215.433	214.5	134.1	208.9	185.833	205.8	188.2	172.1	188.7	174.4	197.4	364.8	245.533	230.1	224.5	261.3	238.633	123.6	150	172.9	148.833	144.2	143.2	165.7	151.033	121.4	97.5	182.4
245450_at			1,4				582.4	503.3	562.3	549.333	499	555.9	479.3	511.4	515	658.9	520.1	564.667	379.3	377.7	421.7	392.9	449.9	575.6	510.4	511.967	412.3	399.2	398.5	403.333	397.3	561.4	435.7	464.8	468.8	350.9	479.7	433.133	565.7	507.2	488.1	520.333	383.2	602.7	477.4	487.767	330.5	338	644.1
245451_at	At4g16890	disease resistance protein (TIR-NBS-LRR class), putative	4				31.1	53.7	18.4	34.4	8.6	11	33.1	17.5667	2.9	25.7	1.1	9.9	40.6	15.8	39.7	32.0333	38.8	28.7	215.6	94.3667	186.8	22.4	6.7	71.9667	23	24.3	28.3	25.2	229.1	232.9	72	178	36.4	21.1	69.6	42.3667	75.2	9.3	48.7	44.4	64.4	361.4	27.5
245452_at	At4g16910	transposable element gene	4				149	112.5	95.2	118.9	129.2	118.1	105.1	117.467	179.1	140.2	145.5	154.933	202.9	134.1	189.9	175.633	128.1	91.9	94.7	104.9	172.2	188.8	397.7	252.9	93.4	179.5	360.8	211.233	132.1	105.9	219.1	152.367	190.8	250	180.6	207.133	383.6	391.8	267.4	347.6	317	165.4	134.8
245453_at	At4g16900	Disease resistance protein (TIR-NBS-LRR class) family	4				134.5	142.9	151.5	142.967	183.2	230.5	165.8	193.167	500.1	1440.3	431	790.467	508.7	380.6	660.6	516.633	681.7	722	568.7	657.467	350.9	964.2	748.2	687.767	663.9	346.6	698.7	569.733	395.1	677.4	713.5	595.333	240	273.7	296.9	270.2	259.2	258.1	386.3	301.2	391.2	1320.2	228.2
245454_at	At4g16920	Disease resistance protein (TIR-NBS-LRR class) family					299.2	176.8	229.1	235.033	181.3	168.6	226.6	192.167	372.6	535.1	509.9	472.533	256.5	339.3	253	282.933	274.4	300.5	220	264.967	220.2	227.2	288.4	245.267	304.4	341.6	471.6	372.533	383	243.5	225	283.833	393.4	290.1	326.6	336.7	325.4	309.3	255.1	296.6	174.6	243.8	200.9
245455_at	At4g16930	Toll-Interleukin-Resistance (TIR) domain-containing protein	4				37.2	5.7	42	28.3	6.7	6.5	20.5	11.2333	16.9	17.9	28.6	21.1333	21.7	2.2	4	9.3	13.2	26.4	5.6	15.0667	3	15.5	25	14.5	54.8	70.9	156.3	94	32.7	33.6	103	56.4333	60.9	50.5	28.4	46.6	49.8	27.4	24.2	33.8	167.6	52.3	87.8
245456_at	At4g16950	Disease resistance protein (TIR-NBS-LRR class) family		Accession only	NA		104.6	142	159.8	135.467	75.1	88.2	100.2	87.8333	179.8	184.5	258.3	207.533	146.3	164.9	113.2	141.467	96.5	185.3	104.5	128.767	118.4	53	120.3	97.2333	63.8	53.5	30.2	49.1667	34.3	83.6	137.8	85.2333	285.2	313.3	209.9	269.467	255.2	230.4	126.1	203.9	175.3	19.1	161.9
245457_s_at			2				94.3	293	219	202.1	253.8	326.4	212.8	264.333	183.9	227.3	115	175.4	168.3	139.7	185.4	164.467	235.1	339.3	415	329.8	382.4	232.5	170.8	261.9	390.5	367.8	318	358.767	294.9	466.3	346.1	369.1	175.2	218.1	161.9	185.067	135.8	156.3	173.2	155.1	270	511.6	567
245458_at	At4g16970	Protein kinase superfamily protein					495.2	615.6	448.8	519.867	396.8	575.8	492.6	488.4	431.8	469.3	604.2	501.767	344	256.8	261.4	287.4	408.5	492.1	531.5	477.367	299.1	336.2	288.1	307.8	376.4	520.5	446.8	447.9	329	333	391.6	351.2	642.5	598.3	336.9	525.9	706.7	625.6	489.3	607.2	374.8	240.3	580
245459_at			1,4				238.1	201.6	286.2	241.967	276.6	190.3	305.6	257.5	105.8	226.9	108.3	147	322.8	453.7	290.9	355.8	334.5	161.5	460.9	318.967	392.7	448.9	244.6	362.067	864.3	647.4	286.1	599.267	381.1	561.8	443.5	462.133	77.5	120.5	170.4	122.8	75.9	81.5	261.9	139.767	337	304.9	278.4
245460_at	At4g16990	disease resistance protein (TIR-NBS class), putative	4				236.2	208.5	175.1	206.6	161.2	196.9	167.2	175.1	36.8	81.8	36.5	51.7	38.9	52.5	74.1	55.1667	67.9	56.7	107.4	77.3333	64.6	100.1	109.2	91.3	77.3	93.3	57.9	76.1667	172.8	19.1	9.9	67.2667	53	55.6	61.8	56.8	54.4	51.4	60.7	55.5	146.8	51.6	13.7
245461_at	At4g17000	unknown protein; Has 2862 Blast hits to 2331 proteins in 349 species: Archae - 6; Bacteria - 408; Metazoa - 833; Fungi - 223; Plants - 134; Viruses - 7; Other Eukaryotes - 1251 (source: NCBI BLink).		Accession only	NA		441.6	345.2	456.9	414.567	347.1	416.8	414	392.633	311.5	207.7	211	243.4	292.6	238.4	196.9	242.633	334.9	386.4	390.8	370.7	363.8	842.3	248.6	484.9	584.8	337.1	265.6	395.833	448.7	540.3	446.5	478.5	185.5	369.1	200.7	251.767	130.9	158.7	257.4	182.333	227.6	223.9	196.7
245462_at	At4g17020	transcription factor-related					610.9	587.5	479.5	559.3	426.7	711.4	758.2	632.1	234.9	235	212.6	227.5	181.5	175.5	167.9	174.967	137.4	186.9	229.7	184.667	285.5	260.3	269.2	271.667	245.3	166.5	260.9	224.233	175.9	320.6	270.7	255.733	1122.4	1306.3	568.5	999.067	640.7	283	339.2	420.967	427	406.9	551
245463_at	At4g17030	expansin-like B1		Accession only	NA	119	116.5	87.5	106	103.333	175.9	136.2	106.8	139.633	157.9	222.3	284.2	221.467	124.6	80.1	107.7	104.133	151	104	101.8	118.933	89.3	85.4	136.7	103.8	95.2	180	291.2	188.8	157.6	93.7	87.9	113.067	169	117.8	213.8	166.867	233.9	184.1	125.6	181.2	83.1	228.3	381.6
245464_at			1				201.3	270.1	169.3	213.567	346.9	228.1	254.8	276.6	318.9	363.9	271.9	318.233	363.8	349.5	287.1	333.467	231.5	337.2	233.1	267.267	183.6	289.4	250.5	241.167	230.9	173.6	154.5	186.333	134.8	189.9	150.2	158.3	376.5	347.1	286.8	336.8	477	415.8	297	396.6	176	176.8	220.6
245465_at	At4g16590	cellulose synthase-like A01	4				155.6	169.1	145.7	156.8	209.7	130.2	346.1	228.667	273.7	112.8	29.3	138.6	392.6	447.3	218.6	352.833	423.3	271.9	290.6	328.6	391.2	372.2	179.5	314.3	717.5	201.6	206.1	375.067	439	755	442.1	545.367	299.7	509.5	404.9	404.7	212.6	194.8	250.7	219.367	698.7	290.4	114.4
245466_at	At4g16600	Nucleotide-diphospho-sugar transferases superfamily protein		Accession only	NA		65.2	75.1	128.4	89.5667	60.9	69	75.2	68.3667	87	92.8	191.1	123.633	271.9	134.6	99.4	168.633	205.9	150.9	487	281.267	237.8	173.7	109.3	173.6	573.9	233.6	325.5	377.667	277	228.7	329.9	278.533	87.7	206	111.6	135.1	164.3	119.2	124.9	136.133	269.1	120.6	93.9
245467_at	At4g16610	C2H2-like zinc finger protein					133.9	112.6	170.6	139.033	112.2	119.6	265.3	165.7	131	74.6	49.1	84.9	859.6	805.6	160.1	608.433	163.4	101.7	273.4	179.5	132.5	223.1	183.4	179.667	135.3	85	178.2	132.833	253.7	351	110.9	238.533	122	215.1	189.6	175.567	93.1	162.5	145.6	133.733	266.8	106	98.3
245468_at	At4g15980	Plant invertase/pectin methylesterase inhibitor superfamily	4				780.3	611.4	796.1	729.267	632.8	797.8	750.4	727	216.9	169.1	476.2	287.4	186.9	185.2	229.1	200.4	580.1	540.9	637	586	650	540.5	320.3	503.6	1030.3	806.9	344.1	727.1	482	618.3	667	589.1	545.6	545.6	531.4	540.867	639	576.5	715.1	643.533	811.9	695.5	685.8
245469_at			2,4				1697.6	1461.7	1950.3	1703.2	1439.3	1866.3	1821.7	1709.1	596.4	517.1	556.2	556.567	765.3	733.8	1003.2	834.1	1068.7	639.4	1029.1	912.4	1105.6	1631.3	770.7	1169.2	926.6	951.2	743.9	873.9	732.2	980.5	742.6	818.433	594.1	618	993	735.033	244.9	415.2	700.6	453.567	750.8	785	329.2
245470_at	At4g16020	transposable element gene	4				1384.2	1344.6	1170.6	1299.8	1400.6	1370.3	1320.7	1363.87	822.2	2362	1305	1496.4	2416.5	2219.7	2240.1	2292.1	2295.7	2362.9	1599.6	2086.07	1157.7	1635.3	1350.8	1381.27	2055.4	1397.7	1303.5	1585.53	1332.1	2251.2	1794.7	1792.67	1030.6	845.8	1002.3	959.567	952.2	645.4	1544.6	1047.4	2207.5	2401.7	2308
245471_at	At4g16030	Ribosomal protein L19e family protein	4				102.3	171.6	113.1	129	68	226.6	120.8	138.467	335.1	127.2	53.5	171.933	193.4	212.2	133.1	179.567	83.9	68	81.3	77.7333	108.9	16	98.2	74.3667	78	78.9	133.4	96.7667	5.8	109	6.4	40.4	107.3	51	124.8	94.3667	232.8	92.3	162.4	162.5	224.8	243.4	246.2
245472_at	At4g16040	unknown protein; Has 2 Blast hits to 2 proteins in 1 species: Archae - 0; Bacteria - 0; Metazoa - 0; Fungi - 0; Plants - 2; Viruses - 0; Other Eukaryotes - 0 (source: NCBI BLink).	4				289.4	322.4	190.9	267.567	264.7	359.2	304	309.3	640	896.1	547.6	694.567	760.7	513.4	516.8	596.967	446	745.6	386.8	526.133	425.3	450.1	417.5	430.967	472.4	362.6	262.3	365.767	370.2	405.6	374.5	383.433	626.8	586.5	384.1	532.467	503.7	511.3	407.5	474.167	482	419.9	545.5
245473_at	At4g16050	Aminotransferase-like, plant mobile domain family protein	4				424.2	1194.1	780.5	799.6	671.5	444.2	667	594.233	154	287.2	141.8	194.333	225.4	260.2	849	444.867	578.8	237.2	662.5	492.833	470.7	820.6	268.5	519.933	761.2	794.1	377.7	644.333	499.4	855.9	782.6	712.633	380.1	461.7	992.7	611.5	137	263.9	482.7	294.533	221.9	464.3	201.2
245474_at	At4g16060	unknown protein; FUNCTIONS IN: molecular_function unknown; INVOLVED IN: biological_process unknown; LOCATED IN: chloroplast, chloroplast stroma; EXPRESSED IN: 22 plant structures; EXPRESSED DURING: 13 growth stages; Has 42 Blast hits to 42 proteins in 16 species: Archae - 0; Bacteria - 2; Metazoa - 0; Fungi - 0; Plants - 33; Viruses - 0; Other Eukaryotes - 7 (source: NCBI BLink).					814.6	754.8	674.1	747.833	684.4	887.7	629.3	733.8	930.4	1223.8	1170.5	1108.23	1052.3	1142.4	706.3	967	727.9	983.3	635	782.067	484.9	541.8	660.9	562.533	1743.1	1475.3	700.4	1306.27	799.2	685.6	750.1	744.967	1154.5	1158.3	692.9	1001.9	1200.3	1233.5	745.4	1059.73	920.7	393.8	541.1
245475_at			1,4				2056.1	1463.9	1797.5	1772.5	1606	1567.5	1311	1494.83	3048.9	2298.5	3329.1	2892.17	1908.3	1851.5	1427.8	1729.2	1361.5	2042	1211.5	1538.33	1322.2	1297.1	933	1184.1	1117.4	1745.8	1163.7	1342.3	2178.6	1596.8	1147.5	1640.97	2058.5	1882.2	1485.5	1808.73	1399.5	2607.1	1154	1720.2	1450	943.2	1668.9
245476_at	At4g16090	unknown protein; FUNCTIONS IN: molecular_function unknown; INVOLVED IN: biological_process unknown; LOCATED IN: mitochondrion; BEST Arabidopsis thaliana protein match is: unknown protein (TAIR:AT2G45930.1); Has 76 Blast hits to 76 proteins in 2 species: Archae - 0; Bacteria - 0; Metazoa - 0; Fungi - 0; Plants - 76; Viruses - 0; Other Eukaryotes - 0 (source: NCBI BLink).	4				215.8	164.3	227.2	202.433	206.2	397.2	164.3	255.9	43.4	47.7	54.9	48.6667	14.1	1.6	15.6	10.4333	161.8	147.1	65.4	124.767	8.4	261.9	16.7	95.6667	81.2	103.8	131.7	105.567	14.9	24.6	35.1	24.8667	43.2	46	48.7	45.9667	75.7	131.7	82.9	96.7667	10.6	32	9.5
245477_at	At4g16110	response regulator 2					160.7	242.2	162.9	188.6	224.3	292.8	184.8	233.967	329.5	324.2	363.7	339.133	470.6	361.7	277	369.767	297.2	433.9	294.6	341.9	292	309.8	369.8	323.867	189.8	285.5	338.5	271.267	195.9	281	199.8	225.567	502.6	376.9	282.3	387.267	923.9	657	330.8	637.233	352.1	221.2	427.6
245478_at	At4g16130	arabinose kinase					62.9	78.5	81.5	74.3	80.3	67.2	79	75.5	313.5	127.4	135.2	192.033	92.8	115.4	158.2	122.133	132.9	178.6	130	147.167	133.3	102.1	135.6	123.667	138.4	110.1	376.8	208.433	130.6	106.3	192.2	143.033	201	117.9	216.2	178.367	132.9	215.4	172.7	173.667	15.6	55.4	45.9
245479_at	At4g16140	proline-rich family protein					73.5	125.5	94.5	97.8333	33.2	14.8	60	36	184.8	97.5	236.1	172.8	117.1	143.9	127.9	129.633	109.4	172.8	99.5	127.233	123.1	126.2	107.5	118.933	130	115.5	340.9	195.467	273.3	96.6	199.4	189.767	196.8	164.8	164.5	175.367	266.5	219	142	209.167	112.1	168.6	239.6
245480_at			1				223.1	192	159.3	191.467	182.4	178	178.1	179.5	306.6	465.8	401.9	391.433	246.5	245.4	293	261.633	361.4	512.8	435.1	436.433	286.3	415.1	270.6	324	390.4	287.9	120.6	266.3	304	314.9	375.5	331.467	586.1	468	282.6	445.567	509.2	210	222.2	313.8	758.3	634	1181.2
245481_at	At4g16180	unknown protein; FUNCTIONS IN: molecular_function unknown; INVOLVED IN: biological_process unknown; LOCATED IN: plasma membrane; BEST Arabidopsis thaliana protein match is: unknown protein (TAIR:AT3G28720.1); Has 5 Blast hits to 5 proteins in 3 species: Archae - 0; Bacteria - 0; Metazoa - 0; Fungi - 0; Plants - 4; Viruses - 0; Other Eukaryotes - 1 (source: NCBI BLink).	3	Accession only	NA	118	27.7	75	26.8	43.1667	40.2	62.5	3.7	35.4667	73.9	74.6	61.6	70.0333	71.4	113.3	102.2	95.6333	79.1	85.2	52.7	72.3333	76.1	74.5	108.2	86.2667	64.1	106.2	125.2	98.5	130.3	104.2	101.4	111.967	74.1	53.8	82.8	70.2333	114.4	49	116	93.1333	292.7	157.1	126.4
245482_at	At4g16180	unknown protein; FUNCTIONS IN: molecular_function unknown; INVOLVED IN: biological_process unknown; LOCATED IN: plasma membrane; BEST Arabidopsis thaliana protein match is: unknown protein (TAIR:AT3G28720.1); Has 5 Blast hits to 5 proteins in 3 species: Archae - 0; Bacteria - 0; Metazoa - 0; Fungi - 0; Plants - 4; Viruses - 0; Other Eukaryotes - 1 (source: NCBI BLink).	3	Accession only	NA		47.6	52.8	104	68.1333	154.4	76.1	81.3	103.933	9.1	32.8	34.4	25.4333	41.2	11	43.2	31.8	33	41.2	4.3	26.1667	51.5	78.6	111.6	80.5667	94.5	124.5	172.9	130.633	126.9	172	135.6	144.833	29.4	24.9	41.2	31.8333	44.7	28.1	41.4	38.0667	23.5	97.8	34.6
245483_at	At4g16190	Papain family cysteine protease					326.6	248.9	159.4	244.967	285.4	377.4	311.5	324.767	228.9	176.8	150.5	185.4	264.3	527.3	192.2	327.933	130	152.2	117.6	133.267	188.9	117.4	108.4	138.233	155.3	137.4	217.8	170.167	112	256.6	59.4	142.667	166.5	223.3	214.7	201.5	142.2	253.9	187.4	194.5	305	113.3	169.9
245484_at	At4g16210	enoyl-CoA hydratase/isomerase A					4984	4917.7	6279.9	5393.87	5178.3	5377.5	4912.1	5155.97	559.4	1128.9	1795.2	1161.17	2026.7	3815.1	2561.2	2801	1716.9	930.6	1892.2	1513.23	954.1	1797	721.4	1157.5	5189	2185.5	1019.9	2798.13	1767.3	2374.2	1933.5	2025	7574.4	2905.7	5222.5	5234.2	2580	1605.2	4103.7	2762.97	1272.2	3049.5	1107.6
245485_at			1				59.7	101.1	82.6	81.1333	94.4	69.2	85.1	82.9	188.6	113.9	81.4	127.967	198.2	95.6	61.5	118.433	120.2	364.3	77.3	187.267	100.2	207.9	104.1	137.4	150.3	71.1	193.6	138.333	219.1	163.8	185.2	189.367	52.1	44.8	66.5	54.4667	17.2	100	32.4	49.8667	385.7	40.2	132.3
245486_x_at	At4g16240	unknown protein; Has 17010 Blast hits to 4557 proteins in 509 species: Archae - 32; Bacteria - 2889; Metazoa - 6537; Fungi - 648; Plants - 4769; Viruses - 447; Other Eukaryotes - 1688 (source: NCBI BLink).		Accession only	NA	119	191.8	183.1	151.7	175.533	347.7	123.2	140.1	203.667	592.7	152.6	115.2	286.833	13.3	39.6	135.6	62.8333	51.8	239.1	24.5	105.133	10.4	242.9	31.8	95.0333	441.2	313.7	119.9	291.6	542.9	540.1	385.6	489.533	1.7	27.9	20.7	16.7667	18.7	643.7	4.6	222.333	219.5	169.2	99.1
245487_at	At4g16250	phytochrome D		Accession only	NA		295.8	305.1	229.1	276.667	224.2	215.9	244.3	228.133	205.7	245	288.5	246.4	224.5	234.1	264.1	240.9	266.3	271.6	269.1	269	268.2	220.7	235.7	241.533	196.5	103.6	54.8	118.3	493.2	212.7	332.3	346.067	334.7	413.3	258.3	335.433	474.1	282.2	453.9	403.4	341.2	161.5	342.2
245488_at	At4g16270	Peroxidase superfamily protein					68.7	58.6	19	48.7667	105.2	90	27.7	74.3	10.7	58.9	94.1	54.5667	15.1	6.5	32.4	18	53.4	175	93.1	107.167	11.3	184.7	10.1	68.7	235.4	99.5	45.2	126.7	17.8	213	122.7	117.833	12.8	24.7	4	13.8333	39.1	32.5	31.4	34.3333	155.7	193.6	71
245489_at	At4g16280	RNA binding;abscisic acid binding					60.4	25.5	56.2	47.3667	78.9	62.1	49.1	63.3667	495.4	264.4	254.9	338.233	216.7	349.7	63.9	210.1	28.2	103.2	23.1	51.5	13.3	44	21.6	26.3	47.1	37.7	24.9	36.5667	130.5	46.7	83.9	87.0333	217.3	195.3	44.1	152.233	328.8	273.8	46	216.2	110.5	60	237.3
245490_at	At4g16310	LSD1-like 3	4				345.1	408.8	332.7	362.2	276.9	415.1	266.2	319.4	266.5	231.5	293.6	263.867	541.8	440.5	316.8	433.033	300.4	302.8	225.1	276.1	399.2	569.8	313.7	427.567	441.9	350	488.7	426.867	373.3	334.8	368.5	358.867	344.6	432.9	287	354.833	259.9	314.1	215.7	263.233	489.7	332	146.5
245491_at			1				1473.2	1230.6	1252	1318.6	1325.9	1101.6	1336.2	1254.57	1596.1	2004	2281.2	1960.43	1015.2	933.1	981.8	976.7	1344.3	1416.5	1554.6	1438.47	1410.4	1147.9	1365.6	1307.97	1041.3	1077.6	1177.7	1098.87	1004	1055	867.6	975.533	1197.1	1123.7	1420.2	1247	1437	1795.1	983.7	1405.27	1017.9	1605.6	1560.8
245492_at	At4g16340	guanyl-nucleotide exchange factors;GTPase binding;GTP binding				55	2992.5	4151.9	2983.2	3375.87	4618.5	3433.2	3351	3800.9	2661	1529.7	1577.4	1922.7	1160	1711	2704.4	1858.47	2663	2517.6	2783.4	2654.67	2479.4	2446.2	2807.8	2577.8	2791.5	3774.7	2624.8	3063.67	1214	2768.3	2503.9	2162.07	2124.4	1704	2927.1	2251.83	2328.5	3027.1	2152.2	2502.6	1353.8	2338.8	1419
245493_at			1				273	295.8	454.7	341.167	510.4	291.5	362.3	388.067	456.1	2259	1174.5	1296.53	3063	2721.9	2237.8	2674.23	1123	1084.7	1546	1251.23	1567.9	1050.5	968.4	1195.6	1680.8	837.3	603	1040.37	795.5	1129	1539.4	1154.63	604.7	500.3	485.5	530.167	1111.1	500.3	2002.9	1204.77	1109.5	2926.4	2963.9
245494_at	At4g16390	pentatricopeptide (PPR) repeat-containing protein					1357	1180.3	1086.8	1208.03	1490.8	1262.6	1402.8	1385.4	403.2	646.7	494	514.633	744.7	705.4	858.8	769.633	1116.9	736.2	1203.5	1018.87	1343.6	1484.8	1601.9	1476.77	1151.6	1173	1472.6	1265.73	716.1	1078.1	815.8	870	497.4	498.1	551.7	515.733	419.6	543.1	1144.3	702.333	510.4	1095.3	554
245495_at	At4g16400	unknown protein; BEST Arabidopsis thaliana protein match is: unknown protein (TAIR:AT3G13175.1); Has 30201 Blast hits to 17322 proteins in 780 species: Archae - 12; Bacteria - 1396; Metazoa - 17338; Fungi - 3422; Plants - 5037; Viruses - 0; Other Eukaryotes - 2996 (source: NCBI BLink).					45.7	43.1	59.4	49.4	31.6	77	51.3	53.3	39.1	42.2	59.5	46.9333	31.6	13.1	69.1	37.9333	24.3	24.7	37.7	28.9	32.9	82.4	66.4	60.5667	116.1	81.7	69.4	89.0667	65.7	71.8	143.6	93.7	20.4	46	35.3	33.9	28.8	28.6	39.1	32.1667	10.9	31.4	10.3
245496_at	At4g16440	ferredoxin hydrogenases		Accession only	NA		213.7	158.6	208.8	193.7	236.8	194.8	219.5	217.033	203.3	239	246.8	229.7	193.5	181.3	254.1	209.633	263.9	226.9	307.3	266.033	154.9	162.7	238.2	185.267	131	409.5	361.9	300.8	206.5	253.6	156.4	205.5	208.6	133.9	264.1	202.2	281.8	342.8	286	303.533	170.6	183.3	133.6
245497_at	At4g16460	unknown protein; Has 58 Blast hits to 58 proteins in 23 species: Archae - 0; Bacteria - 0; Metazoa - 30; Fungi - 4; Plants - 16; Viruses - 0; Other Eukaryotes - 8 (source: NCBI BLink).	4				519.1	138	538.1	398.4	417.2	112.4	344.9	291.5	325.4	709.6	837.8	624.267	588.1	524.9	442.4	518.467	1119	576.1	1167.4	954.167	1100.8	924.9	455.8	827.167	1485.2	829.9	486.5	933.867	648.7	618.7	719.7	662.367	1522.8	1221.8	1150.4	1298.33	1695.4	717.9	874	1095.77	531	1580	1430.6
245498_at	At4g16470	Tetratricopeptide repeat (TPR)-like superfamily protein		Accession only	NA		310.3	289.8	348.9	316.333	310	432.4	311.2	351.2	495	439	214.7	382.9	413.1	406.4	118.3	312.6	347.7	1392.3	161.3	633.767	182.1	534.6	147.6	288.1	848.5	17.7	117.1	327.767	752.4	463.4	292.9	502.9	372.5	403.7	147.2	307.8	155.2	279.7	121.5	185.467	64.2	144.5	7.7
245499_at	At4g16480	inositol transporter 4					190.8	183.8	136	170.2	203.3	127.2	132.9	154.467	304.8	226.6	297.4	276.267	243.5	138.3	179.8	187.2	196.8	218.1	183.4	199.433	218.2	127.1	217.7	187.667	117.4	158.6	262	179.333	118.4	127.4	199	148.267	183	164.1	153.7	166.933	273	332.8	234.8	280.2	139	107.4	101.4
245500_at	At4g15590	transposable element gene	3,4				221.8	290.3	296.6	269.567	249.5	193.5	310.3	251.1	126.6	82.9	69.8	93.1	134.5	180.9	186.2	167.2	295	184.4	279.6	253	229.3	313.6	149.9	230.933	475.5	418.9	194.4	362.933	135.9	386	377.4	299.767	274.1	290.5	467	343.867	137.4	209.2	265.9	204.167	104.1	210.5	174.4
245501_at	At4g15620	Uncharacterised protein family (UPF0497)	4				186.1	361.1	384.6	310.6	9.8	237.1	275.4	174.1	6.1	5.7	9	6.93333	53	7	6	22	5	9.7	728	247.567	601.2	9.5	2291.4	967.367	16	5	14.8	11.9333	26	2.6	13.7	14.1	3.1	3.7	2.5	3.1	87.6	5.4	1184.1	425.7	147	13.9	214.5
245502_at	At4g15640	unknown protein; BEST Arabidopsis thaliana protein match is: unknown protein (TAIR:AT3G21465.1); Has 38 Blast hits to 38 proteins in 14 species: Archae - 0; Bacteria - 0; Metazoa - 0; Fungi - 0; Plants - 38; Viruses - 0; Other Eukaryotes - 0 (source: NCBI BLink).					1540.3	886.8	1567.7	1331.6	1390.6	1671.2	2080.6	1714.13	1103.5	696.9	795.7	865.367	1239.8	1527.8	1158.2	1308.6	956	1194.7	1218.5	1123.07	1178.9	947.3	559.7	895.3	1747.5	1664.5	930.8	1447.6	1053.4	1460.4	1049.3	1187.7	579.6	2096	1040	1238.53	280.7	1488.9	523.8	764.467	1052.4	643.3	678.8
245503_at	At4g15650	unknown protein; FUNCTIONS IN: molecular_function unknown; INVOLVED IN: N-terminal protein myristoylation; LOCATED IN: cellular_component unknown; EXPRESSED IN: male gametophyte, flower, pollen tube; EXPRESSED DURING: L mature pollen stage, M germinated pollen stage, 4 anthesis; Has 5184 Blast hits to 3451 proteins in 562 species: Archae - 30; Bacteria - 838; Metazoa - 1576; Fungi - 798; Plants -…	4				143.2	142.2	94	126.467	208.7	225.6	142.1	192.133	304.4	145.8	251.9	234.033	251.2	183.8	182.4	205.8	280.6	426.1	242.6	316.433	235.5	285.9	247.2	256.2	170.1	273.7	55.7	166.5	162.1	186.6	177.5	175.4	312.7	300.9	287.4	300.333	515.6	368.3	298.8	394.233	80.6	143.4	141.7
245504_at	At4g15660	Thioredoxin superfamily protein	4				394.1	329	472.1	398.4	442.2	440.6	320.3	401.033	97.8	74.6	141.6	104.667	127.8	129.7	126.3	127.933	520.2	214.3	638.3	457.6	393.2	203.5	412.8	336.5	385.3	318	332.1	345.133	278.1	380.9	275.7	311.567	85.5	167.4	203.8	152.233	65.4	102.7	189.6	119.233	311.5	1322.6	267.4
245505_at	At4g15690	Thioredoxin superfamily protein	4				13.9	9.1	35.1	19.3667	11.9	29.6	22.2	21.2333	95.7	50.4	130.3	92.1333	57.5	59	25.4	47.3	18.5	18.1	10.2	15.6	7.1	15.6	9.7	10.8	55.2	10.3	30.5	32	17.2	77.9	9.1	34.7333	292.9	272.7	38.5	201.367	271.9	261.5	67.9	200.433	7.4	42.1	36.7
245506_at	At4g15700	Thioredoxin superfamily protein	4				426.6	404.2	307.8	379.533	467.6	404.4	354.2	408.733	626.3	617	646.6	629.967	292.2	209.4	288.9	263.5	588.9	1125.5	598.1	770.833	368.8	838.9	230.4	479.367	591.9	425.1	239	418.667	585.3	471.6	486.2	514.367	453.2	447.1	383.3	427.867	438.3	403.5	481.8	441.2	489.3	450.2	452.9
245507_at	At4g15710	unknown protein; Has 18 Blast hits to 18 proteins in 2 species: Archae - 0; Bacteria - 0; Metazoa - 0; Fungi - 0; Plants - 18; Viruses - 0; Other Eukaryotes - 0 (source: NCBI BLink).	4				1199.2	1017.7	1028.9	1081.93	902.2	590.2	954.7	815.7	684.7	788.9	470.7	648.1	890.7	1016	815.9	907.533	756.6	221.8	778.5	585.633	551.9	482.4	806.7	613.667	798.4	1216.4	1069	1027.93	544.3	471.7	502.9	506.3	497.1	353.1	1253.5	701.233	414.6	716.6	1361.5	830.9	331.9	274.4	258
245508_at	At4g15720	Tetratricopeptide repeat (TPR)-like superfamily protein	4				1156.6	977.4	3003.1	1712.37	1610.2	978.1	2718.3	1768.87	163.1	205.7	182.8	183.867	424.2	401	690.5	505.233	170.7	57.4	206.2	144.767	211.5	200.2	318.4	243.367	655	419.8	1164.4	746.4	371.4	491.3	435.6	432.767	90.8	122.2	218.3	143.767	101	99	291.5	163.833	266	1463.1	211.7
245509_at	At4g15730	CW-type Zinc Finger					429.4	195.9	462.9	362.733	333.7	410.3	322.5	355.5	86.5	244.3	47.8	126.2	230.7	124.1	260.4	205.067	38.2	44.3	45.9	42.8	40.4	77.5	19.4	45.7667	30.2	52.3	64.1	48.8667	9.1	66.6	43	39.5667	22.3	43.8	12.1	26.0667	17.4	24.4	22.7	21.5	3.4	49.1	12.1
245510_at	At4g15740	Calcium-dependent lipid-binding (CaLB domain) family protein					15.1	50.4	102.1	55.8667	60.9	36.1	47.3	48.1	78	37.3	51.3	55.5333	85.6	61.6	56	67.7333	36.1	36.7	28.8	33.8667	41.8	18.5	4.5	21.6	67.7	8.9	8.1	28.2333	316.1	110.4	150.3	192.267	53.3	64.3	72.6	63.4	94.6	85.8	58.3	79.5667	41.7	67.5	12.8
245511_at	At4g15755	Calcium-dependent lipid-binding (CaLB domain) family protein					92.3	124.4	83.4	100.033	89.6	91.7	105.9	95.7333	47.7	37	40.1	41.6	60.4	52.8	59.2	57.4667	61.7	42.6	43.4	49.2333	56.2	103.9	61.1	73.7333	50.5	51.6	24.8	42.3	133.5	60.4	126	106.633	61	62.8	72.6	65.4667	46.5	68.5	76.7	63.9	95.4	75.5	83.4
245512_at	At4g15770	RNA binding		Accession only	NA	107	306.1	286	296.8	296.3	294.3	247.5	195.8	245.867	320.8	326.4	371.3	339.5	434.2	373.9	197.6	335.233	194.7	368.1	175.5	246.1	178.3	179.7	281.5	213.167	132.8	191.2	166	163.333	436.6	242.7	251	310.1	440.7	497.8	334	424.167	397.8	504.1	341.5	414.467	234.4	151.2	256.4
245513_at	At4g15780	vesicle-associated membrane protein 724		Accession only	NA		280.3	62.8	65.3	136.133	128.2	88.7	115.2	110.7	134.6	174.4	255.9	188.3	106.5	148.3	140.4	131.733	103.7	167.6	92.4	121.233	122.7	100.7	130.8	118.067	97.2	132.5	318	182.567	47.1	126.2	147.2	106.833	164.3	191.4	107	154.233	115.6	209.8	101.5	142.3	383.7	228.1	409.5
245514_at			1				835.8	887.1	572.3	765.067	946.3	2054.4	1059.2	1353.3	1326.9	1975.8	1087.2	1463.3	1524.9	2174.9	1090.6	1596.8	1219.2	1835.5	955.2	1336.63	470	1196.8	457.6	708.133	1976.2	1041.7	511.9	1176.6	1254.5	2176.4	2487.7	1972.87	1186.1	2185.8	740	1370.63	1115.2	697.4	710.3	840.967	2816.4	1608.9	2445
245515_at	At4g15810	P-loop containing nucleoside triphosphate hydrolases superfamily protein					1.6	15.4	25.7	14.2333	2.7	12.1	5.2	6.66667	39.1	29.5	16.8	28.4667	3.9	32.9	47	27.9333	14.4	27.5	1.4	14.4333	2.4	36.9	3.8	14.3667	11.8	122	15.3	49.7	400.3	64	94	186.1	1.9	38.5	2.2	14.2	3.1	3.5	10.2	5.6	30.5	3.3	13.6
245516_at	At4g15820	BEST Arabidopsis thaliana protein match is: embryo defective 1703 (TAIR:AT3G61780.1); Has 524 Blast hits to 443 proteins in 102 species: Archae - 0; Bacteria - 13; Metazoa - 196; Fungi - 37; Plants - 43; Viruses - 3; Other Eukaryotes - 232 (source: NCBI BLink).					570.7	704.6	361.3	545.533	570.8	706	451.2	576	728.3	635.6	893.4	752.433	660.9	555.8	567.7	594.8	804.5	688.3	758.3	750.367	898.3	474.2	702.3	691.6	534.7	649	341.9	508.533	500.3	438.5	428	455.6	691.1	920.4	727.1	779.533	729.7	819	618.3	722.333	423.3	381.9	573
245517_at	At4g15840	BTB/POZ domain-containing protein					1080.2	580.3	781.3	813.933	452.9	570.9	613.6	545.8	497.9	567.9	1142.2	736	501	483.8	945.2	643.333	858.2	1138.1	1050.4	1015.57	993.6	556.4	1134.9	894.967	473	790.3	833	698.767	394.4	442.3	506.6	447.767	1520.8	1017.7	1187.3	1241.93	1262.5	1372.7	1082.3	1239.17	506.8	445.8	1021.9
245518_at	At4g15850	RNA helicase 1					457.3	1176.7	456.3	696.767	578.2	1740.4	633	983.867	581.9	450	429.4	487.1	706.1	750.2	570.6	675.633	434.8	522.7	410.8	456.1	558.3	379.8	838	592.033	480.9	355	820.4	552.1	396.9	414.3	465.3	425.5	349.1	316.9	354.3	340.1	386.4	293	294.8	324.733	271.4	560.4	335.1
245519_at	At4g15860	transposable element gene	4				955.9	1078.6	984.3	1006.27	912.8	618.1	869.4	800.1	792.3	905.1	814.3	837.233	1463.6	1205.3	874.4	1181.1	1106.6	852.2	1089	1015.93	927.1	1079.1	1001.7	1002.63	1315.5	1251.9	1043.6	1203.67	759	1103.2	893	918.4	1078.3	976.7	1371.9	1142.3	466.5	879.3	892.8	746.2	558.5	703.1	594.6
245520_at	At4g15870	terpene synthase 1	4				387.2	187.8	219.8	264.933	187.2	269.6	154.9	203.9	95.1	181.9	160.6	145.867	101.1	283.2	128	170.767	114.2	96.3	96.3	102.267	81.8	81.8	107.7	90.4333	209	254.8	269.9	244.567	151.7	171.7	175.8	166.4	199.7	204.1	166.2	190	162.6	214.7	244.9	207.4	108.5	95.3	170.2
245521_at	At4g15880	Cysteine proteinases superfamily protein					107.6	61.7	115.9	95.0667	89.5	77.7	104.7	90.6333	30.7	13.7	81.3	41.9	90.9	57.5	3.3	50.5667	54.4	108.7	120.7	94.6	123	122.8	81.1	108.967	173.2	52.3	137.4	120.967	233.9	39.3	7.8	93.6667	63.3	72.7	21.8	52.6	66	190.9	60.7	105.867	14.9	33.1	52.8
245522_at	At4g15890	binding		Accession only	NA		185.8	188.8	198.3	190.967	112.9	163.5	120.3	132.233	154.2	219.4	179	184.2	356.6	294.8	159.9	270.433	282.9	362.3	206.2	283.8	140.6	250.7	214.2	201.833	368.9	117	152.3	212.733	324.5	362.3	304.7	330.5	289.7	365.3	265	306.667	237.4	233.2	169.1	213.233	345.2	183.4	429.7
245523_at	At4g15910	drought-induced 21				91	161.3	138.3	112.5	137.367	134.4	117.5	100.8	117.567	96.1	111.5	174.5	127.367	113.5	86.1	72.7	90.7667	90.9	77.9	85.1	84.6333	97.6	103.7	119.4	106.9	111	134.1	344.5	196.533	193.5	55.5	59.6	102.867	125.3	94.8	118.3	112.8	130.7	139.4	97.3	122.467	60.3	55.1	177.9
245524_at	At4g15920	Nodulin MtN3 family protein					237	347.9	341.8	308.9	305.7	238.9	388.7	311.1	579.7	424	412.9	472.2	322.8	320.9	399.4	347.7	294.9	336.3	281.9	304.367	313.1	375.7	418.6	369.133	360.6	419	530.9	436.833	354.3	424.7	429.9	402.967	220.7	198.7	365.2	261.533	225.1	320.9	372.5	306.167	229.4	308.5	172.2
245525_at	At4g15930	Dynein light chain type 1 family protein				1	237.5	212	241.6	230.367	169.3	165.3	280.4	205	409.8	568.3	567.4	515.167	585.5	553.2	434.1	524.267	294.7	396.6	392.6	361.3	471.1	230.1	254.7	318.633	443.9	377.1	439.7	420.233	1006.3	644	471.6	707.3	280.4	597.2	307.4	395	371.2	541.3	278.7	397.067	589.6	420.3	624.4
245526_at			1				345	346.4	295.8	329.067	288.3	307	237.9	277.733	557	547.9	497.1	534	506.3	454.8	371.8	444.3	308.4	395.6	351.8	351.933	330.8	250.2	244	275	297.1	354.2	312.6	321.3	307	277	300.7	294.9	604.1	610.4	404.1	539.533	711.1	587.5	444.8	581.133	295.9	196.8	605.2
245527_at	At4g15955	alpha/beta-Hydrolases superfamily protein	4				418.1	408.9	466.4	431.133	392.8	778.4	401.7	524.3	533.4	883.8	855.2	757.467	937.2	938.2	601.3	825.567	675.4	933.2	612.3	740.3	840.9	604.8	418	621.233	725.3	652.5	627.6	668.467	743.8	762.3	605.8	703.967	895.8	718	545.4	719.733	1090.4	764.7	518.2	791.1	796.2	1326.8	1648.4
245528_at	At4g15530	pyruvate orthophosphate dikinase		Accession only	NA		471.2	594.7	425	496.967	419.4	652.6	478.7	516.9	745.2	918.4	983.7	882.433	659.7	877.9	694.3	743.967	618.3	740.6	698.2	685.7	750.6	499.1	605.2	618.3	415.3	729.5	379.8	508.2	402.4	513.4	633.8	516.533	941.6	710.6	835	829.067	929.1	850.7	937.8	905.867	731.3	502.7	954.5
245529_at	At4g15570	P-loop containing nucleoside triphosphate hydrolases superfamily protein					168.5	101.8	174	148.1	121.1	64.1	109.9	98.3667	69.3	63	85.5	72.6	40.7	90.2	76.1	69	103.9	138.5	106.9	116.433	93.1	106.3	82.2	93.8667	98.8	185.8	72.3	118.967	8	123.3	72.6	67.9667	137.7	135.2	199.3	157.4	96.4	139.8	159.8	132	11.7	97.2	43.3
245530_at	At4g15590	transposable element gene	3				570.5	450.8	334.8	452.033	341.2	297.4	454	364.2	106	141.1	77.3	108.133	95.6	89.8	359.2	181.533	188.7	74.3	165.1	142.7	209.5	293.1	426.9	309.833	202.3	295.3	413	303.533	120.9	218.7	272.6	204.067	44.3	39.6	211.7	98.5333	67.7	51.1	252.4	123.733	163.1	209.8	147.2
245531_at	At4g15100	serine carboxypeptidase-like 30					628.7	516.5	395.3	513.5	497.9	413.9	487.1	466.3	898.4	749	947.2	864.867	468.1	739.7	527.3	578.367	455	421.2	456.8	444.333	616.5	275.7	443.6	445.267	305.2	360.7	338	334.633	330.5	473.8	577.5	460.6	1405.4	919.3	663.7	996.133	1302.7	972.5	828.2	1034.47	598.1	461.3	1043.7
245532_at	At4g15110	cytochrome P450, family 97, subfamily B, polypeptide 3					656.4	853.3	641.5	717.067	716.5	889.6	783.1	796.4	893.4	1591	1700.3	1394.9	1420.9	2234.4	1375.3	1676.87	1066.9	1238.2	1403.9	1236.33	1698.6	776.7	1816.8	1430.7	1024.7	1169	1044.5	1079.4	954.5	937	1142.5	1011.33	2048.3	1785.5	1315.8	1716.53	2578.1	1303.9	1616.1	1832.7	1165.2	1408.5	2690.1
245533_at	At4g15130	phosphorylcholine cytidylyltransferase2					29.9	3.3	6.6	13.2667	57	10.9	2.8	23.5667	93.1	217.4	82.2	130.9	244.8	186.1	73.8	168.233	25.4	77.2	43.4	48.6667	16.2	6.2	4.9	9.1	27.8	105.1	6.1	46.3333	147.7	111.1	167.3	142.033	1.9	3	2.1	2.33333	5.3	2.6	4.8	4.23333	10.5	50.5	159.5
245534_at	At4g15150	glycine-rich protein	4				2517.9	3254.7	2895.4	2889.33	1202.8	1962.4	1927.5	1697.57	111.4	286.5	477.2	291.7	882.1	1210.5	1530.7	1207.77	2687.8	628.9	5228	2848.23	3399.9	2134.2	3436.2	2990.1	2883.6	3360.2	753.6	2332.47	1158.7	1588.6	1655	1467.43	480.1	809.5	1233.3	840.967	820.5	437.9	3485.3	1581.23	1648.5	2952.4	4502.9
245535_at			1				387.6	243.6	276.9	302.7	276.2	169	302.3	249.167	338.5	340	127.7	268.733	263.9	329.2	333.3	308.8	234.8	197.4	269.2	233.8	286.2	275.3	448.2	336.567	222	383.1	438.2	347.767	367.1	310.4	350.7	342.733	168.2	181.6	233.6	194.467	114.6	220.4	209.2	181.4	153.7	205.4	139.2
245536_at			1				349.5	244.8	531.1	375.133	494.2	242.4	287.2	341.267	276.7	817.4	576.6	556.9	1027.5	757.7	659.7	814.967	951.8	944.5	979.7	958.667	560.3	518.1	263.2	447.2	1275.5	722.3	283.6	760.467	511.5	644.5	468.6	541.533	699.7	624.7	468.9	597.767	446.4	543.5	262.8	417.567	464.4	642.7	504.3
245537_at	At4g15200	formin 3	3,4				482	382.7	542.1	468.933	541.2	269.5	513	441.233	142.2	140.1	125	135.767	139.1	148.5	445.9	244.5	748.3	244.6	519.5	504.133	579.1	830	627.2	678.767	526.3	294	368.7	396.333	222.7	503.4	348.7	358.267	154.9	210.6	665.6	343.7	118	157.2	463.8	246.333	239.3	552.6	175.2
245538_at	At4g15200	formin 3	3,4				333.1	235.2	274.8	281.033	236.1	272.4	202.9	237.133	70.5	107.2	90.5	89.4	157.5	98.1	91.3	115.633	135.4	189.1	162.7	162.4	128	174.4	119.9	140.767	212.1	228.2	233.7	224.667	337.8	208.6	98.9	215.1	71.4	111.4	102.9	95.2333	82.9	87.7	84.6	85.0667	179.6	233.7	183.6
245539_at	At4g15230	pleiotropic drug resistance 2	3,4				419.1	445.9	353.2	406.067	327.8	453.7	337.9	373.133	392.7	263.2	541.7	399.2	177.6	261.4	290.4	243.133	428.1	507.9	354.1	430.033	591.3	318.7	213.9	374.633	122.7	72.1	147.2	114	307.1	198.4	250.1	251.867	993.7	672.3	377.8	681.267	1126.2	386.6	715	742.6	324.7	263.6	449.3
245540_at	At4g15230	pleiotropic drug resistance 2	3				32.8	67.9	37.6	46.1	21.6	43.5	53.2	39.4333	36.2	13.1	22.8	24.0333	11.8	27.3	16.4	18.5	11.8	14	10.1	11.9667	35.7	31	21.9	29.5333	24.4	64.8	219.2	102.8	131.2	55.6	125.6	104.133	15.8	26.4	13.9	18.7	36.5	13.4	22.4	24.1	5	6.1	22.7
245541_at			1				108.7	108.1	163.9	126.9	133.6	189.3	134.6	152.5	81.4	49	64.4	64.9333	50.8	117.3	76.5	81.5333	96.6	66.9	112.2	91.9	80.1	97.7	82.8	86.8667	74.2	88.1	127	96.4333	118	53.2	171.6	114.267	46.7	94.4	67.5	69.5333	50.1	59.9	62	57.3333	5.1	76.1	25.1
245542_at	At4g15250	B-box type zinc finger protein with CCT domain	4				139.8	131.5	283.6	184.967	126.1	175.2	319.7	207	57.1	27.3	55.7	46.7	33.1	40.3	146.1	73.1667	609.9	61.3	484.6	385.267	624.1	157.7	561.6	447.8	61.6	106.1	165	110.9	41.3	292.4	269.6	201.1	245.6	236.5	657.7	379.933	161.9	48.5	381.6	197.333	57.6	86.1	38.6
245543_at	At4g15260	UDP-Glycosyltransferase superfamily protein		Accession only	NA		1315.7	1736.6	1599.4	1550.57	1833.5	1198.7	2010	1680.73	458	248.6	168.8	291.8	617.7	864.4	1826.8	1102.97	1613.2	1119	1695.3	1475.83	1938.4	1517.1	1833.2	1762.9	1582.7	1980	1687.7	1750.13	1305.9	1463.8	1620.7	1463.47	788.6	721.5	1472.1	994.067	855.9	1360.9	1294.7	1170.5	1142.5	1929.4	1517.9
245544_at	At4g15270	glucosyltransferase-related		Accession only	NA		216.9	122.3	136.1	158.433	128.4	212.1	168.3	169.6	360.2	323.3	605.2	429.567	284	210.7	254	249.567	190.7	230.5	203.3	208.167	249	205.5	173.7	209.4	132.2	191.3	345.1	222.867	404.3	185.6	258.9	282.933	340.5	392.4	312.3	348.4	549.9	291.1	322.5	387.833	187.9	198.3	416.7
245545_at	At4g15280	UDP-glucosyl transferase 71B5		Accession only	NA		180.1	168.6	344.5	231.067	205.5	136.7	280.1	207.433	809	519.2	269.9	532.7	612	469.7	371.3	484.333	193.8	234.3	172.6	200.233	468.1	319.2	401.1	396.133	302.9	447.9	421.6	390.8	325.2	277.8	192.3	265.1	145.5	300.9	361.8	269.4	241.5	402.7	251.9	298.7	234.4	83.4	266.1
245546_at	At4g15290	Cellulose synthase family protein					207	156.5	132	165.167	230.3	162.9	119.5	170.9	155.5	90.2	212.8	152.833	129	167.5	121.5	139.333	116.2	164.3	103.6	128.033	64.8	63.4	94.6	74.2667	92	121.4	113.3	108.9	162.4	80.1	72.7	105.067	84.1	108.2	57.7	83.3333	79.1	125.6	90.5	98.4	195.3	74	210.3
245547_at	At4g15300	cytochrome P450, family 702, subfamily A, polypeptide 2					61.2	80.1	6.2	49.1667	126.3	29.2	27.1	60.8667	111.6	293	151.3	185.3	172.2	180	464	272.067	158	88.2	125.4	123.867	114.9	166.3	160.4	147.2	156.8	354.8	492.5	334.7	174.2	323.8	465.5	321.167	56.9	75.8	79.8	70.8333	59.2	62.1	135.3	85.5333	258.6	545.7	120
245548_at	At4g15310	cytochrome P450, family 702, subfamily A, polypeptide 3	4				265.5	593.2	729.6	529.433	341.3	700.7	1055.2	699.067	184.5	107.3	258.8	183.533	296.4	206.3	251.6	251.433	257.3	162.8	180.4	200.167	313.1	280	131.3	241.467	692.3	440.9	300.5	477.9	604.3	769.9	512.2	628.8	840	596.6	461.1	632.567	534.1	502.8	460.6	499.167	743.9	445.9	318.7
245549_at	At4g15320	cellulose synthase-like B6	4				129.9	325.8	232.7	229.467	269.3	285.4	209.7	254.8	445.5	372.3	282.5	366.767	242.6	325.3	278.4	282.1	309.7	251	308	289.567	446.7	182	312.3	313.667	233.7	270.2	203.1	235.667	243.9	197.9	376	272.6	412.1	224	392.9	343	735.8	649.7	534.9	640.133	248.3	227.8	546.2
245550_at	At4g15330	cytochrome P450, family 705, subfamily A, polypeptide 1		Accession only	NA		644.7	595.9	835.2	691.933	863.5	624.7	555.8	681.333	915.3	945.1	1163.8	1008.07	753.1	591	925.2	756.433	556.3	636.1	623.9	605.433	473.8	790.6	488.5	584.3	607.4	700.7	782.7	696.933	623.2	835.1	679.8	712.7	966.8	657.4	912.4	845.533	1289.4	1512.5	751.9	1184.6	572.5	528	398.2
245551_at	At4g15350	cytochrome P450, family 705, subfamily A, polypeptide 2	4				222.4	114.4	154.9	163.9	137.9	145.4	124.4	135.9	369.3	258.1	275.2	300.867	227.9	268.9	189.1	228.633	288.3	278.5	178.1	248.3	211.1	274.4	526.2	337.233	165.7	248.6	330.6	248.3	96.9	168.4	164.6	143.3	325.9	239.7	275.9	280.5	204.3	277.2	207.5	229.667	187	279.6	325.5
245552_at	At4g15360	cytochrome P450, family 705, subfamily A, polypeptide 3				107	787.8	1649.5	1239.1	1225.47	930.2	1264.5	1133.6	1109.43	42.9	94.9	108.9	82.2333	56.9	37.8	219.3	104.667	277.9	113.2	275.9	222.333	199.7	226.8	164.3	196.933	840	325.3	366.4	510.567	292.7	517.6	242.7	351	101.9	62	254.9	139.6	62.7	65.9	217.4	115.333	155.9	734	176.9
245553_at	At4g15370	baruol synthase 1		Accession only	NA	25	184.7	245.1	191.2	207	159.1	191.4	213.2	187.9	176.3	197.3	119.9	164.5	135.3	173	147.2	151.833	233.3	230.6	247.3	237.067	175.1	317.3	330.3	274.233	200	194.8	177.8	190.867	216.8	205.8	276.5	233.033	95.6	165.5	167	142.7	162.5	105.2	205.7	157.8	260.1	281.6	366.3
245554_at	At4g15380	cytochrome P450, family 705, subfamily A, polypeptide 4		Accession only	NA		639.1	493	311.5	481.2	372.4	482.7	342.7	399.267	1060.5	760.1	1409.3	1076.63	554.6	639.7	479.1	557.8	673.6	1009.5	681.9	788.333	571.7	455.6	734.9	587.4	415	558	691.6	554.867	443	459.4	851.4	584.6	704.8	1000.8	617.1	774.233	756.9	935.5	634	775.467	459.5	412.6	674.8
245555_at	At4g15390	HXXXD-type acyl-transferase family protein		Accession only	NA		359.4	192.9	219.3	257.2	269.5	184.3	189.6	214.467	765.4	549.7	1136.1	817.067	738.5	758.8	398.9	632.067	418.4	844.9	340.7	534.667	339.9	407.8	340.2	362.633	270	318.4	408.8	332.4	275.3	318.6	266.5	286.8	403.9	400.6	361.7	388.733	570.9	568.3	192.2	443.8	234.9	154.4	410.7
245556_at	At4g15400	HXXXD-type acyl-transferase family protein					242.3	324.9	263.3	276.833	268.2	240.9	265.5	258.2	271.6	274.5	236.7	260.933	513.3	421.3	273.7	402.767	135.6	217.2	207.1	186.633	237.1	215.3	191.2	214.533	173.9	125.8	95.9	131.867	157	224.6	177.3	186.3	159.9	324.3	137.5	207.233	112.8	208.6	96.4	139.267	229.9	87.7	93.9
245557_at	At4g15410	serine/threonine protein phosphatase 2A 55 kDa regulatory subunit B prime gamma		Accession only	NA		33	3.5	40.1	25.5333	4.9	55.6	37.9	32.8	109.8	562.2	328.2	333.4	177.6	179.7	711.9	356.4	151	169	189.8	169.933	179.1	208.9	78.5	155.5	66.6	485.7	101.2	217.833	381.6	791.3	389.6	520.833	288.8	73.9	169.4	177.367	654.7	32.5	269.8	319	226	1673.7	279.1
245558_at	At4g15430	ERD (early-responsive to dehydration stress) family protein					318.2	411.1	504.4	411.233	484.3	386.3	360	410.2	154.4	147.5	148.1	150	202.6	160.2	490	284.267	276.3	123	190.7	196.667	148.1	342.3	215.3	235.233	320.3	363.9	314.3	332.833	508.4	383.9	304.7	399	69.6	94.1	180.5	114.733	225.5	277.9	151.4	218.267	244	488.1	233
245559_at	At4g15460	glycine-rich protein	4				956.2	780.9	826.1	854.4	972.5	964.2	754.7	897.133	595.6	557.7	807.4	653.567	481.8	353.3	756.9	530.667	913.8	806.9	846	855.567	930.7	735.3	1201.7	955.9	817.2	1001.9	943.1	920.733	1035.3	1043.6	910.1	996.333	776.3	715.5	927.4	806.4	677	890.8	665.9	744.567	736.2	825.5	843.6
245560_at	At4g15480	UDP-Glycosyltransferase superfamily protein					32.1	10.8	29.1	24	31	12.5	7.6	17.0333	3.5	4.7	29.4	12.5333	24.4	20.3	7.9	17.5333	12	17.9	12.8	14.2333	23.3	26.2	19.6	23.0333	17.9	47.1	5.8	23.6	72.1	46.3	50	56.1333	76.9	68.8	12.3	52.6667	101.9	33.1	16.8	50.6	8.8	43	2.6
245561_at	At4g15500	UDP-Glycosyltransferase superfamily protein					106.7	90.2	105.2	100.7	99	166.2	120.8	128.667	109.7	110	154.9	124.867	89.5	211.4	113.6	138.167	46.2	49.8	63.8	53.2667	42.9	76.6	70.1	63.2	108	103.1	182.9	131.333	44.7	109.4	85.6	79.9	127.8	217.4	185	176.733	113.7	112.6	132.6	119.633	166.9	177.6	248
245562_at	At4g15520	tRNA/rRNA methyltransferase (SpoU) family protein					1108.6	1131.1	972.3	1070.67	1004.1	1328.3	940.6	1091	626.7	808.3	627.2	687.4	1308.3	1835.4	703.8	1282.5	1283.6	1468.7	1839.7	1530.67	1558.4	1182.3	882.3	1207.67	575.1	449.1	261.9	428.7	406.3	417	318.1	380.467	556.3	820.8	754.4	710.5	411.3	561.5	792.8	588.533	830.6	890.7	587.6
245563_at	At4g14580	CBL-interacting protein kinase 4					3138.1	3093.7	2701.9	2977.9	2788.1	3709.2	2126.5	2874.6	2030.3	2611.4	2429.6	2357.1	2152.1	1582	1252.9	1662.33	2241.4	4131.8	2544.8	2972.67	2362.6	2311.1	2141.4	2271.7	2370.1	2539.9	1349.9	2086.63	2077.9	1479.7	2651.4	2069.67	3249.7	1678.6	1566	2164.77	3004.5	3246.5	1979	2743.33	3105.2	1602	3644.4
245564_at	At4g14590	embryo defective 2739		Accession only	NA		23.2	23.3	18.1	21.5333	39	97.6	13.8	50.1333	34.2	34.9	25.1	31.4	39.5	31.1	37.6	36.0667	29.7	42.5	6.9	26.3667	35.1	34.2	52.3	40.5333	26.5	33.6	12	24.0333	42.4	29.9	68.2	46.8333	22.9	26.4	17.6	22.3	30.3	5.9	41.5	25.9	192.5	56.6	86.3
245565_at	At4g14605	Mitochondrial transcription termination factor family protein					635.2	449.9	523	536.033	305.9	574.4	567.6	482.633	182.2	209.3	376.9	256.133	249.1	144.8	360.9	251.6	548.5	362.9	605.5	505.633	675.6	500.1	592.6	589.433	529.4	458.2	299.4	429	297.5	433.9	213.3	314.9	296.7	285	375	318.9	305.5	180.3	541.6	342.467	343.3	365.4	471.8
245566_at	At4g14610	pseudogene, disease resistance protein (CC-NBS-LRR class), putative, domain signature CC-NBS-LRR exists, suggestive of a disease resistance protein.; blastp match of 45% identity and 2.2e-162 P-value to GP|24461866|gb|AAN62353.1|AF506028_20|AF506028 NBS-LRR type disease resistance protein {Poncirus trifoliata}		Accession only	NA		123.8	150.8	127.4	134	85.8	100.5	110.5	98.9333	101	77.9	121.3	100.067	106.7	106.4	70.1	94.4	77.5	138.3	80.3	98.7	102.7	134.3	126.4	121.133	72.9	77.9	97.2	82.6667	25.2	93.3	229.8	116.1	47.2	64	61.6	57.6	54.1	56.1	52.8	54.3333	41	30.4	63.9
245567_at	At4g14630	germin-like protein 9		Accession only	NA		1168.1	945.5	946.6	1020.07	748.8	810.2	790.4	783.133	622	545.8	459.3	542.367	758.2	687.7	743.8	729.9	853.6	534.1	602.3	663.333	852.2	836.7	874.9	854.6	819.2	707.9	342	623.033	532.5	784.9	831.5	716.3	405.8	408.5	515.6	443.3	497	470.5	813.4	593.633	591.9	796.9	485.3
245568_at	At4g14650	unknown protein; FUNCTIONS IN: molecular_function unknown; INVOLVED IN: N-terminal protein myristoylation; EXPRESSED IN: 6 plant structures; EXPRESSED DURING: petal differentiation and expansion stage; Has 2407 Blast hits to 1833 proteins in 310 species: Archae - 19; Bacteria - 223; Metazoa - 708; Fungi - 285; Plants - 140; Viruses - 42; Other Eukaryotes - 990 (source: NCBI BLink).					375.4	268.7	389.6	344.567	296.7	347.3	271.9	305.3	329.4	479.8	386.5	398.567	296.9	347.7	231.8	292.133	226.8	367.4	242.7	278.967	311	320.7	342.5	324.733	245.4	217.2	197.3	219.967	383.3	252	266.9	300.733	272.8	342.4	237.6	284.267	184.8	334.1	367.2	295.367	260.5	250.3	380
245569_at	At4g14660	RNA polymerase Rpb7-like, N-terminal domain					166.5	210.3	226.8	201.2	243	180.9	191.8	205.233	269.1	190.4	286.2	248.567	208.9	163	226.8	199.567	389	628.1	389.9	469	369	375.6	317.2	353.933	259.1	186.4	267.2	237.567	96.7	260.1	238.4	198.4	497	333.6	236.4	355.667	309.7	350.9	234.6	298.4	373	210.3	208.9
245570_at	At4g14670	casein lytic proteinase B2	4				329.7	196.5	166.5	230.9	312	169.5	238.9	240.133	143.2	89	152.3	128.167	81.7	67.9	116.3	88.6333	70.7	71.5	76.6	72.9333	62.4	105	113.7	93.7	69.4	259.9	231.7	187	156.5	206	157.2	173.233	183.2	182	180.4	181.867	179.7	206.4	104.6	163.567	188	97.5	154.2
245571_at	At4g14695	Uncharacterised protein family (UPF0041)	4				793.4	388	433.1	538.167	220	524.7	440.7	395.133	242.9	210.1	237.7	230.233	170.8	188.1	289	215.967	311.9	227.5	351.3	296.9	420.6	376	469.2	421.933	311.3	323.6	129	254.633	423.2	416.6	371.2	403.667	230.4	318.9	408	319.1	189.2	262.4	363.1	271.567	170.2	289.1	247
245572_at	At4g14720	TIFY domain/Divergent CCT motif family protein					419.1	430	365.7	404.933	363.1	473.1	345.8	394	931.9	761.3	792.4	828.533	1134	1086.9	584.8	935.233	487	887.5	504.5	626.333	473.8	392.4	744.3	536.833	582.6	503.6	489.4	525.2	676.6	447.5	496.2	540.1	1007.2	969.6	629.4	868.733	813.8	817.7	666.4	765.967	597.3	268.4	667.8
245573_at			1				37.1	50.4	84.1	57.2	71.6	94.9	69.7	78.7333	25.5	119.1	88.5	77.7	43.1	30.7	25.6	33.1333	55.2	65.5	31.1	50.6	81.2	90.8	103.8	91.9333	223.3	116.7	153	164.333	302.1	61.5	42.1	135.233	93.8	77.7	68.2	79.9	142.2	137.6	79.4	119.733	198.5	167.8	159.4
245574_at	At4g14750	IQ-domain 19					30.4	3	13.1	15.5	20.3	22.1	2.6	15	15.9	28.5	75.5	39.9667	47.9	55.3	66	56.4	13.8	60.8	48.1	40.9	47.5	37.7	40.9	42.0333	54.8	92.6	351.8	166.4	71.2	58.1	164.7	98	3.9	1.6	2.6	2.7	1.3	1.5	2.8	1.86667	160.7	19.5	50.5
245575_at	At4g14760	kinase interacting (KIP1-like) family protein					109.2	108.2	122.3	113.233	180.7	147.2	133.8	153.9	285	517.7	587.1	463.267	522.3	328.2	371	407.167	246.1	284.7	197.3	242.7	251.9	231.5	235.3	239.567	174.5	242.5	242.2	219.733	62.9	167.5	142.9	124.433	180.6	320	170.8	223.8	303.7	250.2	240.5	264.8	231.9	95.9	168.2
245576_at	At4g14770	TESMIN/TSO1-like CXC 2		Accession only	NA		219.9	191.3	194.1	201.767	173	133.8	164.8	157.2	250.6	323.7	254.1	276.133	321.4	189.7	259.9	257	125.2	237.6	114.9	159.233	106.1	231.3	232.2	189.867	173.8	113.4	141.2	142.8	55.7	140	239.8	145.167	183.7	246.6	154.7	195	280.2	189.8	232.7	234.233	110.3	91.8	121
245577_at	At4g14780	Protein kinase superfamily protein					280	298.4	381.6	320	344	318.4	294.1	318.833	526.2	286.4	368	393.533	402.2	178.6	342.9	307.9	508.1	636	453.6	532.567	532.1	389.4	393.9	438.467	421.3	297.8	585.5	434.867	138.6	381.8	288.6	269.667	185.3	296.6	301.9	261.267	105	232	261.5	199.5	585	238.8	482.5
245578_at	At4g14790	ATP-dependent RNA helicase, mitochondrial (SUV3)					51	83.1	46.9	60.3333	77.1	116.3	79.4	90.9333	127.6	128.8	142.1	132.833	152.2	106.9	88	115.7	88.5	174.1	95.1	119.233	196.6	85.6	263	181.733	76.7	19.8	17	37.8333	60.5	56.4	38.2	51.7	143.2	156.1	93.4	130.9	147	138.1	93.2	126.1	164.6	50.5	155.2
245579_at	At4g14810	unknown protein; Has 30201 Blast hits to 17322 proteins in 780 species: Archae - 12; Bacteria - 1396; Metazoa - 17338; Fungi - 3422; Plants - 5037; Viruses - 0; Other Eukaryotes - 2996 (source: NCBI BLink).					768.8	779.5	772.2	773.5	832.4	750.3	886.8	823.167	297.8	127.7	133.1	186.2	208.9	313.9	641.1	387.967	685.9	362.6	750	599.5	542.1	663.6	630.2	611.967	721.6	882.9	759.8	788.1	437.4	743.3	917.4	699.367	255.7	213.3	558.5	342.5	237.2	302.7	518.6	352.833	222	693.7	271.1
245580_at	At4g14820	Pentatricopeptide repeat (PPR) superfamily protein	4				199.2	162	136.8	166	124.1	163.7	176.5	154.767	335.3	278	203	272.1	185.7	220.5	138.3	181.5	201.7	357.2	188.8	249.233	146.5	181.3	173.9	167.233	125	134.4	79.3	112.9	96.3	126.3	55.3	92.6333	232	317.5	193.9	247.8	155.7	267.3	133.3	185.433	289.4	157.8	193.9
245581_at	At4g14840	unknown protein; BEST Arabidopsis thaliana protein match is: unknown protein (TAIR:AT3G22520.1); Has 1681 Blast hits to 1532 proteins in 283 species: Archae - 19; Bacteria - 179; Metazoa - 579; Fungi - 131; Plants - 223; Viruses - 5; Other Eukaryotes - 545 (source: NCBI BLink).					4056.6	4644.3	5126.1	4609	4475.8	6945.5	5055.7	5492.33	727.2	307.2	1334.3	789.567	290	272.9	381.9	314.933	2454.1	3114.1	4004.3	3190.83	5658.8	2390.3	4167.2	4072.1	969.6	1103.4	593.2	888.733	898.7	1181.8	868.6	983.033	5085.8	3361.2	4611.4	4352.8	7035.2	6614.8	5733.6	6461.2	2803.3	3350.9	6594.9
245582_at	At4g14850	Pentatricopeptide repeat (PPR) superfamily protein	4				1528.4	1095.1	1204.6	1276.03	1004.4	2882.4	1921.2	1936	304.6	81.7	39.3	141.867	228.4	179.7	100.2	169.433	124.5	170.9	100.2	131.867	116.4	175.2	226.3	172.633	144.4	6.6	35.8	62.2667	258.2	118.4	118.6	165.067	116.7	107.4	91.4	105.167	114.7	113.7	80.5	102.967	195.2	244.5	89
245583_at	At4g14920	Acyl-CoA N-acyltransferase with RING/FYVE/PHD-type zinc finger protein					16.9	16.5	25.2	19.5333	76	65.1	46.3	62.4667	19.9	29.3	17.7	22.3	35.7	24.6	49.2	36.5	26.3	31.9	23.8	27.3333	27.4	8.9	40.3	25.5333	69.9	65.3	140.5	91.9	81	33.4	136.2	83.5333	50.8	71.3	49	57.0333	71.2	65.1	30.5	55.6	156.7	65.3	120.3
245584_at	At4g14940	amine oxidase 1					3.6	38.4	26.9	22.9667	43.9	54.7	23.2	40.6	49.6	12.8	68.5	43.6333	27.2	23.1	15.9	22.0667	21.3	39.3	18.2	26.2667	31.4	37.2	80.3	49.6333	75.9	112.9	413.8	200.867	168.3	116.2	147.4	143.967	48.2	32.1	81.7	54	45.7	67.4	85.6	66.2333	218.4	55.5	38.6
245585_at	At4g14970	unknown protein; FUNCTIONS IN: molecular_function unknown; INVOLVED IN: biological_process unknown; LOCATED IN: chloroplast; EXPRESSED IN: 14 plant structures; EXPRESSED DURING: 6 growth stages; Has 257 Blast hits to 164 proteins in 70 species: Archae - 0; Bacteria - 4; Metazoa - 189; Fungi - 0; Plants - 38; Viruses - 0; Other Eukaryotes - 26 (source: NCBI BLink).	4				178.2	173.5	255.2	202.3	155.2	295.1	235.5	228.6	85.1	193.3	153.4	143.933	162.2	121.9	123.3	135.8	301.8	252.9	361.6	305.433	292.7	301.5	206.9	267.033	239.9	142	264.2	215.367	231.1	175.9	186.9	197.967	109.8	116	144.9	123.567	101.1	78.9	168.1	116.033	238.8	207.7	138.4
245586_at	At4g14980	Cysteine/Histidine-rich C1 domain family protein		Nitrogen*Accession	3		455.6	295.9	208.6	320.033	263.6	333.5	276.1	291.067	451.2	510.2	645.2	535.533	475.1	376.9	287	379.667	204.2	295	215.1	238.1	252.4	200	349.9	267.433	216.4	151.8	393.3	253.833	176.7	224.6	329.4	243.567	567.2	609.9	342.9	506.667	213.5	403	224	280.167	314.6	156.4	185.7
245587_at	At4g15020	hAT transposon superfamily					112.8	167.1	225.1	168.333	282.1	203.1	201.2	228.8	443.1	252.9	428.9	374.967	133.4	110.5	390.3	211.4	408.1	615.5	428.6	484.067	404.9	332.9	245.2	327.667	197.7	196.8	116.9	170.467	349.3	258.5	211	272.933	718.1	626.3	411.5	585.3	386.2	876.4	252.3	504.967	338.6	356.2	299.9
245588_at	At4g15030	CONTAINS InterPro DOMAIN/s: Folate-sensitive fragile site protein Fra10Ac1 (InterPro:IPR019129); Has 8455 Blast hits to 5700 proteins in 376 species: Archae - 6; Bacteria - 264; Metazoa - 3820; Fungi - 744; Plants - 645; Viruses - 76; Other Eukaryotes - 2900 (source: NCBI BLink).					283.2	253.3	268.3	268.267	225.3	230.9	272.3	242.833	82.4	19	49.6	50.3333	37.4	39.3	22.8	33.1667	120.9	146.1	85.2	117.4	92.4	149.5	214.2	152.033	92.6	41.4	288.6	140.867	70.8	98.5	41.6	70.3	192.5	191.2	145.9	176.533	205.7	143.5	180.5	176.567	156.4	109.4	190.8
245589_at	At4g15040	Subtilisin-like serine endopeptidase family protein	4				80	117.7	13.6	70.4333	96.1	121.5	59.6	92.4	64.4	23	80.1	55.8333	48.3	37	36.2	40.5	145.6	153.5	123.4	140.833	135.2	224.1	266.2	208.5	52.8	168.4	58.3	93.1667	77.1	100.1	262.4	146.533	30.4	46.8	55.5	44.2333	19.8	95.2	51.2	55.4	188.6	166.8	112.5
245590_at			1,4				90.4	172	156.9	139.767	131.4	75.5	128.5	111.8	22.3	5.5	12.2	13.3333	2.1	30.4	24.5	19	13.3	26.9	17.5	19.2333	2.4	27.9	10.9	13.7333	40.3	19.9	12.8	24.3333	94	1.2	37.4	44.2	23.3	34.5	24.9	27.5667	20.8	13.3	9.3	14.4667	50.9	57.7	44.7
245591_at	At4g14530	BEST Arabidopsis thaliana protein match is: AGAMOUS-like 97 (TAIR:AT1G46408.1); Has 21 Blast hits to 21 proteins in 2 species: Archae - 0; Bacteria - 0; Metazoa - 0; Fungi - 0; Plants - 21; Viruses - 0; Other Eukaryotes - 0 (source: NCBI BLink).					297.8	267.5	316.4	293.9	243.8	323.1	313.7	293.533	563.3	426.6	341.3	443.733	512.4	494.2	364.5	457.033	385.5	616.3	305.5	435.767	312.7	341.5	257.7	303.967	349.8	279.8	293.6	307.733	226.4	262.2	195.1	227.9	477.1	567.2	401.7	482	277.5	377	229.1	294.533	311.1	139.7	278.4
245592_at	At4g14540	nuclear factor Y, subunit B3					743	664.9	477.5	628.467	1015.8	1186.4	746.2	982.8	638.7	1276.7	917.7	944.367	899.6	584.6	960.4	814.867	1081.1	789.1	1253.2	1041.13	853.9	516.5	848.6	739.667	874.2	845.9	560.1	760.067	1105	989.1	928.1	1007.4	1003.1	890.9	976.2	956.733	2079.7	1623	1305.6	1669.43	1059.9	1052.8	1909.2
245593_at	At4g14550	indole-3-acetic acid inducible 14					385.2	468.8	503.2	452.4	298.3	357.2	399.5	351.667	449.3	326.2	318.1	364.533	598.4	398.2	315.6	437.4	496.8	963.5	407.5	622.6	393.8	364.7	362.2	373.567	1687.6	501.7	964.2	1051.17	307	581.3	374.5	420.933	333.9	469.1	340.1	381.033	288.8	581.2	389.1	419.7	630.4	322	442.5
245594_at	At4g14570	acylaminoacyl-peptidase-related					298.1	226.4	228.3	250.933	232.9	269.7	234	245.533	264.4	204.9	280.8	250.033	158	144.1	155.2	152.433	245.8	277	215.7	246.167	204.6	269.1	270.3	248	187.9	280.8	210.5	226.4	343.1	168.7	292.4	268.067	326.5	363.4	302.1	330.667	244.3	353.7	212.1	270.033	538.3	202.9	384.4
245595_at	At4g14170	Pentatricopeptide repeat (PPR) superfamily protein	4				437	268.8	231	312.267	294.8	275.1	242.9	270.933	400.4	392	492.7	428.367	415.5	385.2	386.2	395.633	345.5	527.6	261.2	378.1	351.4	302.7	314.4	322.833	263.7	287.7	218	256.467	453.3	316.9	387.8	386	443.6	479.7	389.8	437.7	652.1	534.5	400.5	529.033	318	182.1	347.5
245596_at	At4g14180	putative recombination initiation defect 1	4				466.6	547.5	515.2	509.767	322.7	955.6	516.6	598.3	1382.5	3170.1	1684	2078.87	1934.5	1949.2	1685	1856.23	1286.3	2045.3	1397.7	1576.43	1777.9	910.5	784.9	1157.77	703.2	730.6	941.5	791.767	692.4	875	1192	919.8	1993.5	2189.4	1229.4	1804.1	3075.4	1265.7	818.1	1719.73	2509	1557.1	2447.2
245597_at	At4g14190	Pentatricopeptide repeat (PPR) superfamily protein					1282.7	1234.3	1198.5	1238.5	1250.1	961.4	1507.6	1239.7	309.4	354.1	654.8	439.433	244.7	384.1	499.2	376	1386.8	707.7	1096.8	1063.77	1732.9	1244.4	1802.5	1593.27	1166.6	1589.6	943.4	1233.2	848.9	1245.2	944.6	1012.9	584.7	729.4	1389.8	901.3	509.5	968.7	1304.5	927.567	1387.4	1212.1	1228.3
245598_at	At4g14200	Pentatricopeptide repeat (PPR) superfamily protein					387.9	373.8	420.5	394.067	362.8	374.2	394.8	377.267	634.2	434.4	519.6	529.4	588.1	604.7	406.5	533.1	419.6	555.9	449.1	474.867	389.8	338.3	502.2	410.1	350.7	275.9	340.5	322.367	263.6	266	337.1	288.9	597.9	788.9	402.3	596.367	539.2	531.3	345.6	472.033	390.4	362.4	489.4
245599_at	At4g14220	RING-H2 group F1A					638	361.8	450.4	483.4	402.9	525.4	396.8	441.7	1316.7	1005.6	767.5	1029.93	1130.6	1052.4	602.2	928.4	446.3	879.9	410.1	578.767	434.1	398.2	391.1	407.8	466.6	676.1	510.9	551.2	350.3	466.6	361.2	392.7	624.4	661.8	315.3	533.833	978.4	803.4	535.8	772.533	654.7	311.1	818.5
245600_at	At4g14230	CBS domain-containing protein with a domain of unknown function (DUF21)					272.2	349.5	254.6	292.1	350.7	275.9	352.2	326.267	400.7	554.8	614.6	523.367	687.6	689	500.3	625.633	387.5	496.6	317.2	400.433	372.8	260.1	366.8	333.233	475.4	556.2	385.5	472.367	631.7	477.6	435.6	514.967	592.8	362.5	414.4	456.567	525.9	514.5	505.3	515.233	311.3	225.7	409.7
245601_at	At4g14240	CBS domain-containing protein with a domain of unknown function (DUF21)					300	373.2	506.4	393.2	248.2	322.6	286.5	285.767	118.7	94.8	176.5	130	109.3	70.8	69.1	83.0667	159.3	169.4	150.7	159.8	197.3	175.1	160.9	177.767	128.6	161.6	208.3	166.167	27.2	144.6	94.5	88.7667	286.7	171	321.2	259.633	223.8	101.1	611.3	312.067	10.1	293.2	141.1
245602_at	At4g14270	Protein containing PAM2 motif which mediates interaction with the PABC domain of polyadenyl binding proteins.					25.9	7.9	9	14.2667	24.8	4.4	1.3	10.1667	3.9	2.1	456.8	154.267	2.1	4.4	1.6	2.7	1175.5	1578.1	721.3	1158.3	332.5	2089.9	472.6	965	464.8	884.8	157.5	502.367	610.1	454.2	828.1	630.8	188.6	165	117	156.867	63.9	112.1	108.6	94.8667	10.7	6.7	6.7
245603_at			1,4				16.4	34.3	34	28.2333	19.8	32.2	37.6	29.8667	7.1	2.7	10.3	6.7	13.9	7.5	26	15.8	1.6	1.6	8.8	4	4.2	3.6	20.8	9.53333	2.2	2.8	4.3	3.1	35.6	29.7	40.6	35.3	2.4	5.2	10.6	6.06667	18.1	14.8	1.4	11.4333	114.6	263.4	9.6
245604_at	At4g14290	alpha/beta-Hydrolases superfamily protein					227	108.9	297.9	211.267	186.6	229.3	243.4	219.767	319.9	687.2	349.5	452.2	891.5	882.4	435.2	736.367	332.7	655.2	306.1	431.333	401.3	443.3	411.3	418.633	352.2	250.9	332.8	311.967	409.3	310.2	315.5	345	477.8	553.2	303.9	444.967	387	520.2	225.7	377.633	892.1	400.5	896.8
245605_at	At4g14300	RNA-binding (RRM/RBD/RNP motifs) family protein					2118.1	1826.4	2186.3	2043.6	1810	1465	1958.8	1744.6	1926.8	2133.9	1339.7	1800.13	3239.6	3006.6	2754.5	3000.23	3171.9	1747.6	2828.9	2582.8	2879.3	2411.3	3166.8	2819.13	2484.1	2193.5	2455.6	2377.73	1889.3	2578.2	2485.7	2317.73	915.7	1040.1	1751	1235.6	1035.5	1303.9	1641.9	1327.1	1704.3	2115	1671.3
245606_at			1				902.7	682	802.6	795.767	701.2	693.9	849.8	748.3	1343.4	1081.6	675.5	1033.5	576.8	528.6	875.1	660.167	886.2	1007.2	725.8	873.067	675.2	950.5	1032.3	886	692	768.7	726.4	729.033	525.8	944.7	573.1	681.2	1340.8	1042.5	1310.6	1231.3	1784.4	1963.1	1517.7	1755.07	565.3	421.1	429.7
245607_at	At4g14330	P-loop containing nucleoside triphosphate hydrolases superfamily protein	4				1158.4	806.9	2326.5	1430.6	1050.8	863.1	1928	1280.63	202.9	288.6	1394.5	628.667	398.2	584.9	1296.5	759.867	1981.9	829.3	1744.5	1518.57	1276.6	1164.5	712.4	1051.17	898	725.3	440	687.767	354.1	869.9	1197	807	3083.9	1550	2271.3	2301.73	2112.7	613.2	2512.5	1746.13	502.3	369.6	498.7
245608_at	At4g14350	AGC (cAMP-dependent, cGMP-dependent and protein kinase C) kinase family protein					127	142	119.4	129.467	112.1	165.7	174.2	150.667	81.1	77.5	175.6	111.4	87.2	94.1	57.2	79.5	227.8	199.2	202.4	209.8	138	240.6	101.3	159.967	120.2	148.7	147.7	138.867	238.6	196.9	60.7	165.4	65.2	48.7	83.6	65.8333	64.2	76	64	68.0667	318.7	236.4	169.7
245609_at	At4g14368	Regulator of chromosome condensation (RCC1) family protein	4				566.1	353.8	531.8	483.9	581.3	426.4	474.9	494.2	492.9	469.5	815.7	592.7	599.8	405.8	388.1	464.567	617.8	707.3	502.5	609.2	547.2	400.3	427.4	458.3	1182.6	884.1	387.1	817.933	914.7	800	783.3	832.667	897.2	1053.9	723.3	891.467	1042.5	1133.6	721.3	965.8	1335.5	654.6	705.4
245610_at	At4g14380	unknown protein; Has 22 Blast hits to 22 proteins in 8 species: Archae - 0; Bacteria - 0; Metazoa - 1; Fungi - 1; Plants - 18; Viruses - 0; Other Eukaryotes - 2 (source: NCBI BLink).					322.1	270.6	300.8	297.833	386.1	392.1	320	366.067	606	1057.6	665.8	776.467	356.1	413.1	494.8	421.333	606.7	531.7	725.5	621.3	660.8	478.9	369.3	503	424.2	422.9	425.8	424.3	363.5	428.1	331.5	374.367	916.5	445.1	524.5	628.7	963.7	599.3	596.7	719.9	325.4	331.9	808.7
245611_at	At4g14390	Ankyrin repeat family protein		Accession only	NA		200.5	163.4	142.2	168.7	139.1	153.1	128.1	140.1	483.4	370.7	425.5	426.533	285.6	305.6	232.6	274.6	141	152.1	143.2	145.433	178.6	88.9	200.3	155.933	69.6	220	244.1	177.9	84.1	99.1	159.6	114.267	183.8	147.4	126.4	152.533	254.6	174.1	166.1	198.267	37.2	106.3	260.9
245612_at	At4g14440	3-hydroxyacyl-CoA dehydratase 1		Accession only	NA	128	450.9	669.3	266.4	462.2	327.2	772.5	250.2	449.967	14.4	190.9	411.9	205.733	42.7	36.9	69.5	49.7	395.3	271.4	804.2	490.3	1034.1	303.1	567.6	634.933	283.8	402.6	307.5	331.3	372.9	317.5	385.6	358.667	205.2	192.6	101.8	166.533	509.8	176.5	553.5	413.267	405.2	304.1	434.5
245613_at			1,4				120.4	189.6	130	146.667	172.7	156.2	173.3	167.4	226.4	182.4	153.5	187.433	347.8	341.2	167.2	285.4	236.5	460.5	296.7	331.233	273.8	251	331.1	285.3	167.7	128.5	143.4	146.533	137	232.9	219.5	196.467	319.4	751.6	159.5	410.167	225.9	457.5	183.9	289.1	325.4	61.6	156.3
245614_at	At4g14460	transposable element gene					756.6	1081.5	788.6	875.567	866.6	1190.2	1080.2	1045.67	776.4	974.4	1453.1	1067.97	470	359.9	734.6	521.5	1047.9	846.3	804.3	899.5	707.5	831.8	552.8	697.367	984.8	688.2	112.9	595.3	626.5	837.3	957.7	807.167	1062.3	983.9	806.6	950.933	2128.9	1292	1258.1	1559.67	911.4	748.7	991.1
245615_at	At4g14470	transposable element gene					39.3	36.7	66.5	47.5	20.7	62.2	42.2	41.7	139	103.9	129.2	124.033	84.3	97.3	66	82.5333	63.4	71.7	63.6	66.2333	79.5	90.1	53	74.2	38.1	125.4	18.3	60.6	19.2	63.7	108.1	63.6667	59.7	90.2	93.4	81.1	106	100	87.8	97.9333	7.7	2.3	40.2
245616_at	At4g14480	Protein kinase superfamily protein	4				3394.1	3768.1	3478.3	3546.83	2895.7	1863.4	4202.2	2987.1	853.4	1241.9	1159.5	1084.93	4734.3	3502.7	2024.5	3420.5	2712.2	2008.1	4047.6	2922.63	5740.7	2796	5028.3	4521.67	2749.7	1507.2	2475.6	2244.17	2531.7	3112	1853.2	2498.97	1444.1	1840.8	2217.7	1834.2	1091.5	2189.8	3110.8	2130.7	1746.4	2977.4	1241.2
245617_at	At4g14490	SMAD/FHA domain-containing protein	4				328	271.2	959.2	519.467	662.9	135.9	938.4	579.067	34.3	5.7	353.2	131.067	63.1	55.4	660.9	259.8	1433.2	128.6	610	723.933	415.7	216	260.9	297.533	140.9	227.9	159.6	176.133	321.8	723.3	455	500.033	4474.6	3222.6	3852.1	3849.77	2735.2	639.7	1919.4	1764.77	143.1	372.3	314.1
245618_at	At4g14510	CRM family member 3B					357.4	309.7	282.6	316.567	515.7	413.5	363.2	430.8	227.9	318.7	440	328.867	290.9	186.6	346.5	274.667	334.8	220.3	322	292.367	441.8	210.2	152.4	268.133	123.1	262.1	207	197.4	202.5	172.6	128.9	168	576.6	223.9	566.6	455.7	783.8	295.8	542.8	540.8	259.4	191.2	389.7
245619_at	At4g13990	Exostosin family protein					57.3	80.9	50	62.7333	149.1	54.4	77.4	93.6333	21.3	37.5	67.5	42.1	30.6	78.7	28	45.7667	58.1	45.5	30.6	44.7333	51.9	11.5	39.7	34.3667	147.1	110.1	216.3	157.833	22	90.7	150.3	87.6667	81.6	108.6	81.4	90.5333	91.8	63.2	90.8	81.9333	157.5	222	75.4
245620_at	At4g14050	Pentatricopeptide repeat (PPR) superfamily protein	4				666.1	796.5	716.3	726.3	759.2	493	923	725.067	96.1	449.8	407.5	317.8	259.9	292.9	605.4	386.067	963	185.4	921.7	690.033	671.7	205.4	690.8	522.633	244.1	745.6	211.2	400.3	356.8	409.1	643.4	469.767	1077.3	397.6	649.6	708.167	780	245.4	1044.2	689.867	440.1	933.1	1082
245621_at	At4g14070	acyl-activating enzyme 15					355.4	211.8	293.9	287.033	197.9	222.6	321	247.167	837.2	946.6	571.3	785.033	1406	1091.2	806.2	1101.13	278.3	368.7	353.1	333.367	233.1	343.2	356	310.767	686.8	392	211.8	430.2	316.4	345.4	417.1	359.633	344.1	288	314.7	315.6	511	369.3	342.4	407.567	1249.9	904.5	1085.7
245622_at	At4g14080	O-Glycosyl hydrolases family 17 protein	4				260.4	98.6	221.3	193.433	144.8	107.2	166	139.333	414.4	309.6	260	328	345.4	310.9	261	305.767	197.8	281	159.4	212.733	201.5	209.2	185.6	198.767	80.8	137.1	14.4	77.4333	24.5	131.6	132.1	96.0667	254.3	311.1	190.7	252.033	147.8	347	190.8	228.533	502.9	368	352
245623_s_at			2,4				505	370.8	487.8	454.533	542.1	445.3	412.9	466.767	379.6	435	387.8	400.8	895.4	847.1	488.3	743.6	422.8	464.5	401.9	429.733	430.9	494.5	446.8	457.4	341.8	407.1	466.7	405.2	350.3	256.5	289.5	298.767	396.3	371.8	410.5	392.867	286.6	588.3	466.8	447.233	439.9	328.1	413.3
245624_at	At4g14090	UDP-Glycosyltransferase superfamily protein	4				59.1	58.2	46.1	54.4667	26.9	44.7	61.1	44.2333	56.7	56.5	43.3	52.1667	34.9	18.9	45.9	33.2333	47.7	80.7	54.8	61.0667	41.3	91.7	109.1	80.7	63.1	79.9	166.8	103.267	167	57	226.6	150.2	41.4	56.9	57.9	52.0667	57.7	73	56.5	62.4	11.7	38.2	45.8
245625_at	At4g14160	Sec23/Sec24 protein transport family protein					625.2	511.1	501.4	545.9	505.4	993.5	518.7	672.533	139.6	25.1	801.1	321.933	41.8	28.7	23.7	31.4	26.4	37.3	26.6	30.1	52.2	36.8	6.8	31.9333	565.7	442.2	262.5	423.467	991.8	290.5	284.8	522.367	13.5	55.7	25.9	31.7	23.5	43.9	23.9	30.4333	1187.6	129.9	119.1
245626_at	At1g56700	Peptidase C15, pyroglutamyl peptidase I-like					172.3	94.1	123.1	129.833	106.7	207.1	149.9	154.567	56.7	20.9	96.9	58.1667	20.8	21.8	16.9	19.8333	19	36.4	3	19.4667	12.3	23.8	16	17.3667	92.7	72.3	203.2	122.733	49.6	76.5	8.1	44.7333	17.1	13.7	24.9	18.5667	27.5	16.4	18.1	20.6667	181.9	61.7	126.7
245627_at	At1g56600	galactinol synthase 2	4				127.3	149.2	209.1	161.867	258.9	157.3	168.9	195.033	159.2	156	141.7	152.3	238.4	243.3	186.1	222.6	210.7	158.5	170	179.733	124.3	176.1	226.6	175.667	212.9	189	46.5	149.467	459	211.3	287.4	319.233	154.8	215.4	192.9	187.7	122.8	150	113.5	128.767	175.9	107.1	75.6
245628_at	At1g56650	production of anthocyanin pigment 1					322.8	415.7	347	361.833	372	298.1	369	346.367	248.9	272.5	240.9	254.1	346	340.1	223.7	303.267	292	465.1	287.9	348.333	272.6	273.1	252.9	266.2	233.4	185.5	338.2	252.367	166.9	311.5	245.9	241.433	273.8	302.1	191.9	255.933	190	198.5	186.2	191.567	549.1	524.7	642.2
245629_at	At1g56580	Protein of unknown function, DUF538				118	758.1	407.7	662.7	609.5	481.6	393.2	661.1	511.967	764.5	914.5	1099.1	926.033	935.5	872.2	430.4	746.033	470.9	625	518	537.967	346.7	208.8	439.5	331.667	826	301.8	397.5	508.433	551.2	538.6	394.4	494.733	1218.4	867.2	621.5	902.367	1232.6	528.7	604	788.433	420.3	182.4	326.3
245630_at	At1g25360	Pentatricopeptide repeat (PPR) superfamily protein					117.1	75.3	109.6	100.667	87.5	75.3	102.7	88.5	109.5	39	61.1	69.8667	77.7	84.4	112	91.3667	131.4	249.9	109.6	163.633	61.6	108.1	69.1	79.6	185	129.5	141.9	152.133	126.1	266	209.8	200.633	167.1	256.2	229.7	217.667	80.4	162.7	79.5	107.533	172.1	387.7	130.4
245631_at	At1g25350	glutamine-tRNA ligase, putative / glutaminyl-tRNA synthetase, putative / GlnRS, putative					345.9	280.7	149.5	258.7	266.8	464.9	270.1	333.933	725.5	314.4	233.5	424.467	222.5	215.9	288.9	242.433	32.5	32.6	19.1	28.0667	16.3	34.2	43.8	31.4333	25.2	20.6	15.7	20.5	20.1	6.6	15.5	14.0667	25	28.3	40.1	31.1333	33.2	20.2	21.7	25.0333	204.9	112.2	166.5
245632_at	At1g25290	RHOMBOID-like protein 10					571.6	319.8	460	450.467	317.3	437.4	361.2	371.967	612.7	762.9	803.5	726.367	699.9	475.2	365.5	513.533	436.6	690.3	399.4	508.767	462.1	433.1	616.9	504.033	374.1	468.7	345.4	396.067	352.5	357.3	254.3	321.367	687	582.3	501.9	590.4	787.7	691.1	564.4	681.067	463.7	353.7	715.4
245633_at	At1g25280	tubby like protein 10		Accession only	NA		671	502.9	591.1	588.333	433.3	514	416.5	454.6	689.1	986.5	691.7	789.1	615.2	525.4	496.4	545.667	514.4	601.9	506.9	541.067	542.1	683.7	642	622.6	723.7	595.5	432.6	583.933	572.2	549.5	443.9	521.867	527	380.2	485.1	464.1	611.9	575.8	510.6	566.1	552.9	529.6	565.8
245634_at	At1g25270	nodulin MtN21 /EamA-like transporter family protein	4				46.8	81.6	125	84.4667	60.9	81.5	86.9	76.4333	56	23.2	60.8	46.6667	59.5	49	62	56.8333	109.8	84.9	88.8	94.5	68.6	77	113.3	86.3	46.5	47.4	7.3	33.7333	53.5	97.9	156.3	102.567	96.2	95	151.3	114.167	98.9	47.1	107.4	84.4667	47.2	65.2	89.1
245635_at	At1g25250	indeterminate(ID)-domain 16	4				183.5	171.5	169.9	174.967	242.4	112.3	133.9	162.867	440.2	357.6	728.2	508.667	428.8	405	230.7	354.833	212.8	323.6	177	237.8	305	213.5	231.9	250.133	238.4	223.8	217.8	226.667	441.2	189.7	112.6	247.833	321.8	253.8	261.4	279	567.3	346.6	266.3	393.4	204.4	90.3	328.8
245636_at	At1g25240	ENTH/VHS/GAT family protein	4				383.9	114.8	204.9	234.533	197.4	173.6	94	155	379.5	512	750.9	547.467	360.9	451.8	270.1	360.933	445.6	386.2	430.6	420.8	284.3	365.3	300.5	316.7	271.5	350.5	352.5	324.833	264.6	145.5	212.8	207.633	541.7	466.3	510.3	506.1	371.7	647.1	260.3	426.367	216.2	516.6	407.5
245637_at	At1g25230	Calcineurin-like metallo-phosphoesterase superfamily protein		Accession only	NA		68.4	57.8	63.6	63.2667	103	96.2	83.1	94.1	12.3	16.1	38.5	22.3	26.3	12.4	37.2	25.3	30	28.7	58.6	39.1	55.5	46.5	95	65.6667	25.8	13.3	11.2	16.7667	98.6	33.1	5.2	45.6333	21.9	26.1	16.4	21.4667	46.5	18	25.2	29.9	112.3	17.5	53.2
245638_s_at			2				738.9	648.8	641.8	676.5	676.3	670.1	405.5	583.967	435.6	1083	1242.9	920.5	505.6	501.8	427.1	478.167	357.1	651.3	635.5	547.967	421.7	292.4	330.7	348.267	629.1	705	555	629.7	279.9	291.4	332.7	301.333	1354.6	1330	470.5	1051.7	1725.6	1419.9	851.1	1332.2	703.1	280.2	1011
245639_at	At1g25260	Ribosomal protein L10 family protein					269.7	198	249.9	239.2	204.9	330.5	274	269.8	242.1	132.9	220	198.333	235	200.6	154.7	196.767	80.1	92.2	77.9	83.4	82.5	99.2	191.9	124.533	133.2	164.4	64.3	120.633	175.9	118.4	159.7	151.333	465	578.4	297.3	446.9	638.4	689	248.9	525.433	160.5	96.2	134.9
245640_at	At1g25330	basic helix-loop-helix (bHLH) DNA-binding superfamily protein	4				33.7	60.2	55.3	49.7333	67.3	47.5	34.1	49.6333	63.5	62.1	97.3	74.3	65.2	19.2	39.6	41.3333	29.9	48	16.6	31.5	57.1	48.8	52	52.6333	32.1	1.9	13.9	15.9667	9.5	45.7	11.8	22.3333	73.6	114.2	59.7	82.5	104.5	74.8	57.4	78.9	20.5	68.7	111
245641_at	At1g25370	Protein of unknown function (DUF1639)					101.9	193.7	16.9	104.167	209.3	111	98.3	139.533	336.8	242.1	273.6	284.167	322.2	249	149.5	240.233	308.4	476.1	296.5	360.333	308.5	326.8	165.7	267	247	190.6	134.3	190.633	42	171	192.7	135.233	601.9	586.8	282.8	490.5	506.3	392.9	363.7	420.967	328.5	244.8	411.6
245642_at	At1g25275	unknown protein; FUNCTIONS IN: molecular_function unknown; INVOLVED IN: response to karrikin; LOCATED IN: endomembrane system; EXPRESSED IN: 23 plant structures; EXPRESSED DURING: 13 growth stages; Has 18 Blast hits to 18 proteins in 4 species: Archae - 0; Bacteria - 0; Metazoa - 0; Fungi - 0; Plants - 18; Viruses - 0; Other Eukaryotes - 0 (source: NCBI BLink).					6.3	6.2	2.5	5	2	4	2.6	2.86667	2.9	3.3	1.9	2.7	2	1.4	1.7	1.7	1.2	2	1.3	1.5	1.6	2.6	4.6	2.93333	3.9	10.8	334.3	116.333	57.6	2.2	17.2	25.6667	1.3	2.5	1.6	1.8	2.1	1.3	1.2	1.53333	298.2	18.7	54.1
245643_at	At1g25340	myb domain protein 116	4				470.4	350.7	328.2	383.1	511.1	460.7	355.4	442.4	770.1	614.7	547.1	643.967	454.5	531.6	567.5	517.867	464.8	750.5	608.6	607.967	226.2	315.6	193.2	245	249.1	356	449.5	351.533	355	253.7	281.3	296.667	616.8	522.6	429.1	522.833	629.5	793.1	434.3	618.967	782.8	492	598.2
245644_at	At1g25320	Leucine-rich repeat protein kinase family protein		Nitrogen only	8	122	280.1	286.1	221.1	262.433	251.4	327.2	286.6	288.4	881.9	563.2	763.8	736.3	506	373.1	430.7	436.6	631.7	983.2	530.8	715.233	418	413	413.3	414.767	425.8	552.9	486.9	488.533	423.5	503.2	690.9	539.2	1036.8	594.1	543.2	724.7	994.1	749.1	467.2	736.8	875.5	467.2	851.4
245645_at	At1g24764	microtubule-associated proteins 70-2					8.5	3.6	30.1	14.0667	9.7	9.1	9.8	9.53333	174.6	98.3	110.4	127.767	116.1	46.6	46	69.5667	50.1	64	63.2	59.1	63.4	67	23.4	51.2667	13.3	53.2	136.3	67.6	26.9	26.9	79.2	44.3333	53.5	89.7	75	72.7333	83.7	103.2	31.4	72.7667	23.2	14.3	80.6
245646_x_at			2,4				282.2	303.7	173.5	253.133	197.2	194.7	235.3	209.067	107.5	158.7	160.9	142.367	223.2	227	163.5	204.567	297.3	323.1	188.8	269.733	125.4	272.2	194.3	197.3	333.2	324.4	276.1	311.233	202.1	306.3	219.1	242.5	228.9	323.7	419.9	324.167	120.9	155.6	246	174.167	452.3	335.7	407.4
245647_at			1,4				1196.5	848.6	808.9	951.333	1068.9	974.6	931.8	991.767	1724.2	1557.5	1498.5	1593.4	1219.8	1014.8	1040.1	1091.57	975.5	1436.1	951.9	1121.17	640.8	770.1	871	760.633	662.9	1089	693.4	815.1	974	888.9	745	869.3	1688	1506.8	1354.6	1516.47	1774.8	2016.3	1027	1606.03	812.5	796.1	743
245648_at	At1g24938	transposable element gene	4				111.5	73.7	137.5	107.567	108.1	79.9	118.2	102.067	75.9	55.3	53.2	61.4667	65	89.4	94.3	82.9	108.9	69.7	89.4	89.3333	53.6	142.7	178.5	124.933	160.9	218.1	320.4	233.133	102.5	92.5	112.2	102.4	66.5	106.3	106.3	93.0333	70.2	83.2	126.7	93.3667	22.8	35.5	72.2
245649_at	At1g24706	THO2					32.8	49.4	64.3	48.8333	30.1	52.8	7.5	30.1333	9.5	4.4	70.9	28.2667	10.2	11.6	6.5	9.43333	20.9	17.7	39.9	26.1667	30	24.2	68.1	40.7667	10.8	7	25.1	14.3	122	37.3	165.4	108.233	6.9	6.1	6.4	6.46667	3.3	3.2	3.3	3.26667	11.7	3.4	35
245650_at	At1g24735	S-adenosyl-L-methionine-dependent methyltransferases superfamily protein		Accession only	NA		19.2	51.2	14.8	28.4	58	9.2	58.8	42	21.2	25.9	20.8	22.6333	5.7	25.5	39.1	23.4333	23	38.1	19.5	26.8667	28.4	34	85.7	49.3667	31.1	23.4	43.3	32.6	166.4	45.9	116.2	109.5	25.2	35	30.8	30.3333	30.1	23.9	27.2	27.0667	20.9	16.3	19.5
245651_s_at			2				174.5	394.4	298.3	289.067	328.8	287.4	379.5	331.9	49.4	38.6	53.4	47.1333	77.5	94.1	87.6	86.4	171.7	115.2	116	134.3	96.9	157	123.2	125.7	407.4	173.7	218.7	266.6	196.9	291.4	222.9	237.067	97.7	121.1	108.1	108.967	81.4	78.9	140.3	100.2	78.2	162	98
245652_at	At4g13960	F-box/RNI-like superfamily protein	4				109	63.9	119.6	97.5	112.3	120.8	84.8	105.967	175.6	146.7	169.8	164.033	261.4	115.2	135.5	170.7	143.5	289.5	146.4	193.133	182.2	155.3	184.5	174	134.6	86.3	31.2	84.0333	133.1	128.5	130.6	130.733	56.3	80.7	60	65.6667	67.1	48.5	73.2	62.9333	346.8	183.9	352.8
245653_at	At4g13985	FBD-associated F-box protein	4				470.4	342.4	413.9	408.9	339.3	377.7	314.9	343.967	570.7	426.7	343.4	446.933	546.3	571.8	379.7	499.267	402.6	535.4	413.6	450.533	328.3	498.6	406.7	411.2	453	393.3	379.9	408.733	443.1	377.6	294.3	371.667	468.2	495	326.6	429.933	345.9	445.6	375	388.833	674.3	570.5	468.5
245654_at	At1g56540	Disease resistance protein (TIR-NBS-LRR class) family					300.8	343.7	240.2	294.9	121.2	210.3	263	198.167	107.6	64.6	73.2	81.8	96.3	61.3	152.3	103.3	238.3	124.4	140.2	167.633	175	263	214.6	217.533	251.2	109.2	163.3	174.567	321.3	186.3	194.4	234	73.2	24.8	134	77.3333	70.9	66.5	168.8	102.067	110.3	232.4	61.7
245655_at			1,4				387.1	416.3	323.4	375.6	375.8	389.7	250	338.5	1035.5	776.7	1309.5	1040.57	381	610.8	480	490.6	660.2	964.2	665	763.133	480	450.1	374.9	435	734.2	553.3	486.8	591.433	927.8	675.1	696.5	766.467	988.2	905.1	646.6	846.633	627.5	812.4	500.8	646.9	719.5	505.3	536.1
245656_at	At1g56620	Plant invertase/pectin methylesterase inhibitor superfamily protein	4				134.4	151	156.5	147.3	197.9	245.4	149.3	197.533	4.6	4.2	38.6	15.8	6.7	4.2	55.1	22	137.1	3.5	225.9	122.167	95.1	85.2	6.6	62.3	168.2	223.6	55.3	149.033	187.1	215.8	144.5	182.467	3.3	3.7	32.2	13.0667	6.5	3	87.3	32.2667	100.8	210.7	68.8
245657_at	At1g56720	Protein kinase superfamily protein					341.3	401.5	326.7	356.5	345.4	553.8	295.1	398.1	351	388	398.2	379.067	307.5	177.2	438.7	307.8	525.7	351.4	484.9	454	445.5	543.9	523.2	504.2	625.1	428.3	788.2	613.867	196.1	387.5	466.3	349.967	323.6	213.1	344.6	293.767	304.6	288	404.7	332.433	493.1	531.2	906.8
245658_at	At1g28270	ralf-like 4	4				226.7	140.9	190.5	186.033	280.1	29.7	208.4	172.733	413.7	1156.3	812.4	794.133	2422.5	1835.6	1630.6	1962.9	426	290.3	364.5	360.267	331.9	186.3	477.1	331.767	258.9	909.2	959.9	709.333	457.2	792.2	419.2	556.2	414.4	172.1	291.6	292.7	676.7	119	733.6	509.767	444.1	1828.8	767.4
245659_at	At1g28260	Telomerase activating protein Est1					328.7	225.2	341.3	298.4	245	178.5	216.7	213.4	90.3	111.3	96.2	99.2667	180.9	130.2	232.3	181.133	87.1	58.6	42.8	62.8333	60.4	93.2	92.1	81.9	66.7	142.8	20	76.5	181.1	144.1	79.5	134.9	57.7	74.1	93	74.9333	172.1	55.9	99.1	109.033	16.1	174.5	78.1
245660_at	At1g28240	Protein of unknown function (DUF616)					2244	1748	1957.1	1983.03	2201.7	1412.1	1990	1867.93	1050.1	1574.2	1719.5	1447.93	2325	2172.5	2331.9	2276.47	1131.6	890	1210.8	1077.47	2073.8	294.5	1132.8	1167.03	863	1158.1	890.7	970.6	894.3	1201.2	842.7	979.4	760.7	584.7	843.3	729.567	811.9	368.1	1075.6	751.867	1060.7	2250.5	1317.2
245661_at	At1g28220	purine permease 3					33.2	32.5	21.4	29.0333	37.5	60.1	35.4	44.3333	21.5	20.1	27.5	23.0333	27.8	19.2	6.4	17.8	14.7	18.5	27.3	20.1667	12.6	42	18	24.2	5	43.7	116.5	55.0667	263.8	40.6	149.6	151.333	9.5	12.8	23.9	15.4	27.8	7	16.9	17.2333	25.5	64.6	14.1
245662_at	At1g28190	unknown protein; BEST Arabidopsis thaliana protein match is: unknown protein (TAIR:AT5G12340.1); Has 166 Blast hits to 162 proteins in 36 species: Archae - 0; Bacteria - 2; Metazoa - 15; Fungi - 5; Plants - 124; Viruses - 0; Other Eukaryotes - 20 (source: NCBI BLink).				41	512.9	372	458.7	447.867	408.6	368.9	711.1	496.2	129.3	231.5	95	151.933	149.2	196.4	158.7	168.1	614.8	229.6	496.7	447.033	158.8	464.9	350.2	324.633	76.3	70.3	206.1	117.567	105.2	72.9	113.1	97.0667	18.5	68.8	34	40.4333	55	84.6	56.7	65.4333	73.9	90	69.7
245663_at	At1g28170	sulphotransferase 7					1778.9	3135	2335.8	2416.57	373.3	2335.8	2131.7	1613.6	203.5	613.6	365.4	394.167	1926.5	1158.7	321.5	1135.57	190.4	261.6	3952.2	1468.07	4132.8	371.9	2857.4	2454.03	153.7	241.8	7.2	134.233	210.9	73	97.1	127	1238.7	556.3	618.9	804.633	5307.7	882.8	4578.3	3589.6	719	872.7	5058.4
245664_at	At1g28327	unknown protein; Has 52 Blast hits to 52 proteins in 10 species: Archae - 0; Bacteria - 0; Metazoa - 0; Fungi - 0; Plants - 52; Viruses - 0; Other Eukaryotes - 0 (source: NCBI BLink).	4				254.1	139.8	227.4	207.1	195.1	275.7	181	217.267	265.8	512.1	504.5	427.467	350.2	466.8	339.4	385.467	300.1	209.3	353.6	287.667	309	275.3	377	320.433	232.4	341.5	336.8	303.567	234.2	203.5	215.7	217.8	729.2	559	332	540.067	566.2	398.6	297	420.6	256.6	365.9	645.2
245665_at	At1g28250	unknown protein; Has 22 Blast hits to 22 proteins in 10 species: Archae - 0; Bacteria - 0; Metazoa - 0; Fungi - 0; Plants - 22; Viruses - 0; Other Eukaryotes - 0 (source: NCBI BLink).					65	181.7	85.4	110.7	85.3	366.9	112.6	188.267	53	19.8	11	27.9333	67.6	38.5	48.1	51.4	37.4	41.3	36.9	38.5333	56.1	118.2	121.8	98.7	73.4	114.4	146.2	111.333	193.6	65.7	30	96.4333	23	44.1	46.6	37.9	28.6	33.6	32.7	31.6333	138.6	29.1	53.2
245666_at	At1g28280	VQ motif-containing protein					70.5	50.9	55	58.8	81	114.6	79.1	91.5667	152.7	83.8	70.4	102.3	81.2	103.3	69.3	84.6	123.3	123.4	55.5	100.733	53.8	82.2	86.1	74.0333	63.5	27.5	6	32.3333	331	106.2	44.4	160.533	189.3	132	142.9	154.733	153.9	128.6	85	122.5	116.7	151.1	46
245667_at	At1g28200	FH interacting protein 1				85	7.7	57.2	81	48.6333	45	19.1	15.8	26.6333	37.3	26.9	40.1	34.7667	44.2	18.7	20.3	27.7333	73.3	47.2	62	60.8333	54.6	51.1	67.7	57.8	16.6	25	4.4	15.3333	53.7	22.1	33.2	36.3333	76	65.9	87.5	76.4667	72	55.4	82.4	69.9333	28	53.1	42.1
245668_at	At1g28330	dormancy-associated protein-like 1				121	182.5	246.1	143.8	190.8	187.6	188.4	171.1	182.367	405.8	227.8	212.1	281.9	263	177.7	203.1	214.6	166.7	138.4	169	158.033	171.4	120.1	228.4	173.3	65.7	68.1	177.2	103.667	186.7	92.5	194.2	157.8	306.6	247.9	236	263.5	290.5	351.1	182.2	274.6	39.7	186.8	90.3
245669_at	At1g28300	AP2/B3-like transcriptional factor family protein	4				719.8	758.5	735.3	737.867	600.9	972.5	725.6	766.333	566	1413.3	894.5	957.933	1038.1	963.5	989.5	997.033	864.7	1156.8	837.3	952.933	1065	596.4	522.9	728.1	670	600.5	56.1	442.2	590.8	408.8	481.2	493.6	1433	1464.9	773.9	1223.93	1382.4	1082.8	1072.5	1179.23	1193.9	692.4	1678.7
245670_at	At1g28210	DNAJ heat shock family protein					20.5	26.1	21.9	22.8333	17	10	9.4	12.1333	15.9	8.2	21.1	15.0667	11	11.2	4.9	9.03333	5.6	9.9	6.2	7.23333	4.8	9.8	9	7.86667	13	85.5	25.9	41.4667	196.3	39.6	66	100.633	5.5	15.4	2.6	7.83333	6.5	9.3	12	9.26667	140.2	56.7	71.3
245671_at	At1g28230	purine permease 1					183.6	93.7	132.8	136.7	123.2	216.3	256.1	198.533	113.1	130.9	146.5	130.167	137.8	106	144.2	129.333	130.9	148.1	111.4	130.133	120.6	129.1	99.7	116.467	93.1	139.1	377.6	203.267	179.3	134.1	172.1	161.833	87.4	71.9	162.5	107.267	97	125.8	61.2	94.6667	9.8	52.3	49.3
245672_at	At1g56710	Pectin lyase-like superfamily protein	4				110.9	100.3	87.5	99.5667	108	131.1	85	108.033	159.2	133.4	212.7	168.433	66.1	98.5	96.5	87.0333	133.3	189.3	116.7	146.433	98.8	64.8	138.3	100.633	133	114	48.7	98.5667	11.2	30.4	80.9	40.8333	252.7	214.8	169.4	212.3	127.5	171	180	159.5	113.1	86.4	270.7
245673_at	At1g56690	Pentatricopeptide repeat (PPR) superfamily protein	4				816.6	1488.2	640.8	981.867	613.6	2318.1	1322.2	1417.97	247.4	779	1033.5	686.633	377	245.8	1001.9	541.567	1209.8	657.5	1077.6	981.633	1611.1	586.9	1659.4	1285.8	678.4	1003.3	592.2	757.967	512.9	619.8	1055.3	729.333	1275.3	579	957.3	937.2	3199.1	1189.3	2623.3	2337.23	829.7	1577.3	1934.8
245674_at	At1g56680	Chitinase family protein		Accession only	NA		6.3	4.2	6.5	5.66667	8.1	11.4	56.8	25.4333	170.9	43.9	43.8	86.2	36.3	9	91.7	45.6667	27.8	73.3	20.5	40.5333	38	95	11.3	48.1	83.4	115.4	78.9	92.5667	169.5	142.9	59	123.8	25.9	11.9	7	14.9333	37.4	86.1	32.7	52.0667	32.9	5	37.1
245675_at			2				70.2	66.1	11.8	49.3667	81.1	64.7	66.8	70.8667	267.9	109.5	128.2	168.533	237.6	123.9	132.4	164.633	115.5	176.1	116.9	136.167	101.2	139.7	92.8	111.233	75.8	170.8	9	85.2	21	82.9	36.5	46.8	187	188.7	178.8	184.833	206.9	199.9	101.8	169.533	159.2	55.1	155
245676_at	At1g56670	GDSL-like Lipase/Acylhydrolase superfamily protein					954.6	695.4	617.1	755.7	755.4	457.5	619.3	610.733	1024.8	1267.5	1624	1305.43	1143.7	621.8	958.3	907.933	989.5	1069.6	984.9	1014.67	1010.1	583.8	961.3	851.733	529.6	822.9	419.2	590.567	449.6	467.9	543.3	486.933	1039	684.7	1129.1	950.933	1277.9	1072.3	1036.6	1128.93	841	659.2	1591.6
245677_at	At1g56660	unknown protein; Has 665200 Blast hits to 205811 proteins in 4684 species: Archae - 3320; Bacteria - 107592; Metazoa - 249086; Fungi - 76753; Plants - 38542; Viruses - 3008; Other Eukaryotes - 186899 (source: NCBI BLink).		Accession only	NA	106	661.3	609.6	614.7	628.533	477.6	1097.3	634.4	736.433	467.1	250.8	470.7	396.2	528.1	956	407.3	630.467	517.9	472.4	383.1	457.8	281	359.4	212.5	284.3	887.6	372.4	458.9	572.967	518.1	559	310.2	462.433	382.6	376	295.6	351.4	415.3	433.5	216.8	355.2	269.8	426.6	104
245678_at	At1g56610	Protein with RNI-like/FBD-like domains					75.9	111.2	158.5	115.2	147.4	153.7	117.5	139.533	106.1	102.2	114.5	107.6	51.3	69.6	165.5	95.4667	118.8	93.7	115.8	109.433	115.3	102.4	88.1	101.933	260	216.2	121	199.067	170.3	265.4	264.1	233.267	139.6	111.6	151.1	134.1	156.2	123.6	138.5	139.433	262.1	342.9	222
245679_at	At1g56590	Clathrin adaptor complexes medium subunit family protein					692.9	706.2	602.7	667.267	646.7	576.8	861.9	695.133	1187.2	874.3	1162.2	1074.57	1222	1849.5	674.5	1248.67	442.6	810.7	374.7	542.667	295	368.7	190.4	284.7	1646.1	471.8	333.5	817.133	1503.3	1015.1	600.1	1039.5	1291.2	2653.7	737.7	1560.87	1325.6	2344.3	425.8	1365.23	1313	639.1	468.6
245680_at	At1g56570	Tetratricopeptide repeat (TPR)-like superfamily protein	4				81	139.8	90.8	103.867	63.6	232	128.1	141.233	70.1	46.1	116	77.4	78.6	99.5	78.1	85.4	80	84.1	96.4	86.8333	73.3	75.3	40.4	63	91.6	118.8	88.7	99.7	53.4	117.7	9.4	60.1667	135.1	128.8	68.9	110.933	253.5	193.8	111.3	186.2	347.9	184.8	225.8
245681_at	At1g56560	Plant neutral invertase family protein					53.6	182.7	72	102.767	84.8	176.3	73.4	111.5	28.1	38.7	45.8	37.5333	84.1	79.6	57.9	73.8667	155.5	48.2	123.4	109.033	131.9	200.5	306	212.8	65.8	34.7	74.9	58.4667	179.7	67.6	123.2	123.5	47.9	58.2	56.4	54.1667	65.5	48.3	131	81.6	165.3	187.4	100.1
245682_at	At5g08750	RING/FYVE/PHD zinc finger superfamily protein		Accession only	NA	128	28.7	11.7	33.1	24.5	8.1	11.2	6.8	8.7	53.1	32.3	56.3	47.2333	68.1	50.6	50.7	56.4667	60.3	59.6	44.3	54.7333	35.3	60.9	53.3	49.8333	5.6	83.7	33	40.7667	52.9	60.3	24.2	45.8	37.6	56.9	51.2	48.5667	68.6	48.2	42.4	53.0667	56.2	64.4	37.8
245683_at	At5g22030	ubiquitin-specific protease 8					357.6	241.3	245.5	281.467	287.1	169.3	352.1	269.5	80.4	81.1	35.2	65.5667	21.2	9.9	11.7	14.2667	59.3	90.4	75.6	75.1	120	85	146.2	117.067	37.4	5.3	126.9	56.5333	5.4	11.2	81.4	32.6667	174	249.6	180.9	201.5	212.8	208.8	167	196.2	16.9	57.1	72.7
245684_at	At5g22000	RING-H2 group F2A				119	249.7	302	200	250.567	186.3	187.3	186.3	186.633	72.5	12.2	14.3	33	3.8	24.2	4.9	10.9667	277.1	322.4	160.7	253.4	288.6	316.9	275.1	293.533	8	17.2	15.7	13.6333	11.8	49	87.6	49.4667	490.3	479.8	237.6	402.567	220.1	333.2	239.5	264.267	15.2	27.4	9.9
245685_at	At5g22220	E2F transcription factor 1					155.8	192.4	160.4	169.533	175.7	208	189.4	191.033	259.5	207.1	183.6	216.733	298.2	329.3	281.8	303.1	134.6	190.5	184	169.7	221.4	138	257.7	205.7	96.9	157.1	53.1	102.367	34.7	107.8	184.4	108.967	223.2	236.8	155.9	205.3	261.6	440.6	158.1	286.767	134.7	103.9	232.8
245686_at	At5g22060	DNAJ homologue 2		Accession only	NA	119	590.8	883.5	620.2	698.167	639.3	626.7	776.1	680.7	796.3	565.3	419.9	593.833	669.7	818.9	536.2	674.933	514.8	545.1	529.5	529.8	580.8	647.1	622.5	616.8	417	358.7	420.6	398.767	481.8	636.1	601.6	573.167	544	498.4	628.5	556.967	452.3	665.5	461.9	526.567	236.3	463.6	446.7
245687_at	At1g28320	protease-related		Accession only	NA		60.3	168.1	93.6	107.333	102.5	108.7	146.1	119.1	96.4	57.2	38.3	63.9667	94.2	70.8	112.3	92.4333	108.6	57.8	75.1	80.5	185.8	144.8	98.9	143.167	140.1	102.7	27.5	90.1	40.7	104.4	110.4	85.1667	84.2	96.7	117.5	99.4667	139.2	78.3	91	102.833	6	115.6	16.9
245688_at	At1g28290	arabinogalactan protein 31					37	47.4	19.2	34.5333	30.7	23.5	10.6	21.6	83.7	40.9	32.7	52.4333	61.2	38.9	32.6	44.2333	64.6	28.9	36.8	43.4333	39.1	42.5	9.3	30.3	15.2	6.5	16.3	12.6667	51.7	12.8	9.2	24.5667	74	19.4	33.8	42.4	72.6	50.9	33.7	52.4	134.2	95	157
245689_at	At5g04120	Phosphoglycerate mutase family protein	4				785.8	893.1	851.4	843.433	843.7	1131.5	925.4	966.867	2075	1923.3	1658.4	1885.57	917.6	1001.1	970.9	963.2	1078.1	1980.3	1203.3	1420.57	1138.1	1223.9	1247.9	1203.3	1593.2	1314.9	1094.2	1334.1	839.1	1201.3	990.1	1010.17	987.5	1083.6	781.6	950.9	1386.6	1898.2	820.1	1368.3	770.8	972.4	795.6
245690_at	At5g04230	phenyl alanine ammonia-lyase 3					38.3	13.5	45.4	32.4	64.5	15.2	37	38.9	23	28.6	8.3	19.9667	52	34.6	9.8	32.1333	23.1	40.5	29.9	31.1667	8.5	83.8	97.1	63.1333	30.3	49	12.2	30.5	161.1	57	101.5	106.533	23.9	50.1	39	37.6667	71.8	46.3	42.1	53.4	5.7	2.1	13.7
245691_at	At5g04240	Zinc finger (C2H2 type) family protein / transcription factor jumonji (jmj) family protein					261.3	196.7	250.8	236.267	128.2	143.2	153.2	141.533	400.6	393	593.8	462.467	494.1	523.1	238.5	418.567	244.5	327.7	204.6	258.933	161.7	197.3	167	175.333	166.1	168.4	280.9	205.133	299.6	234.1	151.9	228.533	470	364	353.7	395.9	463.3	585.4	172.2	406.967	323.8	73.1	267.2
245692_at	At5g04150	basic helix-loop-helix (bHLH) DNA-binding superfamily protein	4				152.3	176.8	136.5	155.2	180.9	157.9	187.2	175.333	191.3	317.8	216.9	242	157	179.8	144.2	160.333	108	149	168.5	141.833	128.7	144.6	76.5	116.6	220.3	158.2	95	157.833	171.1	147.3	160.2	159.533	181.3	188.1	137.9	169.1	164.1	195.8	121.3	160.4	111.3	60	73
245693_at	At5g04260	WCRKC thioredoxin 2		Accession only	NA		168.1	161.5	119.8	149.8	143	122.7	112.1	125.933	258.7	511.6	405.7	392	380.4	279.8	253.9	304.7	196.1	251.9	226.2	224.733	240.3	150.5	360.5	250.433	109.1	269.9	152.6	177.2	8.6	118.2	156.3	94.3667	302.2	220.3	210.9	244.467	386.5	329.4	308.5	341.467	296.4	172.8	683.6
245694_at	At5g04170	Calcium-binding EF-hand family protein					139.1	176.3	224.7	180.033	82.9	141.1	175.2	133.067	119.7	172.6	117.2	136.5	145.8	162.7	106.6	138.367	106.8	212	108.3	142.367	47.3	143.5	159.8	116.867	132.2	129.8	110.9	124.3	42.3	100.1	89.2	77.2	35.8	63.5	58.1	52.4667	57.8	126.2	73.6	85.8667	197.7	137.5	137.7
245695_at	At5g04270	DHHC-type zinc finger family protein					386.7	134.9	318.4	280	304.3	239.8	247.7	263.933	476.1	609.3	378.2	487.867	290.7	327.8	250.3	289.6	269.5	395.9	280.8	315.4	204.7	268.1	389	287.267	180.9	211.8	173.1	188.6	355.3	149.3	175.4	226.667	305.1	296	316.6	305.9	162.1	338.6	244.6	248.433	260.6	218.5	294.6
245696_at	At5g04190	phytochrome kinase substrate 4					2081.4	2766.5	1557.6	2135.17	2169.1	3447.8	2191.2	2602.7	3893.9	3916.7	3700.4	3837	3066.9	2838.8	2889.4	2931.7	2563.4	5134.8	2875.1	3524.43	2883.5	1895	2850.6	2543.03	2853.7	2421.9	2169.7	2481.77	2311.9	2496.9	2889.7	2566.17	4064.5	3215.3	2245.4	3175.07	4764.7	3476.7	2998.7	3746.7	3304.5	2654.9	3734.1
245697_at	At5g04200	metacaspase 9					748.3	446.4	497.3	564	432.2	430.2	508.7	457.033	462.3	1189.6	704.1	785.333	803	1023.5	684.2	836.9	800.5	570.7	656.3	675.833	682.6	493.8	379.3	518.567	514.6	437.6	575.5	509.233	474.4	417.5	421.9	437.933	459.4	412.6	437.6	436.533	377.6	312.5	397.8	362.633	322.8	327.2	671.2
245698_at	At5g04160	Nucleotide-sugar transporter family protein		Accession only	NA		859.6	611.2	526.2	665.667	591.7	420.1	425.1	478.967	664	826.9	634.6	708.5	947.7	856.5	542.6	782.267	177.9	286.2	188.1	217.4	211.7	284.6	500.4	332.233	286.5	595.3	286.6	389.467	351.7	314.1	418.2	361.333	663.6	939.7	425.9	676.4	649.2	889.8	499.9	679.633	395.7	188.7	304.1
245699_at	At5g04250	Cysteine proteinases superfamily protein		Accession only	NA		2.7	23.8	9.1	11.8667	1.9	3.2	27.1	10.7333	3.7	1	2.8	2.5	1.8	7.1	6.3	5.06667	52.5	1.9	29.6	28	64.4	16.4	89	56.6	7.8	44.7	35.7	29.4	215.1	67.2	60.4	114.233	77.9	44.8	110	77.5667	3.1	1.4	83.8	29.4333	118	79.3	67.4
245700_at	At5g04180	alpha carbonic anhydrase 3	4				46.4	68.6	38.6	51.2	29.2	35.9	12.6	25.9	2006.2	298	297.2	867.133	487.6	266	128.1	293.9	93.1	263.1	79.9	145.367	42.8	45.1	23.9	37.2667	59.1	59.9	102.8	73.9333	84.3	140	37.7	87.3333	258.2	384.1	83.3	241.867	289.9	425.6	52.9	256.133	283.5	26.2	147.2
245701_at	At5g04140	glutamate synthase 1					497.2	490.5	450.2	479.3	467.8	538.7	449.5	485.333	807.3	802.4	1013	874.233	576.5	736.6	681.5	664.867	594.9	668.5	562.5	608.633	528.5	453.3	343.9	441.9	431.2	584	315.8	443.667	644.1	482.9	398.3	508.433	875	559.6	570.9	668.5	766.2	856.6	576.3	733.033	232.1	231	593.4
245702_at	At5g04220	Calcium-dependent lipid-binding (CaLB domain) family protein					53.9	176.1	88.3	106.1	136.9	181.3	103.7	140.633	119.8	806.9	275.6	400.767	149.3	104.8	312.1	188.733	44.3	64.7	37	48.6667	53.8	76.4	112.4	80.8667	148.1	436.3	280.5	288.3	14.2	84.4	402.4	167	29.4	40.8	51.7	40.6333	69	52.9	40.3	54.0667	18.2	28.4	79.6
245703_at	At5g04380	S-adenosyl-L-methionine-dependent methyltransferases superfamily protein	4				380.2	462.7	385.7	409.533	364.3	581.2	414.8	453.433	98.4	164.1	155.5	139.333	437.6	500.1	420.3	452.667	254.9	252.3	309.8	272.333	336.1	287	252.3	291.8	517.8	432.1	130.3	360.067	449.2	375.3	403.2	409.233	269.3	227.2	296.3	264.267	547.5	465	391.1	467.867	529	225.8	494.1
245704_at	At5g04290	kow domain-containing transcription factor 1					713.8	955.8	662.7	777.433	731.5	1168.4	1077.7	992.533	456.1	565.8	634.7	552.2	427.8	494.4	574.5	498.9	518.3	316.2	558.8	464.433	554.7	372.1	375.5	434.1	457.2	615.4	260.3	444.3	510.2	579.8	450.3	513.433	772	536.9	712.3	673.733	611.6	391.7	634.8	546.033	534.3	675.1	678.2
245705_at	At5g04390	C2H2-type zinc finger family protein	4				1633.2	9228.1	2703.8	4521.7	1834.3	7818.8	8757.8	6136.97	1258.8	925.5	180.6	788.3	1576.2	1969.2	1752.8	1766.07	1380.9	1432.1	1274	1362.33	1623.1	2103.5	3294.8	2340.47	2159.8	643.8	648.8	1150.8	2038.6	2620.4	1502.7	2053.9	468	396.8	491	451.933	556.3	455.4	2636.3	1216	1422.9	2262.6	245.6
245706_at	At5g04310	Pectin lyase-like superfamily protein	3,4				191.8	124.1	86	133.967	99.4	111.9	108.2	106.5	133.4	206.1	266.2	201.9	112.5	219.4	113.1	148.333	158.9	167.1	177.4	167.8	150	134	121.7	135.233	96	118	101.5	105.167	229.8	110.6	227.5	189.3	253.9	230.5	174.2	219.533	266	225.9	263.4	251.767	201	27.6	86.2
245707_at	At5g04400	NAC domain containing protein 77					55.7	71.2	64.7	63.8667	82.2	76.9	55.1	71.4	115.5	156.8	132.7	135	120.9	171.8	82	124.9	53.6	62.9	47.9	54.8	24	49.9	4.4	26.1	71.3	81.5	109.7	87.5	12.6	66.3	72.9	50.6	121.4	71	59.8	84.0667	68.7	189.4	44	100.7	198	67.1	122.3
245708_at	At5g04310	Pectin lyase-like superfamily protein	3,4				96	106.5	156.2	119.567	85.1	95.2	17.7	66	21.3	75	79.7	58.6667	93	73.1	84	83.3667	79	103.8	87	89.9333	105.3	84.2	40.8	76.7667	119.5	83	33.2	78.5667	8.1	53.9	56.8	39.6	75.4	125.1	102.7	101.067	193.8	85.5	86.7	122	388.9	115.5	193.5
245709_at	At5g04320	Shugoshin C terminus		Accession only	NA		175.7	76.2	208.5	153.467	135.8	122.1	168	141.967	212.4	469.2	313.2	331.6	332.8	257.2	231.1	273.7	31.8	43.4	40.2	38.4667	57.7	62.8	56.8	59.1	136.1	188.1	166.6	163.6	186.1	117.9	202.8	168.933	279.1	197.7	191.3	222.7	330.5	280.8	184.8	265.367	145.2	39.9	90
245710_at	At5g04330	Cytochrome P450 superfamily protein					280.5	252.5	357.5	296.833	304.4	305.8	322.2	310.8	149.4	138.1	262.7	183.4	133.4	113.3	303.9	183.533	340.2	252.7	354.3	315.733	269.6	334.9	129.2	244.567	518.8	502.7	368.1	463.2	412.4	358.1	386.4	385.633	422.7	430.2	402.8	418.567	388.1	262.1	283.1	311.1	350.2	378	592
245711_at	At5g04340	zinc finger of Arabidopsis thaliana 6				41	396.3	241.1	189.8	275.733	305.6	275.5	302.7	294.6	425.2	373.7	616.8	471.9	439.2	349.7	264.1	351	385.1	418.7	245.7	349.833	309.6	163.1	151.5	208.067	267.8	218	285.1	256.967	421.2	297.7	135.3	284.733	638.8	490.6	542.3	557.233	553.2	513.5	409	491.9	186	208.4	203.4
245712_at	At5g04360	limit dextrinase	4				550.4	211.3	513.2	424.967	479.2	485.4	422.5	462.367	157.4	135.3	100.8	131.167	148.2	302.9	314.5	255.2	234	152.6	305.1	230.567	214.7	259.8	281.6	252.033	1016.5	715.1	843.9	858.5	302.5	362	637.4	433.967	126.7	220.8	277	208.167	82.3	85.5	198.2	122	467.7	321.1	307.3
245713_at	At5g04370	S-adenosyl-L-methionine-dependent methyltransferases superfamily protein					797.7	500.9	458	585.533	782.1	1131.3	720.6	878	1286.1	1912.8	1118.5	1439.13	1961.9	1954.3	1093.8	1670	774.5	1395.6	464.9	878.333	719.3	1105.3	480	768.2	527.6	355.5	299.2	394.1	705.7	852	412.3	656.667	972.7	1042	893.4	969.367	2221	1349.9	560	1376.97	937.9	1197.9	843.7
245714_at	At5g04280	RNA-binding (RRM/RBD/RNP motifs) family protein with retrovirus zinc finger-like domain		Accession only	NA		200.5	226.4	165.7	197.533	243.4	289.6	227.1	253.367	542.4	438.8	237.2	406.133	391.1	421.3	194.4	335.6	193.7	388.9	138.2	240.267	129.6	327.7	144.8	200.7	216.3	167.9	72	152.067	466.8	336.9	266.3	356.667	463.6	271.1	254.1	329.6	470.4	375.7	249.1	365.067	600.6	228	169.8
245715_s_at			2			124	67.1	129.4	119.3	105.267	174.3	254.4	147.3	192	65.6	13.5	55.9	45	40	43.2	28.1	37.1	46.1	53.9	25.4	41.8	25.1	146	43.4	71.5	120.5	93.6	34.9	83	254.4	184.6	142.1	193.7	17.9	3.6	27.8	16.4333	28.3	7.3	20	18.5333	23	10.1	13
245716_at	At5g08740	NAD(P)H dehydrogenase C1					184.5	148.1	188.8	173.8	156.2	119	171.3	148.833	418	264	273.2	318.4	291.9	356	207.6	285.167	168.2	209.8	132.7	170.233	151.2	129	139.4	139.867	198.6	211.6	201.3	203.833	176.5	245.3	210.6	210.8	260.3	351.8	226.4	279.5	192.6	256	135.7	194.767	370.4	228.2	297.9
245717_at	At5g33390	glycine-rich protein					302.9	213.8	256.7	257.8	268.1	314.3	265.8	282.733	346.9	414.8	384.1	381.933	445.2	568.8	316.7	443.567	309.9	183.9	290.8	261.533	310.3	250.7	408.5	323.167	247.1	315.4	428.7	330.4	128.9	284.4	333.6	248.967	336.5	225.5	254.4	272.133	495.4	330.6	267.2	364.4	381.9	291.1	329
245718_at	At5g04110	DNA GYRASE B3	3				701.5	846.1	719.1	755.567	836.4	770.4	819	808.6	1883.3	1050.3	1464	1465.87	1013.4	967	1189.7	1056.7	1244.8	1608.1	1175.5	1342.8	1185.6	1403.1	1735.1	1441.27	1481.9	1120.7	1560.9	1387.83	1123.3	1276.5	1127.4	1175.73	1637	1288	1319.2	1414.73	2349.9	2219.3	1146.7	1905.3	1360.9	1098.1	1273.9
245719_at	At5g04110	DNA GYRASE B3	3,4				545.7	707.3	633.5	628.833	614.8	620.7	619	618.167	327.9	387.4	316.6	343.967	359.2	377.8	537.4	424.8	637.6	1121.5	827.4	862.167	496.1	512.8	532.3	513.733	406.6	596.5	434	479.033	537.3	503	577.6	539.3	754.8	728.5	632.3	705.2	661.9	687.1	597	648.667	369.5	388.9	432.5
245720_at	At5g04210	CCCH-type zinc fingerfamily protein with RNA-binding domain	4				207.8	224.8	320.4	251	202.4	163.9	268	211.433	152.4	144.2	143.3	146.633	62.8	93	282.2	146	279.4	115	270.4	221.6	173.2	201.1	169	181.1	211.3	343.6	76.8	210.567	667.8	317.5	383.1	456.133	94.9	64.4	276.1	145.133	66.4	101.5	121.8	96.5667	211.6	228.7	134
245721_s_at			2				307.5	370.7	323.6	333.933	258.4	216.6	276.5	250.5	419.2	348	389.1	385.433	360.7	277	296.6	311.433	357.2	383.4	323.5	354.7	374.2	362.6	406.2	381	306.9	310.9	393.7	337.167	316.7	335.4	336.8	329.633	271	325.3	400.5	332.267	444.2	498.9	346.9	430	273.4	180.2	241.2
245722_at	At1g73430	sec34-like family protein					9.1	17.7	23	16.6	21.4	49.4	42.1	37.6333	38.2	15	16.7	23.3	55.7	60.4	18.1	44.7333	25.8	44.6	21	30.4667	59.1	12.9	4.5	25.5	55.2	4.9	138.2	66.1	7.1	4.7	7.3	6.36667	57.3	36.8	41	45.0333	58.9	24.5	10.8	31.4	123.7	62.7	132.2
245723_at	At1g73400	Pentatricopeptide repeat (PPR) superfamily protein					150.7	131.6	154.1	145.467	182.6	97.9	140.7	140.4	352.2	216.3	289.4	285.967	229.6	177.8	348.5	251.967	178.3	277.8	208.9	221.667	198.2	279.5	217.5	231.733	157.4	217.8	288.3	221.167	300.1	148.4	176.7	208.4	302.2	290.1	319.9	304.067	388.5	610	385.1	461.2	174.4	121.3	187.3
245724_at	At1g73390	Endosomal targeting BRO1-like domain-containing protein					151.2	96.2	98	115.133	170.8	144.4	180.5	165.233	185.4	146.1	157.4	162.967	128	105.6	176.7	136.767	254.1	107.9	246	202.667	172.2	165.6	249.2	195.667	123.2	117.4	209.9	150.167	326.7	164.5	198.3	229.833	159.6	129.4	230.3	173.1	246.1	183.9	287.8	239.267	26.3	103.1	96.6
245725_at	At1g73370	sucrose synthase 6					2142	2193.5	1671.3	2002.27	2003.9	2722.9	3191.2	2639.33	2935.3	2263.2	3201.7	2800.07	1379.1	1116.5	1903.4	1466.33	3157.6	2341.9	2750.9	2750.13	3032.6	2707.8	5200.3	3646.9	2924.1	1400.4	1638.1	1987.53	2049.5	2283.9	2454.8	2262.73	624.3	403.6	1420.5	816.133	2169.5	1259.3	4568.1	2665.63	877.7	3991.6	1224.8
245726_at	At1g73360	homeodomain GLABROUS 11	4				724.1	806.9	776	769	1159	909.9	874.2	981.033	1834	2164.2	1867.9	1955.37	1009	814.8	1677.4	1167.07	883.2	1865	698.7	1148.97	848.8	978.6	991.2	939.533	891.9	865.7	578.5	778.7	804	1126.9	1029.2	986.7	1917.2	1333.3	1555.3	1601.93	1444.4	1853.2	1204.2	1500.6	1561	937.6	1643.7
245727_at	At1g73350	unknown protein; FUNCTIONS IN: molecular_function unknown; INVOLVED IN: biological_process unknown; LOCATED IN: nucleus; EXPRESSED IN: 25 plant structures; EXPRESSED DURING: 15 growth stages; Has 46 Blast hits to 46 proteins in 19 species: Archae - 0; Bacteria - 0; Metazoa - 3; Fungi - 3; Plants - 36; Viruses - 0; Other Eukaryotes - 4 (source: NCBI BLink).					60	80.7	84.1	74.9333	74.2	34.8	71.3	60.1	6.8	4.8	44.9	18.8333	1.9	1.9	2.3	2.03333	111.9	151.8	66.1	109.933	46.1	23.9	31.3	33.7667	47.4	65.8	10.4	41.2	125.2	61.5	21.5	69.4	178.7	165.8	65.1	136.533	116	143.1	49.7	102.933	40.4	68.1	71.4
245728_at	At1g73340	Cytochrome P450 superfamily protein		Accession only	NA		450.4	341.6	391	394.333	337.7	478.5	333.2	383.133	523.3	861.8	665.5	683.533	577.2	657.1	562.4	598.9	549.7	707.6	435.1	564.133	324	318	384.2	342.067	682.4	585.6	365.1	544.367	416.9	360.8	561.3	446.333	743.6	487.9	591.8	607.767	595.3	504.5	643.8	581.2	753.1	498.2	796.4
245729_at	At1g73490	RNA-binding (RRM/RBD/RNP motifs) family protein		Accession only	NA		298.5	153.4	165.3	205.733	199	201.9	258.8	219.9	394.3	839.3	534.8	589.467	865.8	818.6	518.6	734.333	202.8	316.1	150.5	223.133	340.5	246.3	365.3	317.367	196.6	224.9	636.4	352.633	252.1	207.9	352.8	270.933	264.3	748.2	186.7	399.733	644.5	418.4	317.8	460.233	778.5	362	743.2
245730_at	At1g73470	unknown protein; FUNCTIONS IN: molecular_function unknown; INVOLVED IN: biological_process unknown; LOCATED IN: chloroplast; EXPRESSED IN: 22 plant structures; EXPRESSED DURING: 13 growth stages; Has 72 Blast hits to 72 proteins in 35 species: Archae - 0; Bacteria - 50; Metazoa - 0; Fungi - 0; Plants - 22; Viruses - 0; Other Eukaryotes - 0 (source: NCBI BLink).					79.1	83.8	142.2	101.7	94.5	69.4	86.5	83.4667	55.3	22.6	85.1	54.3333	25.4	29.8	15.6	23.6	115.9	134.6	109.5	120	100	89.6	120.9	103.5	124.6	162.7	247.7	178.333	74	76.7	65.3	72	63.2	103.8	59.8	75.6	61.7	20.6	34.6	38.9667	47.5	16.8	63.3
245731_at	At1g73500	MAP kinase kinase 9		Accession only	NA	67	140.3	190.5	235.8	188.867	156.1	206.8	144.5	169.133	338.2	432.6	468	412.933	569	723.3	249.1	513.8	292.3	811.1	291.4	464.933	340.7	288.8	358.5	329.333	276.7	138.5	162.1	192.433	109.4	189.3	247.8	182.167	502.8	323.4	300.4	375.533	779.8	499.3	301.4	526.833	305	155.2	396.2
245732_at	At1g73440	calmodulin-related					92.3	83.1	107	94.1333	99.6	69	80.3	82.9667	624.1	378.1	497.5	499.9	276.8	336.3	191.9	268.333	144.6	308.2	100.8	184.533	225.3	120.4	204.3	183.333	134.4	101.9	216.6	150.967	231	141.9	108.4	160.433	506.3	476.9	221.2	401.467	456.7	476.6	140	357.767	51.7	131.5	178
245733_at	At1g73380	unknown protein; CONTAINS InterPro DOMAIN/s: Protein of unknown function DUF1308 (InterPro:IPR010733); Has 162 Blast hits to 160 proteins in 67 species: Archae - 0; Bacteria - 2; Metazoa - 120; Fungi - 0; Plants - 34; Viruses - 0; Other Eukaryotes - 6 (source: NCBI BLink).		Accession only	NA		323.2	478.1	391.8	397.7	412.4	357.9	622.9	464.4	553.4	171.1	246.8	323.767	406.6	484.9	761.9	551.133	776.4	568.9	591.8	645.7	730.1	738.5	1310.1	926.233	624.5	866.5	947.9	812.967	559.6	705.7	761.5	675.6	305.4	385.6	466.9	385.967	400.1	520.7	486.7	469.167	226.3	426.1	324.4
245734_at	At1g73480	alpha/beta-Hydrolases superfamily protein		Accession only	NA	1	472.7	757	772.2	667.3	119.2	784.8	519.8	474.6	69.3	46.7	125.5	80.5	77.6	68.5	45.2	63.7667	73.9	83.3	1074.2	410.467	1177.4	85.7	1528.4	930.5	72.6	131.9	303.4	169.3	126	52.4	65.6	81.3333	54.4	39.3	43.6	45.7667	583.1	50.3	804.7	479.367	247.5	90.1	1872.8
245735_at	At1g73410	myb domain protein 54					512.7	593.4	490.1	532.067	604	719.5	573.7	632.4	456.5	750.4	399.5	535.467	632.2	549.9	681.8	621.3	435.6	383.1	661.8	493.5	539.5	330.1	657.8	509.133	448.8	407.7	312.1	389.533	289.7	422.3	480.2	397.4	299.6	282.4	321.7	301.233	390.1	388.2	635.8	471.367	333.9	378.5	340.4
245736_at	At1g73330	drought-repressed 4		Accession only	NA	121	188.2	185.4	278.9	217.5	196.1	225.6	189.4	203.7	249.2	155	142.4	182.2	160.5	202.2	198.1	186.933	208.9	204.6	172.3	195.267	184.5	202.7	263.6	216.933	210.9	190.5	399.5	266.967	155.2	178.8	172.7	168.9	177.7	192.2	216.3	195.4	223.3	336.5	218.5	259.433	180.3	113.1	119
245737_at	At1g44160	HSP40/DnaJ peptide-binding protein					59.4	86.7	80.4	75.5	46.7	161.6	66.3	91.5333	74.6	383.3	52.6	170.167	1612.1	1534.8	55.8	1067.57	31.4	33.7	51.8	38.9667	83	116.8	64.7	88.1667	5.8	56.5	124.8	62.3667	9	50.9	17.1	25.6667	11.8	32.9	19.9	21.5333	35.6	53.6	19.4	36.2	263.3	43.9	87.5
245738_at	At1g44130	Eukaryotic aspartyl protease family protein		Accession only	NA		136	179.1	203.1	172.733	248	170.1	217.6	211.9	1440.9	414.1	309.8	721.6	285	255.7	474.9	338.533	348.3	554.7	223.4	375.467	310.1	364.3	205.1	293.167	152.9	232.5	371.6	252.333	189.1	311.4	205.1	235.2	672.7	426.3	422.7	507.233	717	539.4	228.7	495.033	210.7	131	101.6
245739_at	At1g44110	Cyclin A1;1					53.7	42.1	59.3	51.7	95.4	88.9	116.3	100.2	50.4	20.8	30.1	33.7667	40.9	63.2	64.7	56.2667	52.6	13.8	41.2	35.8667	29.8	43.5	80.7	51.3333	35.8	155.9	56.4	82.7	6.5	50.2	150.8	69.1667	351.7	713.8	238.2	434.567	188.9	12.5	235.4	145.6	30.4	109.2	11.7
245740_at	At1g44100	amino acid permease 5				87	140.7	133	160.6	144.767	156.6	160.2	144.6	153.8	357.5	396	382.6	378.7	300.3	223.8	517.7	347.267	955.5	443.1	838.7	745.767	400.2	673.2	1028.6	700.667	683.9	859.6	1236.3	926.6	710.1	974.2	652.7	779	276.2	147.1	390.8	271.367	271.4	180.3	460.9	304.2	457.6	2665.6	684.8
245741_at	At1g44120	Armadillo/beta-catenin-like repeat ; C2 calcium/lipid-binding domain (CaLB) protein	4				81	55.7	93.1	76.6	87.5	87.2	108.1	94.2667	232.2	220.9	267.9	240.333	208.5	282.5	127.1	206.033	107.6	223.5	110.8	147.3	85.2	61.2	85.9	77.4333	93.3	103.5	55.6	84.1333	140.3	108.7	129.2	126.067	282.2	311	124.7	239.3	453	292.6	133.5	293.033	211.6	79.8	299
245742_at	At1g44170	aldehyde dehydrogenase 3H1					254.1	145.9	130.6	176.867	175.9	115.5	139.5	143.633	444.3	436	312.5	397.6	658.1	359.5	280.7	432.767	306.4	704	250.7	420.367	331.9	310.6	309.6	317.367	138.8	132.1	223.2	164.7	187.3	140.8	112.9	147	311	374.9	196.7	294.2	508.5	514.1	240.5	421.033	456.5	172.3	417.8
245743_at	At1g51080	unknown protein; FUNCTIONS IN: molecular_function unknown; INVOLVED IN: biological_process unknown; LOCATED IN: chloroplast; EXPRESSED IN: 15 plant structures; EXPRESSED DURING: 11 growth stages; Has 101 Blast hits to 98 proteins in 44 species: Archae - 0; Bacteria - 0; Metazoa - 38; Fungi - 10; Plants - 27; Viruses - 0; Other Eukaryotes - 26 (source: NCBI BLink).					2.2	21.6	3.8	9.2	5.2	14.5	6.4	8.7	53.8	9.5	48.3	37.2	37.2	5.1	4.6	15.6333	9.8	16.3	9.2	11.7667	27.2	23.3	14.1	21.5333	34.3	91.3	195	106.867	302.2	71.4	172	181.867	75.2	133.9	44.8	84.6333	69.8	138.8	88.4	99	191.2	12.9	93.3
245744_at	At1g51110	Plastid-lipid associated protein PAP / fibrillin family protein	3,4				151.3	215.4	104.4	157.033	123	80.3	130.6	111.3	277.3	148.2	186.1	203.867	220.5	134.4	156.8	170.567	110.2	222.3	118.8	150.433	125.1	73.9	188.5	129.167	56.7	51.9	24.4	44.3333	178.5	40.7	60.1	93.1	102	130.5	130.3	120.933	121.3	195.9	91.9	136.367	181	80.9	136.5
245745_at	At1g51110	Plastid-lipid associated protein PAP / fibrillin family protein	3			89	69.3	50.4	77.8	65.8333	104.1	93.6	83.3	93.6667	96	258.1	175.8	176.633	212.9	229.7	189.6	210.733	148.4	239.8	133.1	173.767	85.1	204.5	148.7	146.1	220.9	224.1	247.7	230.9	64.3	130.7	188.1	127.7	62	152.8	105	106.6	75.5	68.2	66.7	70.1333	129.1	135.4	206.2
245746_at	At1g51070	basic helix-loop-helix (bHLH) DNA-binding superfamily protein		Accession only	NA	106	367.7	271.4	368.1	335.733	404.5	244.5	297.4	315.467	362.5	744.8	317.5	474.933	420.9	445	353.8	406.567	396.6	625.3	313.9	445.267	370.9	612.7	777.3	586.967	478.6	447.1	623.1	516.267	335.6	343.3	340.1	339.667	289.5	326.8	287.5	301.267	351.9	294.4	356.9	334.4	452.8	358.3	504.9
245747_at	At1g51100	unknown protein; FUNCTIONS IN: molecular_function unknown; INVOLVED IN: biological_process unknown; LOCATED IN: chloroplast, chloroplast stroma; EXPRESSED IN: 22 plant structures; EXPRESSED DURING: 13 growth stages; Has 26 Blast hits to 26 proteins in 9 species: Archae - 0; Bacteria - 0; Metazoa - 0; Fungi - 0; Plants - 26; Viruses - 0; Other Eukaryotes - 0 (source: NCBI BLink).					85.5	61.9	71.7	73.0333	106.1	95.6	61.3	87.6667	472.4	623.4	304	466.6	664.7	867.4	1207.4	913.167	438.5	491.6	486.3	472.133	228.4	1418.1	340	662.167	1812	464.8	331.1	869.3	1265.5	2312	1029.2	1535.57	219.5	137	216.1	190.867	203.8	264.7	486	318.167	1197.6	3121.6	390
245748_at	At1g51140	basic helix-loop-helix (bHLH) DNA-binding superfamily protein					499.8	334.7	478.6	437.7	409.2	267.5	294	323.567	686.2	1486.9	2265.4	1479.5	2014.3	2656.5	666.9	1779.23	1416.9	2836.6	2000.4	2084.63	1077.2	678.4	481.2	745.6	1383.5	660.5	89.8	711.267	813.2	807.4	759	793.2	1818.5	1569.6	581.4	1323.17	2749.8	1388.1	568.4	1568.77	2616.3	1595.2	5255.2
245749_at	At1g51090	Heavy metal transport/detoxification superfamily protein	4				601.6	561.7	606.1	589.8	448.7	449.7	608.9	502.433	356.7	332.4	207.8	298.967	475.6	528.4	400	468	410.1	394.7	347.9	384.233	502.9	230.8	257.9	330.533	177.7	199.1	103.4	160.067	287.9	240.6	277.6	268.7	468.5	422.6	264.3	385.133	464.2	589.6	333.1	462.3	508.4	182	382.1
245750_at	At1g51060	histone H2A 10		Accession only	NA	123	909.6	637.6	669.2	738.8	698.8	898.4	645.6	747.6	251.8	170.4	212.8	211.667	263.5	280.9	394.8	313.067	449.4	573	412.9	478.433	452.8	482.8	442.4	459.333	323.8	379.6	122.3	275.233	329.5	408.3	450.9	396.233	1000	817	883.7	900.233	1306	1010.5	882.9	1066.47	962	512.4	843
245751_s_at			2				103.9	159.4	237.3	166.867	128.2	112.6	132.2	124.333	65.4	43.9	67.7	59	66.3	75.3	57.2	66.2667	64.1	93.1	84.7	80.6333	108.3	47.3	77	77.5333	12.8	25.2	247.5	95.1667	31.2	49.7	84.9	55.2667	144.1	222.1	127.8	164.667	202.2	238.8	108.5	183.167	186.6	59.9	282.2
245752_at	At1g35150	General transcription factor 2-related zinc finger protein	4				35.6	173.1	39.2	82.6333	56.1	185.9	87.6	109.867	79.9	33.7	17.6	43.7333	85.8	84.5	133.4	101.233	121.8	72.2	84.1	92.7	30.9	71.6	69.8	57.4333	39.5	11.1	16.6	22.4	42.3	126.1	16.1	61.5	14.2	49.6	30.4	31.4	20.9	11.4	34.1	22.1333	178.6	42.4	21.9
245753_at	At1g35143	transposable element gene	4				150.1	186.8	144.4	160.433	113	472.9	151	245.633	32.8	36.1	140.1	69.6667	338.9	307.8	129.7	258.8	77.9	122.9	48.2	83	38.6	23.8	34.5	32.3	61.5	102.6	232.4	132.167	215.4	46.3	176.5	146.067	3.5	24.6	1.6	9.9	23.8	45	38.8	35.8667	6.4	4.7	10.5
245754_at	At1g35183	unknown protein; Has 5 Blast hits to 5 proteins in 2 species: Archae - 0; Bacteria - 0; Metazoa - 0; Fungi - 0; Plants - 5; Viruses - 0; Other Eukaryotes - 0 (source: NCBI BLink).	4				70.1	82.6	103.4	85.3667	39.2	294.3	22.5	118.667	5.6	9.2	51.1	21.9667	60.7	10.2	7.1	26	48.4	6.3	36.5	30.4	3.2	13.3	19.1	11.8667	8.2	47.4	63.4	39.6667	141.4	28.8	12.2	60.8	1.5	15.6	9.1	8.73333	8.1	0.7	1.1	3.3	135.1	11.4	37.9
245755_at	At1g35210	unknown protein; FUNCTIONS IN: molecular_function unknown; INVOLVED IN: biological_process unknown; LOCATED IN: chloroplast; EXPRESSED IN: 14 plant structures; EXPRESSED DURING: 9 growth stages; CONTAINS InterPro DOMAIN/s: Protein of unknown function DUF740 (InterPro:IPR008004); BEST Arabidopsis thaliana protein match is: unknown protein (TAIR:AT1G22470.1); Has 83 Blast hits to 83 proteins in 12 …		Accession only	NA		193.1	461.2	245.8	300.033	199.6	918.2	270.9	462.9	108.3	107.5	89.9	101.9	372.6	429.9	181.8	328.1	58.6	31.6	94.1	61.4333	163.1	171.8	166.9	167.267	115.5	243.4	306.4	221.767	192.6	187.6	277.3	219.167	17.5	48.4	30.2	32.0333	30.9	26.9	78.9	45.5667	241.1	647.5	124.8
245756_at	At1g35190	2-oxoglutarate (2OG) and Fe(II)-dependent oxygenase superfamily protein				123	129.9	73.3	103.4	102.2	116.4	42.3	126.1	94.9333	660.2	123.9	125.4	303.167	380.3	365.2	229.4	324.967	53.5	244.4	19.7	105.867	23.4	91.8	8.2	41.1333	153.5	108.7	171.6	144.6	296.4	247.8	47.3	197.167	640.7	1691.5	259.9	864.033	779.2	1032.5	192.8	668.167	329.5	67	159.1
245757_at	At1g35140	Phosphate-responsive 1 family protein		Accession only	NA	41	299.1	291.7	335.7	308.833	323.4	357.6	329.8	336.933	566.7	424.6	830.4	607.233	528.1	576.2	408.6	504.3	660	738.4	558.6	652.333	546.8	367.6	492.7	469.033	589	483.1	775.9	616	558.9	444.4	390.5	464.6	845.3	908	553.1	768.8	891.5	827	578.1	765.533	590.2	389.5	460.2
245758_at	At1g32240	Homeodomain-like superfamily protein					648	577.5	468.9	564.8	782.2	831.3	624.3	745.933	1431.5	2256.1	1865.3	1850.97	2018.5	1431.8	854.9	1435.07	976.8	1530.6	1598.1	1368.5	1545.6	700.9	936.4	1060.97	704.7	925.6	755.5	795.267	458.9	363.7	687.4	503.333	1619.3	1064.6	723	1135.63	4396.2	2188.9	1501.6	2695.57	1652.7	670.3	2635.5
245759_at	At1g66900	alpha/beta-Hydrolases superfamily protein					431	383.3	258.3	357.533	323.8	532.3	328.6	394.9	610.4	482.8	430.4	507.867	468.6	414.6	358.4	413.867	273.7	367.4	331.9	324.333	324	461	514.2	433.067	224.5	372.3	187.5	261.433	234.3	388	323.4	315.233	621.3	409	557.8	529.367	610.4	630.9	508.5	583.267	271.4	151.6	283.1
245760_s_at			2,4				101.9	55.9	95.8	84.5333	120.4	72.6	88.8	93.9333	87.1	36.1	61	61.4	77.3	45.8	133	85.3667	59.3	51.5	55.8	55.5333	53.3	37.5	140.1	76.9667	42	86.6	112.5	80.3667	6.6	39.6	30.5	25.5667	58.3	60.9	111.7	76.9667	27.3	86.2	64	59.1667	143.6	105.5	66.2
245761_at	At1g66890	FUNCTIONS IN: molecular_function unknown; INVOLVED IN: biological_process unknown; LOCATED IN: chloroplast; EXPRESSED IN: 22 plant structures; EXPRESSED DURING: 13 growth stages; BEST Arabidopsis thaliana protein match is: 50S ribosomal protein-related (TAIR:AT5G16200.1); Has 36 Blast hits to 36 proteins in 7 species: Archae - 0; Bacteria - 0; Metazoa - 0; Fungi - 0; Plants - 36; Viruses - 0; Oth…					496.7	918.9	734.7	716.767	570.5	668.9	1112.1	783.833	403.6	543.5	465.5	470.867	483.5	558.9	571.6	538	381.3	455.5	397.2	411.333	662.4	579.6	508	583.333	387.7	193.4	276.8	285.967	334.8	526.2	317.2	392.733	1149.2	822.3	780.5	917.333	2195.4	685	1012.6	1297.67	560.2	245.3	384.3
245762_at	At1g27880	DEAD/DEAH box RNA helicase family protein					152.1	151.5	80.9	128.167	127.1	94.5	138	119.867	78.9	453.2	71.3	201.133	272	409.3	250.2	310.5	81.1	171.7	111.8	121.533	231.4	215.2	140.5	195.7	167	59.8	172.2	133	72.7	142.1	133.1	115.967	47.2	96.8	47.1	63.7	81.5	49.6	129.7	86.9333	290.6	242.4	310.4
245763_at	At1g27850	unknown protein; FUNCTIONS IN: molecular_function unknown; INVOLVED IN: biological_process unknown; LOCATED IN: plasma membrane; EXPRESSED IN: 22 plant structures; EXPRESSED DURING: 13 growth stages; BEST Arabidopsis thaliana protein match is: unknown protein (TAIR:AT2G40070.1); Has 9215 Blast hits to 5316 proteins in 473 species: Archae - 6; Bacteria - 773; Metazoa - 3392; Fungi - 1710; Plants -…		Accession only	NA		106	57	159	107.333	43.8	36.2	91.3	57.1	10.9	3.2	2.4	5.5	20.7	19.5	37.9	26.0333	33.1	19.3	60.5	37.6333	61.9	21.6	8.9	30.8	53.3	60.5	23.7	45.8333	239.4	79.4	109.5	142.767	17.1	61.7	31.5	36.7667	10.7	56.7	56.9	41.4333	103.3	85.9	24.2
245764_s_at			2				135.6	261.7	182	193.1	112.4	112.2	154.9	126.5	11.5	27.3	14.4	17.7333	46.6	24	97.2	55.9333	83.7	35.5	261.5	126.9	233.4	75.7	249.8	186.3	185.6	158.9	268.3	204.267	29.9	130	113.5	91.1333	45	71.5	84	66.8333	47	16.5	249.8	104.433	51.9	127.3	85.9
245765_at	At1g33600	Leucine-rich repeat (LRR) family protein					113.4	159.1	127.4	133.3	134.4	151.3	115	133.567	180.3	129	152	153.767	162.1	106	83.7	117.267	64.7	83.5	53.4	67.2	68.2	86.3	120.2	91.5667	232.3	273.6	119	208.3	171.7	177.6	225.6	191.633	80	70.7	66.8	72.5	94.2	104.1	79.3	92.5333	364.6	97.9	164.2
245766_at	At1g33580	transposable element gene	4				259.8	193.1	192.3	215.067	399.5	517.6	291.9	403	519	1132.5	1620	1090.5	457.3	638.2	319	471.5	662	2978	772.5	1470.83	481.4	347.5	205.9	344.933	572.7	383.6	193.7	383.333	564.3	612.8	546.1	574.4	1076.6	1792.7	266.6	1045.3	635.5	997.9	208.7	614.033	1374.7	258.6	902
245767_at	At1g33612	Leucine-rich repeat (LRR) family protein					164.2	214.6	170.9	183.233	103.7	175.5	103.4	127.533	262.8	585.5	510.5	452.933	381.4	522.9	315	406.433	255.9	396.4	238.8	297.033	139.9	211.5	124.6	158.667	216.5	223.2	131	190.233	214.5	152.5	216	194.333	321.5	252.8	264.7	279.667	299.7	267.6	213.9	260.4	213.2	121.4	248.9
245768_at	At1g33590	Leucine-rich repeat (LRR) family protein				41	347.5	285.4	335.3	322.733	262.7	255.4	291.8	269.967	530.8	404.1	350	428.3	217.9	143.4	178.2	179.833	348.4	517.4	424.5	430.1	187.3	191.4	499.1	292.6	261.3	250.6	225.2	245.7	424.2	233.9	334.9	331	378.6	430	296.5	368.367	288.5	279.4	235.7	267.867	509.1	333.2	370.9
245769_at	At1g30220	inositol transporter 2					179.6	207.9	198.6	195.367	183.1	267.3	140.2	196.867	429.9	308.5	333.2	357.2	329.3	233.6	197.3	253.4	254.9	536.3	258.9	350.033	262	162	321.1	248.367	36.6	28.7	206.7	90.6667	33.7	59.7	99.4	64.2667	467.6	482.3	284.4	411.433	483.4	466	161.9	370.433	461.5	186.1	933.5
245770_at	At1g30240	FUNCTIONS IN: binding; INVOLVED IN: biological_process unknown; LOCATED IN: cellular_component unknown; EXPRESSED IN: 21 plant structures; EXPRESSED DURING: 13 growth stages; CONTAINS InterPro DOMAIN/s: Armadillo-type fold (InterPro:IPR016024); Has 165 Blast hits to 164 proteins in 73 species: Archae - 0; Bacteria - 0; Metazoa - 47; Fungi - 68; Plants - 46; Viruses - 0; Other Eukaryotes - 4 (sour…		Accession only	NA		3370.6	2472.5	3591.6	3144.9	2955.5	2656.1	3224.2	2945.27	866.9	1307.2	1216.3	1130.13	1764.4	1512.9	2386.7	1888	2210.4	1218.4	2303.9	1910.9	1960.1	2762.5	1846.2	2189.6	2984.1	3093.8	1951.8	2676.57	1642.3	2458.4	2339.9	2146.87	798.6	838.5	1880.7	1172.6	1080.5	859	2217	1385.5	1313.5	2680.6	1594.2
245771_at			1				185.5	161.2	237.4	194.7	173.9	45.2	115.1	111.4	201	491.9	587.9	426.933	1227.8	1940.3	528.6	1232.23	370.2	208.5	349.6	309.433	500	152	201.4	284.467	318.4	271.7	130.2	240.1	198.9	537.8	436.4	391.033	384	250.7	248.7	294.467	646.7	237.8	323.2	402.567	241.8	935.3	501.6
245772_at	At1g30300	Metallo-hydrolase/oxidoreductase superfamily protein					249.1	213.3	298.7	253.7	199.3	238.5	264.7	234.167	61.3	91.9	159.9	104.367	166.4	106.2	167.2	146.6	153	110.4	214	159.133	180	247	252.5	226.5	358	253.8	182.3	264.7	341.3	258.3	324.5	308.033	100.1	130.9	185.6	138.867	76.2	89.2	186.7	117.367	190.4	238.5	191.8
245773_at	At1g30290	Tetratricopeptide repeat (TPR)-like superfamily protein		Accession only	NA		504.6	562.8	420.7	496.033	481.6	299	455.4	412	463.4	374	472.3	436.567	338	254.6	386.7	326.433	454.3	437.7	484.4	458.8	272.5	363.2	360.8	332.167	266.8	489.3	556	437.367	451.5	398.9	580.7	477.033	245.7	216.4	297.5	253.2	467.2	656.2	464.4	529.267	454.5	380.9	351.2
245774_at	At1g30210	TEOSINTE BRANCHED 1, cycloidea, and PCF family 24					538.2	390.8	407.2	445.4	462.6	344.4	516.6	441.2	1046.5	1116.5	1932.5	1365.17	784.6	519.7	692.4	665.567	619.4	809.9	442.3	623.867	475.1	462	450	462.367	1032.9	1054.1	1050.8	1045.93	1298.3	1404.4	1123.3	1275.33	923	860.5	832.2	871.9	996.2	1213.1	385.8	865.033	787.1	542.3	555.5
245775_at	At1g30270	CBL-interacting protein kinase 23					497.9	224.1	388.7	370.233	258.5	255.5	296.2	270.067	411.9	508.2	435.7	451.933	322.8	453.2	337.1	371.033	330.9	383.9	271.3	328.7	416.1	359.8	210.3	328.733	371.2	423.4	541.6	445.4	577.4	392.3	422.1	463.933	456.4	459.1	343	419.5	248.4	455.2	311.7	338.433	578.5	293.1	577.6
245776_at	At1g30260	BEST Arabidopsis thaliana protein match is: Galactosyltransferase family protein (TAIR:AT4G21060.1); Has 30 Blast hits to 30 proteins in 8 species: Archae - 0; Bacteria - 0; Metazoa - 0; Fungi - 0; Plants - 30; Viruses - 0; Other Eukaryotes - 0 (source: NCBI BLink).		Accession only	NA		352.4	366.4	364.8	361.2	437.2	435.3	494.1	455.533	322.8	313.3	361.7	332.6	278.8	296.4	303.9	293.033	395.1	429.7	448.1	424.3	297.1	410.4	250.9	319.467	312.7	345.5	145.4	267.867	345.8	303.5	397.7	349	389.2	436.7	353.7	393.2	421.6	393.1	358.1	390.933	333.9	295.1	312.6
245777_at	At1g73540	nudix hydrolase homolog 21		Accession only	NA		191.6	193.4	321.7	235.567	178.1	195.9	179.5	184.5	430.6	808.5	259.2	499.433	396.4	473	451	440.133	128.3	234.3	98.2	153.6	115.9	325.5	120.4	187.267	1211.4	399.7	283	631.367	678.4	322.2	301.2	433.933	504.3	1019.9	328.6	617.6	324.5	1158.6	207.8	563.633	467.8	288	154.9
245778_at	At1g73530	RNA-binding (RRM/RBD/RNP motifs) family protein	4				212.6	157.6	290.3	220.167	175.3	134.1	214.3	174.567	74.6	55.9	279.4	136.633	56.2	55.5	81.7	64.4667	256.1	133.5	192.2	193.933	200.9	215.4	323.7	246.667	185.8	110.7	199	165.167	196	123.8	186	168.6	404.4	288.9	343.5	345.6	283.6	111.4	241.6	212.2	168.7	143.4	246.3
245779_at	At1g73510	unknown protein; Has 7 Blast hits to 7 proteins in 2 species: Archae - 0; Bacteria - 0; Metazoa - 0; Fungi - 0; Plants - 7; Viruses - 0; Other Eukaryotes - 0 (source: NCBI BLink).	4				3216.3	3624.1	3812.4	3550.93	3707.5	4016.3	4423.5	4049.1	3450.8	7486.2	3830.9	4922.63	4674.3	5513.5	4327.3	4838.37	2747	2346.4	3758.7	2950.7	3183.6	2420.9	2847.9	2817.47	3933.6	3646.8	2760.6	3447	1972.9	3222.6	3057.3	2750.93	4418.1	2380.5	3077.5	3292.03	3133.7	1890.9	4010.4	3011.67	2162.2	3615.7	2593
245780_at	At1g45688	unknown protein; FUNCTIONS IN: molecular_function unknown; INVOLVED IN: biological_process unknown; LOCATED IN: plasma membrane; EXPRESSED IN: 22 plant structures; EXPRESSED DURING: 13 growth stages; BEST Arabidopsis thaliana protein match is: unknown protein (TAIR:AT5G42860.1); Has 258 Blast hits to 242 proteins in 39 species: Archae - 0; Bacteria - 11; Metazoa - 10; Fungi - 14; Plants - 198; Vi…					142.6	210.6	146.9	166.7	155	186.8	152.1	164.633	83.8	107.8	110	100.533	105.7	136.4	104.4	115.5	169.8	116.5	158.8	148.367	164.3	136.3	185.1	161.9	89	148.1	23.4	86.8333	12.4	47.2	60.8	40.1333	103.7	121.7	199.3	141.567	203.6	144.6	182.5	176.9	92.4	109.5	187.7
245781_at	At1g45976	S-ribonuclease binding protein 1					190	189.4	165.3	181.567	255.4	159.6	208.8	207.933	176.5	234.5	299.6	236.867	233.8	284.4	162.2	226.8	242	345.6	200.7	262.767	222.7	175.1	196.6	198.133	66.8	80.7	69.5	72.3333	66.5	90.6	165	107.367	287.9	238.1	167.9	231.3	163	169.1	121.4	151.167	377.5	169.1	194.5
245782_at	At1g35200	60S ribosomal protein L4/L1 (RPL4B), pseudogene, similar to 60S ribosomal protein L4 (fragment) GB:P49691 from (Arabidopsis thaliana); blastp match of 50% identity and 6.3e-17 P-value to SP|Q9XF97|RL4_PRUAR 60S ribosomal protein L4 (L1). (Apricot) {Prunus armeniaca}	4				348.6	587.7	437.9	458.067	413.4	552.7	420.8	462.3	720	524.2	518.3	587.5	772.9	948.3	566.4	762.533	335.3	464.7	395.9	398.633	275.5	393.7	211.9	293.7	539.1	395.1	258	397.4	580	557.4	397	511.467	843.1	813.1	391.3	682.5	517.5	811.9	255.4	528.267	1191.7	524.6	875.2
245783_s_at			2				102.1	64.8	96.5	87.8	76.7	127	64.5	89.4	51.7	8.2	51.5	37.1333	20	24	12.1	18.7	13	19.6	12	14.8667	11.9	18.2	20.9	17	46.6	60.6	96.7	67.9667	247	32.5	81.1	120.2	12.1	9	8.7	9.93333	13.9	10	12	11.9667	10.8	10	1.2
245784_at	At1g32190	alpha/beta-Hydrolases superfamily protein					210.3	190.7	176.4	192.467	159	218.1	143.2	173.433	183	125.6	155.4	154.667	102.4	115.3	162.1	126.6	227.6	166.4	217.2	203.733	221.4	178.9	229.1	209.8	107.4	206.2	325.9	213.167	76.2	136.9	198	137.033	214.7	245.3	244.1	234.7	285.5	345.1	320.3	316.967	218.3	181.4	487.2
245785_at	At1g32180	cellulose synthase-like D6	4				67.7	95.4	90.5	84.5333	132	40.6	143.7	105.433	133.8	193.2	138.1	155.033	115.4	121.4	122.4	119.733	106.1	142.2	106.3	118.2	85.2	16.2	16.8	39.4	63.1	113.7	114.9	97.2333	10.3	19.7	51.4	27.1333	138.8	172	89.7	133.5	112.1	115.8	138.7	122.2	100.2	30.4	150
245786_at	At1g32150	basic region/leucine zipper transcription factor 68					49.1	39.9	27.9	38.9667	28.5	61.1	12.9	34.1667	37.8	35.1	65	45.9667	41.4	26.3	51	39.5667	41.1	36.6	50.3	42.6667	53.1	51.3	63.6	56	65.1	114	129.4	102.833	64.6	18.9	41	41.5	33.9	47.4	77.7	53	109.1	64.5	75.7	83.1	137.5	49.6	114.6
245787_at	At1g32130	Transcription elongation factor (TFIIS) family protein					1087.1	715.4	1082.3	961.6	947.1	909.7	883.1	913.3	841.9	1300.8	1143	1095.23	1147.8	1401.5	924.1	1157.8	798.2	910.9	691.7	800.267	734.2	745.7	595.1	691.667	693.2	566.8	816.5	692.167	580.6	778.9	676.2	678.567	999.1	1058.8	615.6	891.167	887.3	824.3	706.4	806	1473.8	923.1	2107.3
245788_at	At1g32120	FUNCTIONS IN: molecular_function unknown; INVOLVED IN: biological_process unknown; LOCATED IN: membrane; EXPRESSED IN: 14 plant structures; EXPRESSED DURING: 4 anthesis, C globular stage, F mature embryo stage, petal differentiation and expansion stage, E expanded cotyledon stage; CONTAINS InterPro DOMAIN/s: Aminotransferase-like, plant mobile domain (InterPro:IPR019557), Protein of unknown funct…					39.9	51.5	50.2	47.2	58.1	59	34	50.3667	159.1	108.4	254.3	173.933	83.7	97.7	62.2	81.2	36.8	84.3	48.6	56.5667	47.2	98	34.5	59.9	79.4	61.1	47.6	62.7	24.4	47.2	34.2	35.2667	81.6	82.5	58.2	74.1	438.6	134.2	72.3	215.033	68.4	120.5	139.7
245789_at	At1g32090	early-responsive to dehydration stress protein (ERD4)		Accession only	NA		693.2	570.1	518.2	593.833	612.7	536.6	559	569.433	998.7	955.9	770.7	908.433	536.5	477.8	578.7	531	724.9	828	780.3	777.733	639.9	502.2	1312	818.033	664.2	643.4	1184.2	830.6	898	581.7	582.9	687.533	506.1	488.1	491.3	495.167	354.3	548.7	471.2	458.067	402.4	499.5	530.6
245790_at	At1g32200	phospholipid/glycerol acyltransferase family protein		Accession only	NA		190.5	361.2	324.4	292.033	318.6	236.4	382.9	312.633	130.9	84.6	114.6	110.033	146	123.6	405	224.867	329.4	201.9	351.8	294.367	291.3	400.2	383.1	358.2	359	472	422.1	417.7	464.2	428.3	589.2	493.9	212.8	309.8	278.5	267.033	125.5	319.6	190.6	211.9	470.5	281.2	176.8
245791_at	At1g32210	Defender against death (DAD family) protein		Accession only	NA	104	423	381.2	245.7	349.967	536.4	440.4	620.4	532.4	1017.2	780.1	1209.4	1002.23	648	346.5	951.2	648.567	778.6	922.3	734.9	811.933	1127.1	632.3	851	870.133	583.5	1082.2	672.9	779.533	828.3	757.5	687	757.6	1010.4	764.7	1024.9	933.333	1842.5	1664	897.3	1467.93	860.8	745.5	1329.8
245792_at	At1g32100	pinoresinol reductase 1					1033	846.2	692	857.067	783.9	1024.3	713.5	840.567	1349.3	1281.1	1586.4	1405.6	1521	1251.4	1330.7	1367.7	1272.5	974.4	1222.4	1156.43	1369.9	801.1	1494.9	1221.97	796.2	988.5	1059.2	947.967	578.5	817.9	762.7	719.7	1544.8	1242.4	1387.9	1391.7	1247	1396.1	1609.9	1417.67	1393.3	930.5	1618.6
245793_at	At1g32220	NAD(P)-binding Rossmann-fold superfamily protein					215.3	152.9	242.3	203.5	208.4	242.7	196.7	215.933	185.6	178.1	164.5	176.067	177.9	268	237.3	227.733	201.1	151.3	229.3	193.9	264.7	233.3	280	259.333	259	211.1	194.7	221.6	207.7	184	228.3	206.667	152	166.9	189.8	169.567	203	156.3	263.8	207.7	235.9	169.8	202
245794_at	At1g32170	xyloglucan endotransglucosylase/hydrolase 30		Accession only	NA		120	181.4	90.5	130.633	188.3	168.7	112.1	156.367	109.7	68.7	117.9	98.7667	116.3	69.2	53.9	79.8	128.5	206.3	94.1	142.967	135.9	195.6	133.2	154.9	149.1	225.3	228.1	200.833	19.2	122.5	57.8	66.5	192	195.3	240.5	209.267	162.9	329.9	164	218.933	210.5	213	80.9
245795_at	At1g32160	Protein of unknown function (DUF760)				89	262.3	230.7	610.8	367.933	326.3	240.7	591.5	386.167	73.9	64.5	397.2	178.533	77.2	50.6	302.6	143.467	645.5	128.6	388.7	387.6	491.1	243.3	294.1	342.833	186.4	275.6	219.9	227.3	115.2	609	514.4	412.867	2236.6	1469.3	1668.4	1791.43	2645.2	349.9	1156.4	1383.83	173.1	400	217.8
245796_at	At1g32230	WWE protein-protein interaction domain protein family					246.3	372.3	200.3	272.967	244.1	339.8	223.7	269.2	253.6	404.9	356.7	338.4	366.9	397.1	366.1	376.7	573	574.1	680.1	609.067	449.6	251.2	633	444.6	319.6	272.5	124.4	238.833	486.3	345.6	354.1	395.333	547.9	547.7	374	489.867	477.2	339.1	451.7	422.667	381.6	451.5	568
245797_at	At1g45230	Protein of unknown function (DUF3223)					3.4	51.9	48.8	34.7	7.8	25.1	4.1	12.3333	25.6	3.3	44.1	24.3333	31.7	18.1	18.7	22.8333	15.7	8.6	5.1	9.8	9.5	40.6	18.4	22.8333	30.4	115.7	315.6	153.9	294.6	73.4	90.5	152.833	20.7	13.3	15.7	16.5667	15.8	9.6	18.1	14.5	102.4	140.7	68.1
245798_at	At1g45545	Plant protein of unknown function (DUF827)	4				906.3	862.5	1208.5	992.433	858.4	1089.3	868.4	938.7	495.6	744.5	972.5	737.533	899.7	916	410.4	742.033	730.5	683.7	653.1	689.1	797.1	510	423.1	576.733	639.8	449.9	327.8	472.5	441.5	651.1	394.2	495.6	1444.8	1347.3	939.4	1243.83	1055.8	995.9	1090.3	1047.33	657.3	665.5	964.3
245799_at	At1g45616	receptor like protein 6	4				185.1	208.7	157.2	183.667	240.6	176.6	144.5	187.233	397.5	295.2	370.9	354.533	525.5	392.7	205.7	374.633	189.6	165.8	154.9	170.1	188.7	274.6	269.7	244.333	230.9	201.7	297.5	243.367	198.7	143.8	221.7	188.067	208.6	263	229.5	233.7	309.2	217.9	211.9	246.333	104.8	133.7	246.4
245800_at	At1g46264	heat shock transcription factor B4					18.4	47.3	6.8	24.1667	4	6.8	6.7	5.83333	36.4	7.1	21.1	21.5333	16.2	7.2	43.6	22.3333	105	8.6	83.8	65.8	87.5	33.1	133	84.5333	5.8	29.9	212.5	82.7333	295.4	15.8	41.8	117.667	182.5	133.5	112.2	142.733	83.7	6.7	78.6	56.3333	11.4	21.5	87.3
245801_at	At1g46912	F-box associated ubiquitination effector family protein	4				105.3	133.1	134.8	124.4	193	147.6	152.1	164.233	654.1	471.6	398.2	507.967	496.3	505.3	339.8	447.133	398.2	458.1	433.9	430.067	416.9	218.1	277	304	116.6	236.6	407.6	253.6	217.4	250.8	134.4	200.867	533.4	405.2	639.5	526.033	452.8	437.5	356.5	415.6	322.9	304.8	380.8
245802_at	At1g46840	F-box family protein	4				204.1	99.8	252.7	185.533	104.9	143.8	126.9	125.2	211.3	211.4	169.4	197.367	279.6	256.9	156.4	230.967	232	282	167.3	227.1	270.9	219.2	333.3	274.467	181.1	94.7	273.8	183.2	213.2	214.2	308.2	245.2	54.3	124.8	58.7	79.2667	49.7	49.8	92.5	64	265.2	343.2	167.8
245803_at	At1g47128	Granulin repeat cysteine protease family protein				89	1432.6	1822.7	2081.9	1779.07	1841.9	2115.4	2145.1	2034.13	533.5	486.7	387.6	469.267	453.5	605.8	1064.3	707.867	227.3	221.1	133	193.8	293.6	220.9	142.8	219.1	383.1	268.3	340.6	330.667	277.3	647.8	475.8	466.967	399.3	305.2	490.2	398.233	356.6	278.6	410.6	348.6	344.3	690.8	250.4
245804_at	At1g46696	Protein of unknown function, DUF601	4				586.9	536.9	640.3	588.033	709.4	662.5	668.9	680.267	328.1	442.6	306.3	359	429.6	294.3	506.9	410.267	262.7	173.4	200.2	212.1	177.8	206.3	326.4	236.833	332.9	502.9	340	391.933	140.3	322.6	559.5	340.8	131.5	117.7	292.6	180.6	165.2	113.2	536.3	271.567	110.4	319.8	166.6
245805_at	At1g46336	unknown protein; Has 1 Blast hits to 1 proteins in 1 species: Archae - 0; Bacteria - 0; Metazoa - 0; Fungi - 0; Plants - 1; Viruses - 0; Other Eukaryotes - 0 (source: NCBI BLink).	4				415.1	291.2	231.8	312.7	396.8	256.2	269.7	307.567	763.6	835.5	1195.7	931.6	639.7	615.1	394.5	549.767	317.1	699.3	315.9	444.1	325.1	397.3	303.4	341.933	255.4	358.2	512.3	375.3	629.6	324.6	271.3	408.5	349	534.3	322.8	402.033	531.4	686	408.4	541.933	362.1	156.7	408.8
245806_at	At1g45474	photosystem I light harvesting complex gene 5				89	224.7	240	196.1	220.267	291.8	176.5	161.3	209.867	167.5	112.8	101.8	127.367	101.8	98	250.8	150.2	132.7	64.7	143.5	113.633	112.3	227.4	250.6	196.767	241.8	283.7	352.3	292.6	257.4	265.8	326.2	283.133	51.9	92.3	151.5	98.5667	57.5	107.3	150.1	104.967	83.9	253.2	73.5
245807_at	At1g46768	related to AP2 1		Nitrogen,Accession	14		10.2	6.6	51.9	22.9	36.1	50.3	39.5	41.9667	14.5	16.3	16.8	15.8667	30.1	38.1	81.1	49.7667	10.9	12.8	19.7	14.4667	25.2	27.9	49	34.0333	38.3	67.7	242.6	116.2	29.5	27.5	52.7	36.5667	0.9	11.1	12.2	8.06667	15.8	3.9	20.2	13.3	31.9	18.8	8.3
245808_at	At1g58470	RNA-binding protein 1					53.1	43.1	43.6	46.6	111.6	29.6	93.1	78.1	148.2	104.8	40.3	97.7667	50.6	39.5	40.5	43.5333	121.5	173.4	149.1	148	119.3	274	137.3	176.867	93.6	96.9	58.5	83	17.4	29.9	159.3	68.8667	92.2	188.7	113.7	131.533	95.5	148.1	64.1	102.567	125.2	83.9	109.8
245809_at	At1g58440	FAD/NAD(P)-binding oxidoreductase family protein				25	81.7	207.1	84.3	124.367	96.1	286.4	44.4	142.3	97.1	99.9	117.8	104.933	199	174.3	139.5	170.933	481.6	400.4	313.2	398.4	176.9	180.7	382.3	246.633	226.2	95.9	319	213.7	271.6	375.2	158.9	268.567	277.1	95.2	184.2	185.5	209.8	328.1	383.4	307.1	629.9	943.5	208.5
245810_at			2				151.7	98.3	133.3	127.767	133.6	129.7	120.5	127.933	316.4	267	271.2	284.867	360.7	330	144.1	278.267	161.5	299.1	140.7	200.433	112.4	148.8	191.7	150.967	93.5	107.9	175.3	125.567	59.6	144.2	159.9	121.233	292.7	249.5	185.6	242.6	197.7	230.6	130.9	186.4	41.5	122.8	144
245811_at	At1g37537	transposable element gene	4				1268.5	1255.2	1333.9	1285.87	1623.7	1152.7	1395.3	1390.57	1343.9	1679.3	1335.9	1453.03	1764.7	2179.2	1968.2	1970.7	1880.6	1511	2447.5	1946.37	1759.1	986.4	1382.9	1376.13	1009.6	1770.4	966.1	1248.7	1129.2	1047.4	918.5	1031.7	1977.1	1735.5	1092.6	1601.73	1890.8	1678.4	1674.4	1747.87	986.3	1832.8	2179.5
245812_at			1,4				2536.6	2301.6	3304.7	2714.3	1945.2	3131.3	2137.9	2404.8	268.9	762.5	528.4	519.933	1043.8	1280.3	528.9	951	586.8	857.6	665.1	703.167	544.8	488.2	525.8	519.6	950.7	579.1	377.3	635.7	735.5	536.5	487	586.333	1818.7	897.3	942.8	1219.6	1016.6	686	1107.2	936.6	1556.7	1293.6	974.8
245813_at	At1g49920	MuDR family transposase	4				112.3	96.1	90.1	99.5	84.7	76.5	123.5	94.9	182.9	173.8	153.9	170.2	165	240.2	157.7	187.633	236	209.8	180.1	208.633	235.5	161.2	181.7	192.8	106.9	115.6	366.9	196.467	14.8	115.2	35.9	55.3	189.7	153.3	192.1	178.367	114.6	163.3	144	140.633	220.8	93.9	114.1
245814_at	At1g49910	Transducin/WD40 repeat-like superfamily protein					2781	2119	2688	2529.33	3900.4	4240.2	2399.8	3513.47	101.6	25.4	40.5	55.8333	32.5	16.7	22.1	23.7667	4359.5	2989	3062.4	3470.3	1047.1	3063	2676.6	2262.23	39.6	43.7	39.3	40.8667	105.9	34.6	10.3	50.2667	37.5	551.8	45.1	211.467	50.3	20.7	54.9	41.9667	3.6	242.4	85.3
245815_at	At1g26090	P-loop containing nucleoside triphosphate hydrolases superfamily protein					703.1	633.3	651.2	662.533	873.5	574.1	445.7	631.1	48.7	34.7	31.2	38.2	18.2	13.5	19.9	17.2	962	1176.4	667.1	935.167	565.9	1161.8	437.3	721.667	46.7	88.2	6.9	47.2667	523.8	37.6	23.6	195	14	142.4	32.7	63.0333	25.4	18	18.1	20.5	215.7	50.8	65.7
245816_at	At1g26210	SOB five-like 1	4				78.6	116	147.8	114.133	85.4	110.5	75.4	90.4333	89.9	33.4	53.6	58.9667	79.4	74.5	36.5	63.4667	187.3	522.1	145	284.8	100.8	252.4	96.2	149.8	58.1	102.4	153.3	104.6	155.1	63.8	105.2	108.033	91.2	92.8	31.8	71.9333	82.6	89.9	37.4	69.9667	37.5	64.3	63.3
245817_at	At1g26160	Metal-dependent phosphohydrolase		Accession only	NA		3237.4	1244.3	2359.4	2280.37	2031	1463.2	2657	2050.4	213.1	421.4	512.7	382.4	514.6	656.8	722.2	631.2	114.7	143.9	158.1	138.9	277.1	207.9	159	214.667	283.9	598.3	940.5	607.567	856.5	487	429.9	591.133	640.2	697.2	996.7	778.033	821.4	673.7	1147.8	880.967	771.9	1705.4	1094
245818_at	At1g26100	Cytochrome b561/ferric reductase transmembrane protein family					94	81.6	125	100.2	92.4	67.7	147.6	102.567	334.9	190.5	157.5	227.633	382.3	315.6	248.2	315.367	244.5	346.8	224.9	272.067	242.6	213.6	268.4	241.533	114.2	27.4	22.6	54.7333	80.7	110.1	164.9	118.567	450.1	432.5	219.2	367.267	404.7	316.3	405.8	375.6	90.7	39.1	196.3
245819_at	At1g26310	K-box region and MADS-box transcription factor family protein	4				150.7	103.4	205.5	153.2	105.4	152.2	137.3	131.633	423.7	505.2	712.7	547.2	878.9	798.7	313.6	663.733	250.2	306.2	186.2	247.533	285.5	189.2	363.3	279.333	200.6	140.6	133.1	158.1	485.3	329.9	290.8	368.667	1122.5	730.3	254.4	702.4	1201	803	361.9	788.633	682.2	162.7	401.8
245820_at	At1g26320	Zinc-binding dehydrogenase family protein					375.9	185.7	307.2	289.6	304	312.7	264.7	293.8	673.9	815.5	499.3	662.9	612.2	1050.3	374.3	678.933	118.4	156.1	106.2	126.9	106.8	108.1	232.8	149.233	103.2	228.2	404.9	245.433	13.6	133.8	88.1	78.5	656.6	544.8	323	508.133	1157.6	778.7	393.2	776.5	523.5	440.8	1188.7
245821_at	At1g26270	Phosphatidylinositol 3- and 4-kinase family protein					99	109	145.4	117.8	98.3	140.1	121	119.8	39.7	23	29.4	30.7	33.1	30.6	24.5	29.4	34.3	39.5	24.8	32.8667	39	54.4	63.1	52.1667	14.9	2.5	77.9	31.7667	11.1	33.6	32.4	25.7	28.2	38.4	26.4	31	25.9	12.2	27.2	21.7667	3.9	104.9	43.4
245822_at	At1g26110	decapping 5		Accession only	NA	41	28.5	38.5	4.8	23.9333	31.9	12	26.8	23.5667	58.1	230.9	69	119.333	60.9	43.6	98.7	67.7333	63.8	60.6	59.1	61.1667	64.2	61.4	45.1	56.9	45.7	58.4	166.4	90.1667	35.2	72	154.7	87.3	70.9	58.1	32.8	53.9333	62.2	62.6	51.2	58.6667	253.9	91.3	100
245823_at	At1g57906	unknown protein; BEST Arabidopsis thaliana protein match is: F-box family protein with a domain of unknown function (DUF295) (TAIR:AT2G17690.1); Has 57 Blast hits to 57 proteins in 5 species: Archae - 0; Bacteria - 0; Metazoa - 0; Fungi - 0; Plants - 57; Viruses - 0; Other Eukaryotes - 0 (source: NCBI BLink).	4				47.2	9.6	86.7	47.8333	8	12.2	14.2	11.4667	123	97	137.9	119.3	103.6	127	61.7	97.4333	15.1	32	17.6	21.5667	7.1	3.2	3.6	4.63333	9.6	57.7	138.1	68.4667	287	61.4	81.7	143.367	142.6	150.8	60	117.8	93.6	99.3	31.7	74.8667	7.5	58.8	29.5
245824_at	At1g57943	purine permease 17		Accession only	NA		154.4	72.3	88.7	105.133	109.8	73.7	91.4	91.6333	4.5	6.6	5.4	5.5	8.1	12	12.2	10.7667	111.3	22.1	112.9	82.1	13.6	28.1	10	17.2333	61.3	14	19.7	31.6667	46.9	84	79.7	70.2	5.6	9.9	31.5	15.6667	14.9	17	60.9	30.9333	20	29.8	9.5
245825_at	At1g57870	shaggy-like kinase 42					85.7	20	24.5	43.4	41.3	63.9	9.2	38.1333	153.1	153.3	89.2	131.867	116.7	117.3	63.4	99.1333	53	79.3	45.2	59.1667	51.1	52.8	24.5	42.8	30.1	33.3	43.1	35.5	34.4	38.6	11.5	28.1667	109.7	142.9	47	99.8667	50.2	111.4	56.3	72.6333	16.1	5.2	44
245826_at	At1g57850	Toll-Interleukin-Resistance (TIR) domain family protein	4				135.2	76.5	147.1	119.6	80.7	75	67.5	74.4	399.6	439.9	343.4	394.3	451.7	432	230.6	371.433	148	133.2	100.7	127.3	113.1	93.2	182.3	129.533	96.4	96	44	78.8	143.9	126.9	29.5	100.1	328.7	367.4	215.7	303.933	252.6	187.8	174.6	205	126	111	283.2
245827_at	At1g57830	Toll-Interleukin-Resistance (TIR) domain family protein	4				122.7	155.3	445.5	241.167	207.5	54.5	246.4	169.467	64.1	50.3	68.3	60.9	95.3	45.2	79.7	73.4	133.6	68.9	142.8	115.1	101.8	110.6	100.4	104.267	75.1	38.7	444.9	186.233	78.7	66	182.8	109.167	568.3	354.2	951.9	624.8	378.4	175	528.8	360.733	117.9	10.2	78
245828_at	At1g57820	Zinc finger (C3HC4-type RING finger) family protein				55	245.5	205.7	140.9	197.367	223.4	124.2	140.5	162.7	230	211.9	82.6	174.833	218	272.2	144.4	211.533	176	181.9	165.3	174.4	191.7	182.6	171.5	181.933	58.7	98.4	3.4	53.5	11.6	44.6	131	62.4	220.9	188	168	192.3	176.3	141.7	175.2	164.4	404.1	117.6	188.8
245829_at	At1g57780	heavy-metal-associated domain-containing protein	4				314.6	383.7	283.8	327.367	377.1	581.6	392	450.233	431.3	382.9	263.7	359.3	301.8	388.7	479.6	390.033	393.8	520.7	405.7	440.067	254.1	432.4	299.1	328.533	258.2	227.2	111.7	199.033	417.7	283	207.6	302.767	496.3	533.4	384.1	471.267	882.8	491.4	473.5	615.9	290.1	496.3	391.4
245830_at	At1g57790	F-box family protein	4				81.1	112.4	76.2	89.9	82.6	10.5	138.3	77.1333	19.4	19	21.2	19.8667	35.4	5.7	7.8	16.3	14.1	6.4	4.5	8.33333	32.4	4.3	24.4	20.3667	4.1	25.8	38.8	22.9	8.8	6.9	84.6	33.4333	120.7	98.2	116.6	111.833	114.8	84.7	73.8	91.1	114.5	71.3	192.8
245831_at	At1g48840	Plant protein of unknown function (DUF639)					129.5	88.1	156.7	124.767	102.4	261.6	145.2	169.733	156.3	480.4	102.4	246.367	269.5	452.7	198	306.733	60.1	108.9	80.6	83.2	75.3	75.7	84.8	78.6	91.6	66.5	193.9	117.333	134.5	59.4	96	96.6333	98.3	82.1	115.7	98.7	81.8	104.3	97.9	94.6667	254	237.8	210.4
245832_at	At1g48850	chorismate synthase, putative / 5-enolpyruvylshikimate-3-phosphate phospholyase, putative		Accession only	NA	24	131.4	157	180.7	156.367	150.7	130	188.8	156.5	63.3	54.1	69.8	62.4	44.4	20.8	103.8	56.3333	107.7	62.2	97.8	89.2333	112.8	88.7	148.3	116.6	101.9	113	315.9	176.933	52.5	111.1	175.7	113.1	67.1	44	146.4	85.8333	31.5	108.2	189	109.567	41.5	19	62.5
245833_at	At1g42220	transposable element gene					1318.1	1236.7	1026.9	1193.9	1389.3	1705.3	1242.9	1445.83	1818.1	2085.2	2282.7	2062	1342.1	1885.4	1615.7	1614.4	2099.8	2957.9	2136.7	2398.13	1831.1	1094.5	1349.7	1425.1	945.5	1489.9	1103.6	1179.67	766.2	854.7	1065.5	895.467	3045.4	2604.1	2252.1	2633.87	3661.2	3626.1	1773.2	3020.17	2011.9	1364.2	2591
245834_at	At1g42200	transposable element gene					255.6	276.6	185	239.067	182.8	260.2	186.4	209.8	322.9	190.8	223.6	245.767	235.8	201.7	186.9	208.133	234.4	210.5	324.5	256.467	169.5	149.4	287.3	202.067	252.5	297.7	467.7	339.3	342.5	170	189.3	233.933	229.7	261.4	229.4	240.167	144.6	153.4	168.3	155.433	432.2	223.1	190.6
245835_at	At1g42190	GAG/POL/ENV polyprotein	4				23.7	17.7	36.3	25.9	20	21.4	31	24.1333	1	9.8	2.6	4.46667	14.1	24.6	9.4	16.0333	11.9	4.1	3.2	6.4	15.2	46.4	11.9	24.5	28.5	11.2	13.3	17.6667	223.8	43	45.5	104.1	12.3	20.5	6.2	13	5	23.5	3.5	10.6667	50.3	2.4	18.9
245836_at	At1g42250	transposable element gene	4				2738.3	3901.5	3573.6	3404.47	3566.7	4203.5	4138.3	3969.5	4492.1	3746.4	3162.2	3800.23	4285.1	3657.3	3129.8	3690.73	3571.9	3725.2	3289.6	3528.9	3437.3	2753	3382.3	3190.87	2851	3413.8	2839	3034.6	3086	3331.6	2781.9	3066.5	2951.8	2204.7	2755.5	2637.33	2585.9	3333.3	2796.4	2905.2	3539.5	3588.7	3741.5
245837_at	At1g58450	Tetratricopeptide repeat (TPR)-like superfamily protein	4				347.6	162.6	357.5	289.233	210.2	308.6	236	251.6	88.6	181.8	121.3	130.567	123.9	121.7	160.7	135.433	152.1	148	174.6	158.233	193.1	225.6	152.1	190.267	166.6	149.5	303.2	206.433	294.7	170.4	210	225.033	95.1	119.3	95.4	103.267	72.3	85.3	124.7	94.1	248.5	314.7	179.8
245838_at	At1g58410	Disease resistance protein (CC-NBS-LRR class) family		Accession only	NA		37.9	10.2	42.2	30.1	47.8	17.4	18	27.7333	31.4	36.7	56.2	41.4333	41.3	26.5	38.4	35.4	51.6	106.4	100.2	86.0667	72.7	118.7	74.1	88.5	67.1	53	201.1	107.067	246.6	62.2	91.4	133.4	46.8	68.9	39.6	51.7667	34.5	21.9	24.5	26.9667	31.1	38.2	123.4
245839_at	At1g58390	Disease resistance protein (CC-NBS-LRR class) family		Accession only	NA		589.6	552.4	782.9	641.633	686.4	728.4	506.4	640.4	2272.8	2094.7	1343.3	1903.6	1092.9	752.8	987.3	944.333	884.4	1882.6	590.7	1119.23	512.5	1182.3	492.9	729.233	572.9	362.6	711.9	549.133	1363.8	1799.2	1106	1423	987.5	1086	522.5	865.333	525.3	783.8	358	555.7	1973.9	945	639.2
245840_at	At1g58420	Uncharacterised conserved protein UCP031279					453.8	236.3	418.2	369.433	258.4	507	334.1	366.5	156.5	272	206.4	211.633	364.6	355.9	311.5	344	44.9	56.9	29.1	43.6333	51	81.4	70	67.4667	339.6	461.1	338.4	379.7	241.2	229.4	327	265.867	307.6	164.7	292.2	254.833	143.6	83.8	124.6	117.333	446.4	132.8	217
245841_s_at			2			104	15.9	4.3	5.4	8.53333	52	76.8	36.3	55.0333	62.4	39.7	35.4	45.8333	33.5	34.5	37.8	35.2667	24.1	31.7	32.8	29.5333	23.8	36	114.4	58.0667	49.7	90.1	18	52.6	496.4	73.5	100.7	223.533	25.8	35.9	27.5	29.7333	39.5	36.1	37.2	37.6	112	121.4	54.9
245842_at	At1g58430	GDSL-like Lipase/Acylhydrolase family protein	4				1943.7	1851.9	1268.6	1688.07	1515.1	1780.3	1206.6	1500.67	3752.7	1647.5	1387.7	2262.63	1921.2	2054.6	1241.2	1739	586.5	1237.5	385.5	736.5	314.5	1144.3	542.4	667.067	674.4	355.6	150.2	393.4	1154.4	1113.5	748.5	1005.47	1846.1	2133.1	1317.8	1765.67	2505.8	3428.9	1668.4	2534.37	1283.4	355.1	595.8
245843_at			1				20.8	24.8	10.3	18.6333	93.6	10.6	11.8	38.6667	10.2	3.7	5.8	6.56667	6.5	6.5	21.1	11.3667	6.1	27.5	4.2	12.6	7.6	13.2	7.6	9.46667	71.5	17.2	294.3	127.667	331.2	10.8	19.5	120.5	4.8	29.9	9.7	14.8	3.4	7.3	5	5.23333	32.9	125.6	10.1
245844_at	At1g26170	ARM repeat superfamily protein					63	65.6	62.6	63.7333	81.2	98.5	102.8	94.1667	64.9	84.4	174.1	107.8	127.2	80.7	116.7	108.2	132	133.6	127.8	131.133	158.6	102	96.8	119.133	85.4	60.4	19.5	55.1	13.5	111.3	120.9	81.9	224.3	338.9	166	243.067	203.4	267.7	145.7	205.6	192.1	63.6	31.2
245845_at	At1g26150	proline-rich extensin-like receptor kinase 10				89	29.9	156.4	81.5	89.2667	96.7	105.6	72.6	91.6333	63.2	54.3	50	55.8333	43.4	29.4	48.6	40.4667	43.1	94.9	109.9	82.6333	79.1	73.2	34.8	62.3667	83.3	62.4	324.6	156.767	33.6	33.1	24	30.2333	43.4	49.1	50.4	47.6333	60.5	44.9	33.8	46.4	15.1	7.7	17.7
245846_at	At1g26130	ATPase E1-E2 type family protein / haloacid dehalogenase-like hydrolase family protein					155.7	115	107.7	126.133	108.7	177.1	69.3	118.367	154.9	94.2	188.4	145.833	50.2	43.8	84.4	59.4667	251.8	387.4	137.8	259	171.2	226	330.3	242.5	331.5	205.5	451.6	329.533	144	190.3	311	215.1	81	191	110.9	127.633	108.2	109.1	69.3	95.5333	27.2	211.1	279.6
245847_at	At5g11050	myb domain protein 64					238.1	270.8	444.2	317.7	200.2	165.9	303.3	223.133	105.9	70.3	89.8	88.6667	136.2	185.8	148.6	156.867	118.2	114.1	186.8	139.7	166.8	212.8	151.5	177.033	208.3	218.7	263.7	230.233	276.9	246	247.6	256.833	36.8	108	98.2	81	51.4	58.3	198.5	102.733	219.6	154.8	96.5
245848_at	At5g13480	Transducin/WD40 repeat-like superfamily protein					771.9	1354.3	1831.4	1319.2	1511	981.2	1909.5	1467.23	821.8	57.9	129.1	336.267	157.4	135.9	163.9	152.4	888.1	593.6	516.6	666.1	806.6	2080.7	382.3	1089.87	3037.4	388	163.9	1196.43	1058.3	2391.2	824.1	1424.53	264.8	297.6	295.7	286.033	269.5	131.6	484.5	295.2	584.8	1814.8	151.5
245849_at	At5g13520	peptidase M1 family protein					270.5	176.6	199.8	215.633	211.2	255.9	227.2	231.433	130.2	154.8	200.1	161.7	191.4	188.9	146.8	175.7	166.5	178.2	187.8	177.5	188.3	119.5	102.6	136.8	178.6	187.1	172	179.233	100.5	188.5	95.2	128.067	271.3	352.8	187.9	270.667	153.3	152.7	72.8	126.267	237.4	118.6	186.8
245850_at	At5g13530	protein kinases;ubiquitin-protein ligases	3,4				2231.7	2304.4	2277.5	2271.2	2044.1	2352.4	2220.7	2205.73	2324.5	2404.1	3668.6	2799.07	2361.4	2717.1	2002.3	2360.27	1829	2278	1535.8	1880.93	1744.2	1256.6	2485.4	1828.73	2433.8	2079.1	2539.6	2350.83	2380.2	2311.3	2619.4	2436.97	4854	4059.3	3329.2	4080.83	5843	3613.6	3147.7	4201.43	2226.8	1247.8	2686
245851_at	At5g13530	protein kinases;ubiquitin-protein ligases	3	Accession only	NA		765.8	545.4	872.5	727.9	631.3	924.7	542.1	699.367	2579.4	2016.9	2184.5	2260.27	1353.8	1216.7	1101	1223.83	1401.9	2326	1126.7	1618.2	921.3	727.9	1272.1	973.767	1235.7	1185.5	1214	1211.73	1236.8	1020.7	1069.3	1108.93	3089.6	2611.2	1353.7	2351.5	3466.1	1237.6	1085.9	1929.87	1210.9	2652.3	2489.6
245852_at	At5g13510	Ribosomal protein L10 family protein				89	399.3	283.5	261.8	314.867	421.3	419.7	300	380.333	547.3	305.1	374.7	409.033	556.6	449.4	292.2	432.733	187.3	265.4	159.8	204.167	206.4	314.3	284.8	268.5	268.5	273.4	240	260.633	362.3	321	227.8	303.7	382.8	441.4	507.5	443.9	254.1	396.9	202.4	284.467	497.2	323.8	543.3
245853_at	At5g13500	unknown protein; FUNCTIONS IN: molecular_function unknown; INVOLVED IN: biological_process unknown; LOCATED IN: endomembrane system; EXPRESSED IN: 22 plant structures; EXPRESSED DURING: 13 growth stages; BEST Arabidopsis thaliana protein match is: unknown protein (TAIR:AT5G25265.1); Has 1807 Blast hits to 1807 proteins in 277 species: Archae - 0; Bacteria - 0; Metazoa - 736; Fungi - 347; Plants -…					190.8	134.6	135.1	153.5	138.6	149.4	125.9	137.967	268.4	176.9	276.7	240.667	126.1	185.4	93.1	134.867	101.2	166.5	86.5	118.067	84.6	141.3	127.9	117.933	64.9	104.2	6.4	58.5	81.2	111.9	126	106.367	244.1	247.8	124.4	205.433	136.3	243.9	81.3	153.833	116.5	90	137.7
245854_at	At5g13490	ADP/ATP carrier 2		Accession only	NA	119	463.4	213.7	487.5	388.2	320.2	323	252.7	298.633	122.6	150.4	195.5	156.167	390.7	255	217.9	287.867	300.3	218.3	269.7	262.767	237.1	389.1	223.1	283.1	322.5	333	144.9	266.8	345.6	284	246	291.867	126.9	163.9	193	161.267	87.2	113.7	203.4	134.767	273.1	247.8	153.5
245855_at	At5g13550	sulfate transporter 4.1					537.4	301.9	570.5	469.933	467.6	312.7	501.5	427.267	116.1	64.2	60.8	80.3667	91.5	74.1	66.9	77.5	79.3	59.4	64.2	67.6333	75.2	98.8	97.2	90.4	64	55.1	17	45.3667	121.2	98.5	18.7	79.4667	35	59.4	75.9	56.7667	75.3	53.8	104.5	77.8667	198.9	127.2	89.3
245856_at	At5g28240	transposable element gene	4				294.1	558.1	553.5	468.567	709.5	574.2	610.8	631.5	140.7	80.7	124.4	115.267	93.1	58.9	149.5	100.5	732.2	550.3	496.8	593.1	170.4	911.4	324.4	468.733	2238.7	383.7	448	1023.47	1248.7	2169.4	683.2	1367.1	64.9	79.3	126.4	90.2	75.5	101.1	441.7	206.1	366.6	1060.9	196.8
245857_at	At5g28270	transposable element gene					803.4	189.4	241.6	411.467	841.1	48.9	348	412.667	187.4	146.2	249.3	194.3	215.6	254	315.6	261.733	760.6	512.6	944.1	739.1	1163.7	1963.4	810.4	1312.5	1449	507	1320.3	1092.1	877.4	1957.9	975.8	1270.37	1326.7	2076.1	1647.5	1683.43	944.7	1830.7	1758.8	1511.4	958.2	1537.3	487.8
245858_at	At5g28280	pseudogene, sterol desaturase domain-containing protein, CER1-like, A.thaliana, ATCER1L19; blastp match of 55% identity and 8.9e-22 P-value to GP|4769012|gb|AAD29719.1|AF143746_1|AF143746 CER1 {Oryza sativa}	4				99	63.4	75.9	79.4333	101.9	119.6	95.8	105.767	16.2	7.3	9.7	11.0667	35.4	19.8	11.9	22.3667	38.8	78.3	38.4	51.8333	42.4	56.2	72.8	57.1333	21.6	19.5	9.9	17	5.3	12.5	41.6	19.8	27.7	41.4	32.8	33.9667	17.7	33.7	13.2	21.5333	5.3	1.7	9.5
245859_at	At5g28290	NIMA-related kinase 3					497.3	225.6	270.1	331	278.1	243.8	261.6	261.167	387.3	578.3	675.4	547	690.6	708.3	429.8	609.567	232.4	310.7	264	269.033	294.2	166.3	169.7	210.067	172.9	343.6	161	225.833	253.8	245.6	171.2	223.533	499.1	688.2	448	545.1	483.6	444.9	310.4	412.967	261.5	192.1	375.2
245860_at	At5g28310	NAD(P)-binding Rossmann-fold superfamily protein	4				807.8	687.5	783.7	759.667	511.8	675	687.3	624.7	343.7	251.9	89	228.2	409.4	432.9	470.8	437.7	888.2	596.1	855.9	780.067	974.5	744.5	807.9	842.3	403.7	447.5	396.2	415.8	268.1	305.8	507.7	360.533	960.9	395.7	833.2	729.933	606.5	196.8	735.2	512.833	748.2	1044.2	492.1
245861_at	At5g28300	Duplicated homeodomain-like superfamily protein					144.5	24.7	72.8	80.6667	121.1	51.4	77.3	83.2667	248.4	155.3	186.9	196.867	146.5	124.4	104.3	125.067	53.3	120.3	54.7	76.1	56.5	73.5	85.3	71.7667	62.1	49.4	13.6	41.7	120.4	56.2	12.6	63.0667	237.1	278	171.7	228.933	341.4	347.9	189.2	292.833	121.8	79.2	127.3
245862_at	At5g01010	CONTAINS InterPro DOMAIN/s: GOLD (InterPro:IPR009038); Has 172 Blast hits to 172 proteins in 43 species: Archae - 0; Bacteria - 0; Metazoa - 95; Fungi - 0; Plants - 63; Viruses - 0; Other Eukaryotes - 14 (source: NCBI BLink).					2	3.6	10.4	5.33333	13.9	3.9	2.5	6.76667	3.7	1.6	2.9	2.73333	3.4	1.4	1.5	2.1	1.3	1.7	1.5	1.5	2.4	2.4	10.2	5	9.9	4.3	4.8	6.33333	280.1	19.9	39.7	113.233	1.3	3.7	1.6	2.2	5.1	4.7	3.5	4.43333	14.4	2.8	7.5
245863_s_at			2				357	361.1	412.9	377	432	389.8	564.2	462	533.1	670.2	756.6	653.3	700.4	1061.3	649.5	803.733	440.6	411.2	511.6	454.467	481.9	346.9	294.8	374.533	379.7	322.7	279.9	327.433	469.7	278.3	275.1	341.033	480.4	477	321.2	426.2	802.3	458.6	617.9	626.267	663.4	242.1	606.5
245864_at	At1g58070	unknown protein; Has 286 Blast hits to 266 proteins in 81 species: Archae - 2; Bacteria - 25; Metazoa - 90; Fungi - 19; Plants - 78; Viruses - 4; Other Eukaryotes - 68 (source: NCBI BLink).					1431.9	1071.1	1194.9	1232.63	1157.6	645	1356.9	1053.17	1292.6	1322.1	833.3	1149.33	1205.1	1500.9	1096.8	1267.6	887.7	1621.8	787.6	1099.03	1009.6	907.5	933.4	950.167	282	156.3	396.9	278.4	495.3	166.6	488.3	383.4	1536.4	2096.4	1423.8	1685.53	1084.6	2875.3	1917.6	1959.17	1102.5	584.9	185.5
245865_at			1				219.6	192	173.2	194.933	228.9	153.5	200.9	194.433	86.1	105.7	80.2	90.6667	100	122.3	169.8	130.7	141.8	116.4	155	137.733	125.6	135.1	175.2	145.3	78.4	23.4	60.7	54.1667	102.3	54.3	113.1	89.9	139.2	121.4	194.3	151.633	166.1	186	208.8	186.967	58	129.4	132.6
245866_s_at			2			41	132.5	135.9	135.8	134.733	143.6	99.9	163.1	135.533	64.1	50.1	17.7	43.9667	45.8	40.4	69.7	51.9667	123.7	49.5	136.9	103.367	48.8	160.7	217.4	142.3	95.6	160.6	256.7	170.967	245.8	115.2	134.2	165.067	21.8	49	170.1	80.3	38.8	76.7	94.5	70	22.2	92.4	11.2
245867_at	At1g58080	ATP phosphoribosyl transferase 1					317.7	421.6	269.8	336.367	275.6	390.8	360.5	342.3	194.9	101.1	77.2	124.4	188.1	237.6	234.5	220.067	489.8	410.6	460.5	453.633	527.7	416	306.7	416.8	267.1	236.9	491.5	331.833	338.8	284.8	344	322.533	216.1	242.5	182.5	213.7	228.6	180.1	293	233.9	176.7	383.2	146.6
245868_at	At1g58030	cationic amino acid transporter 2				121	211.4	136.3	154.7	167.467	220.8	106.9	165.9	164.533	53.8	54.1	56.5	54.8	35.2	36.7	75.2	49.0333	162.5	150.5	166.6	159.867	141.2	177.1	154.9	157.733	191	113	11.4	105.133	197.5	195.1	232.9	208.5	38.5	53.2	68.1	53.2667	29.1	36.6	57	40.9	235.9	191.9	133
245869_at	At1g26330	DNA binding		Accession only	NA		240	277.6	156.8	224.8	160.2	263.5	135.1	186.267	58.7	217.3	137.3	137.767	41.2	51.1	97.2	63.1667	159.2	86.6	231.8	159.2	158.4	113.6	256.4	176.133	85.3	196.5	372	217.933	40.3	112.4	84.1	78.9333	486	247.2	444.8	392.667	511	144.4	770	475.133	72.3	128.2	555.6
245870_at	At1g26300	BSD domain-containing protein	3				328.8	344.2	441.4	371.467	353.6	227.3	397.8	326.233	243.3	344.8	348.6	312.233	416.2	589.1	412.6	472.633	540.8	549.6	557.9	549.433	693.9	457	755.2	635.367	644.6	364.7	619.2	542.833	291.6	370.1	200	287.233	629.9	478.4	527.6	545.3	1167.3	465.3	725.3	785.967	608.6	431.1	907.5
245871_at	At1g26290	unknown protein; Has 126 Blast hits to 112 proteins in 36 species: Archae - 0; Bacteria - 6; Metazoa - 14; Fungi - 3; Plants - 14; Viruses - 0; Other Eukaryotes - 89 (source: NCBI BLink).	4				684.3	624.8	622.6	643.9	551.4	557.5	567.4	558.767	589.4	731.7	526.2	615.767	748.3	762.9	881.7	797.633	300.7	354.4	269.7	308.267	621	724.2	568.7	637.967	665.5	558	294.6	506.033	491.2	517.6	577.7	528.833	517.5	635.5	572.3	575.1	501.4	821.6	642.4	655.133	838.5	685.5	713.8
245872_at	At1g26300	BSD domain-containing protein	3				91.4	126.4	171.2	129.667	100	97.3	141.8	113.033	72.7	123.3	32.6	76.2	81.5	51.3	70.5	67.7667	39.2	120.1	6.6	55.3	58.4	83.3	128.7	90.1333	40.9	4.8	6.4	17.3667	251.9	68	228.7	182.867	99.7	83.1	45.9	76.2333	114.2	59	113.3	95.5	152.4	129.7	62.7
245873_at	At1g26260	cryptochrome-interacting basic-helix-loop-helix 5					3.1	7.2	15	8.43333	20.4	3.4	8.2	10.6667	25.7	2.7	10.1	12.8333	13.8	10	4	9.26667	4.5	12.4	9	8.63333	5.2	16.5	14.4	12.0333	22.1	35	64	40.3667	138.2	12.3	41.4	63.9667	18.1	3.7	6.8	9.53333	9.7	3.7	14.3	9.23333	76.6	51.2	24
245874_at			1				294.8	234.9	215.7	248.467	230.9	215.9	199.6	215.467	225.1	325.8	344.8	298.567	202.1	174.9	369.1	248.7	340.7	253.2	393.3	329.067	429.7	298.1	426.5	384.767	489.6	377.1	324.8	397.167	429.7	457.8	391.9	426.467	315.6	295.3	599.6	403.5	424.1	459.6	536.2	473.3	561.6	447.5	390.7
245875_at	At1g26240	Proline-rich extensin-like family protein				123	3326	2977.9	3242.4	3182.1	2694.7	2116.3	3647.8	2819.6	3922	3282.1	3051	3418.37	2372.8	2050.4	1997.8	2140.33	3228.7	3651.1	2971.4	3283.73	3661.6	1970.5	4965.6	3532.57	1679	1840.5	3796.2	2438.57	1839.7	2555.9	1533.6	1976.4	1371.8	2263.6	1793.3	1809.57	815.9	1395.1	1216.3	1142.43	1057.8	906.6	1315.8
245876_at	At1g26230	TCP-1/cpn60 chaperonin family protein					326.1	424.4	402.5	384.333	282.7	402	421.3	368.667	557.7	385.9	861.6	601.733	284.7	438.4	281.9	335	449.4	426	374.7	416.7	399.7	320.8	176.3	298.933	197.9	163.4	107.6	156.3	251.8	170.7	199.7	207.4	720.5	733.5	464.5	639.5	607.2	588.9	414.7	536.933	314.9	231.1	335.2
245877_at	At1g26220	Acyl-CoA N-acyltransferases (NAT) superfamily protein	4				225	315.6	295.1	278.567	283.5	326.8	401.5	337.267	380.6	640.9	524.9	515.467	383.9	492.3	674.6	516.933	499.2	404.4	436.8	446.8	590.9	346.3	429.2	455.467	336.6	384.1	223	314.567	426	359.5	329.3	371.6	600.5	523.1	411.6	511.733	702.4	417.1	577.3	565.6	292.3	620.2	693
245878_at	At1g26190	Phosphoribulokinase / Uridine kinase family					354.3	408.1	311.7	358.033	414.9	441.9	354.7	403.833	93	107.5	84.9	95.1333	73	109	235.2	139.067	249.5	173.7	327.8	250.333	205.7	250.9	168.2	208.267	211.8	269.7	101.9	194.467	224.1	249.4	353.4	275.633	150.7	115.2	239	168.3	230.1	173.8	337.3	247.067	151.1	365.2	145
245879_at	At5g09420	translocon at the outer membrane of chloroplasts 64-V					378.5	415.2	455.3	416.333	514.3	249.2	368.4	377.3	136.1	210.3	274.4	206.933	209.4	173.3	241.4	208.033	463.5	169.2	425.8	352.833	604.5	426	699.5	576.667	878.9	714.7	305.1	632.9	365.3	709.9	576.4	550.533	367.4	326.5	798.1	497.333	248.8	414.1	725.4	462.767	44.9	383.2	112.6
245880_at	At5g09430	alpha/beta-Hydrolases superfamily protein	4				779.5	688.3	753.5	740.433	839	579.5	693	703.833	158.1	132.9	134.1	141.7	271.7	299.1	506.9	359.233	490.6	76.3	647.4	404.767	487.4	880.9	632	666.767	729.4	717.6	1177.6	874.867	340.6	690.2	604.2	545	74.3	126.6	659.1	286.667	96.5	135.4	865.6	365.833	630.6	616.8	459
245881_at			2				290.1	256	245.6	263.9	248	379.7	227	284.9	671.9	751.9	754.6	726.133	554.2	646.5	541.1	580.6	407.4	653	378.7	479.7	475.5	422	512.2	469.9	313	334.7	488.9	378.867	232.8	337.5	284.9	285.067	736.2	550.4	455.9	580.833	703.9	802.8	406.4	637.7	538.2	308.5	486.3
245882_at	At5g09470	dicarboxylate carrier 3	4				703.1	797.4	583.8	694.767	413.3	865.6	1020.8	766.567	287.3	214.7	118.8	206.933	276.3	238.6	410.8	308.567	606.4	250.2	458.5	438.367	720.2	406.9	864.3	663.8	194.7	298.6	281.6	258.3	196.7	444	508.5	383.067	139.8	174.8	391.2	235.267	164.5	212.7	539.7	305.633	347.2	368.5	312.5
245883_at	At5g09500	Ribosomal protein S19 family protein	4				91.9	43.9	102.6	79.4667	91.4	96.2	112.5	100.033	10.6	1.3	1.2	4.36667	3.1	2.9	1.6	2.53333	3.4	2.1	1.4	2.3	1.9	2.8	3	2.56667	3.4	3	2.2	2.86667	3.9	3.4	10.6	5.96667	1.3	2.4	1.9	1.86667	1.6	2.3	1.3	1.73333	6.2	38.2	6.4
245884_at	At5g09300	Thiamin diphosphate-binding fold (THDP-binding) superfamily protein					214.1	405.8	255.8	291.9	347.6	429.1	415	397.233	87	42.2	29.9	53.0333	59.3	39.7	23.6	40.8667	33.3	53.6	39.4	42.1	33.4	79.4	100.7	71.1667	30.1	59.3	452.8	180.733	180.5	19.6	60.8	86.9667	52.9	68.9	60.8	60.8667	81.6	80.8	106.3	89.5667	7.2	82	51.6
245885_at	At5g09440	EXORDIUM like 4				89	3273.5	3529.4	4090.2	3631.03	2697.5	4371.3	3415.3	3494.7	2823.3	2426.7	2711.5	2653.83	2336	2234.1	2279.6	2283.23	2679.6	2113.5	3146.8	2646.63	2309.2	2221.4	1704.4	2078.33	2193	1799.7	1065.1	1685.93	2250.5	2750.3	2632.3	2544.37	2883.3	1967.6	2368	2406.3	2794.5	2909.9	2785.6	2830	2116.1	2565.8	3941.8
245886_at	At5g09510	Ribosomal protein S19 family protein					44	72	50	55.3333	50.4	24.1	29.9	34.8	23.6	55.5	27.3	35.4667	137.8	110.9	216.5	155.067	29.5	16.9	63.8	36.7333	68.7	30	69	55.9	31.7	84.8	4.4	40.3	44.7	66.4	52.9	54.6667	2.9	21.5	16.9	13.7667	61.3	12.6	82.1	52	41.7	336	246.8
245887_at	At5g09390	CD2-binding protein-related		Accession only	NA		452.4	230.3	262.7	315.133	268.6	208.6	146.2	207.8	392.1	366.2	395.9	384.733	250.2	358.5	292.7	300.467	255	305.1	247.7	269.267	215.1	178.6	174.5	189.4	89.6	225.6	247.6	187.6	96.6	105.7	174.2	125.5	361.4	295	332.3	329.567	387	348	235.4	323.467	203.1	360.1	344
245888_at	At5g09450	Tetratricopeptide repeat (TPR)-like superfamily protein					136.1	68.4	105.4	103.3	161	95.4	118	124.8	108	125.5	122.2	118.567	142.5	101.7	102.4	115.533	117	140.4	121.3	126.233	152.4	134.1	178.7	155.067	129.4	195.7	175.6	166.9	14.3	84.7	53.7	50.9	135	151.7	185.7	157.467	236.4	188.1	224.5	216.333	173.4	127.2	88.7
245889_at	At5g09480	hydroxyproline-rich glycoprotein family protein		Accession only	NA		158.8	193.6	145.2	165.867	166.9	190.7	181.1	179.567	386.1	358	407.3	383.8	339.7	264.6	402.9	335.733	243	273	276.4	264.133	282.5	332.5	379.4	331.467	506.6	508.4	439.9	484.967	455.3	445.6	444.8	448.567	273.4	252.9	235.4	253.9	251.8	230.8	244.1	242.233	201.2	176.2	202.4
245890_at	At5g09490	Ribosomal protein S19 family protein	4				129.7	133.6	101.5	121.6	78.8	142.9	102.7	108.133	503.4	90.6	225.1	273.033	375.6	351.8	77.3	268.233	132	177.9	100.2	136.7	147.4	144	174.2	155.2	160.3	128.9	194.8	161.333	206.6	107.9	172.8	162.433	23.3	56	29	36.1	31.9	45.3	22.6	33.2667	216.3	54.4	112.8
245891_at	At5g09220	amino acid permease 2					321	279	154.8	251.6	269.2	305	225.3	266.5	154	361	574.8	363.267	323.8	349.8	232.7	302.1	218.1	249.9	281	249.667	384	281.2	347.9	337.7	227.5	431.5	932.3	530.433	219.8	101.5	350.6	223.967	351.5	518.7	283.6	384.6	258.4	568.3	221.7	349.467	231.7	158.9	385.4
245892_at	At5g09370	Bifunctional inhibitor/lipid-transfer protein/seed storage 2S albumin superfamily protein					53.5	72.5	62.1	62.7	145.4	102.2	76	107.867	53.1	21.1	31.4	35.2	43.4	14.2	24.7	27.4333	37.9	83.9	30.5	50.7667	35.7	75.9	58.1	56.5667	33.1	64.5	295.1	130.9	7.2	34.9	48.6	30.2333	79.8	74	69.5	74.4333	103.1	114.2	36.1	84.4667	166	40.7	51.4
245893_at	At5g09270	unknown protein; Has 30201 Blast hits to 17322 proteins in 780 species: Archae - 12; Bacteria - 1396; Metazoa - 17338; Fungi - 3422; Plants - 5037; Viruses - 0; Other Eukaryotes - 2996 (source: NCBI BLink).					3903.7	2843.2	3597.5	3448.13	3018.8	1961.7	3459.1	2813.2	1617.2	2321	3002.6	2313.6	1587.2	1507.8	2037.8	1710.93	2748.4	1681.5	2809.1	2413	2786.4	2505.1	3102	2797.83	3383.5	3122.4	4022.5	3509.47	2059.2	2899.2	2399.9	2452.77	2424.2	2377.6	3250.5	2684.1	2183.8	2140.1	3549	2624.3	1608.2	1861.9	2606.1
245894_at	At5g09310	CONTAINS InterPro DOMAIN/s: Gamma-secretase aspartyl protease complex, presenilin enhancer-2 subunit (InterPro:IPR019379); Has 168 Blast hits to 168 proteins in 71 species: Archae - 0; Bacteria - 0; Metazoa - 126; Fungi - 0; Plants - 36; Viruses - 0; Other Eukaryotes - 6 (source: NCBI BLink).					55.7	68.7	119.9	81.4333	101.1	89.5	73.9	88.1667	25.4	49.2	40	38.2	41.4	83.6	37.3	54.1	41.2	140.9	22.4	68.1667	36.2	52.4	36.9	41.8333	70.6	39.7	55	55.1	240.7	49.1	88.7	126.167	54.2	57.7	28.9	46.9333	37.5	41.2	15.7	31.4667	315.2	242.7	178.2
245895_at	At5g09230	sirtuin 2		Accession only	NA		1125.6	1181.8	1180.7	1162.7	1445.7	1120.1	1481.3	1349.03	2167.2	1845.4	1920.2	1977.6	686.4	1017	1038.5	913.967	948.2	582.9	1047.1	859.4	1175.1	911.2	1181.3	1089.2	1120.4	1432	664.7	1072.37	1242.1	1326.7	950.3	1173.03	1909.3	1876.4	1480.8	1755.5	1173.1	1918.7	1392.3	1494.7	1415.2	1169	1723.4
245896_at	At5g09250	ssDNA-binding transcriptional regulator					402.4	568.1	397.3	455.933	500.1	563.6	446.3	503.333	412.9	437.8	449.4	433.367	269	210.2	448.4	309.2	529.9	705.1	484.8	573.267	371.9	497.4	415.9	428.4	440.4	578.3	550.8	523.167	620.9	593.4	752.4	655.567	325.4	471	251.4	349.267	315.2	465.4	331.9	370.833	437.5	458.1	778.1
245897_at	At5g09400	K+ uptake permease 7					2.3	39.6	9.1	17	2.2	10.6	24.5	12.4333	398.4	286.6	142.7	275.9	322.5	323.6	145.2	263.767	4.8	3.7	4.6	4.36667	7.5	8.8	12	9.43333	37	17.8	39.4	31.4	167.3	17	15.6	66.6333	3.8	7.5	9.5	6.93333	5.6	11.2	4.6	7.13333	9.8	10.8	9.4
245898_at	At5g11020	Protein kinase superfamily protein					608.3	356	337.4	433.9	359.7	439.6	406.1	401.8	352.6	455.7	645.5	484.6	380.3	485.3	287.3	384.3	348.1	429	306.3	361.133	142.3	203.2	139.4	161.633	475.8	297	295.2	356	393.3	366.4	409.1	389.6	976.6	754	562.3	764.3	867.3	546.3	576.6	663.4	423.2	240.8	556.2
245899_at	At5g11030	aberrant lateral root formation 4					386.5	259.3	266.1	303.967	274.9	190.2	356.9	274	114.9	109.7	184.3	136.3	100.4	92.9	104.5	99.2667	20.8	31	4.1	18.6333	17.2	28.1	35.3	26.8667	128.8	272.6	122.4	174.6	122.5	122.8	206.7	150.667	125.5	102.8	147.2	125.167	149.4	145.2	104.8	133.133	249.6	154.4	109.8
245900_at	At5g11040	TRS120					141.7	84	104.7	110.133	121.5	109.3	166.2	132.333	65.3	32.3	170.2	89.2667	108.6	120	106.9	111.833	55.7	56.9	58.2	56.9333	62.4	81.3	136	93.2333	84.4	111.2	59.7	85.1	36.8	44.1	29.8	36.9	113.2	111.5	100.6	108.433	91.7	106.9	83.9	94.1667	8.4	35.5	45.8
245901_at	At5g11060	KNOTTED1-like homeobox gene 4		Accession only	NA		208.6	227.7	142.6	192.967	191.7	137.4	180.1	169.733	187.5	197.2	216.8	200.5	137.7	116.4	173.6	142.567	148.9	36.5	166.9	117.433	116.3	111.6	200.1	142.667	90.2	221.3	475.5	262.333	198.4	129.1	221.7	183.067	145.1	271.5	362	259.533	174.3	115.7	184.4	158.133	10.5	37.9	51.9
245902_at	At5g11080	Ubiquitin-like superfamily protein	4				218.6	93.6	167.4	159.867	152.5	65.3	71	96.2667	135.4	178.5	201.4	171.767	136.4	116.7	105.6	119.567	222.5	410	217	283.167	144.8	401.8	145.9	230.833	212.8	235.1	198.7	215.533	147.8	217.4	294.4	219.867	205.3	105.1	186.9	165.767	233.4	207.7	173.4	204.833	270.1	145	325.2
245903_at	At5g11100	Calcium-dependent lipid-binding (CaLB domain) family protein					29.8	75.8	57.3	54.3	58.7	58.6	9.1	42.1333	58.4	23.7	10.6	30.9	31.9	33.2	32.4	32.5	225.9	211.5	230.7	222.7	201.9	406.3	162.8	257	16.9	28.5	26.3	23.9	6.7	4.8	49	20.1667	24.5	63.6	46	44.7	34	32.5	24	30.1667	230.1	262.8	258.3
245904_at	At5g11110	sucrose phosphate synthase 2F		Accession only	NA		5053.9	6238.1	9221.1	6837.7	5931.9	5762.8	7172.9	6289.2	2442.2	3614.5	2138.4	2731.7	8962.8	8204.7	3651.9	6939.8	3781.3	3746.2	3922	3816.5	5281	2899.5	6538.2	4906.23	5618.3	3210.2	4991.4	4606.63	4896.7	4430.3	3362.7	4229.9	2750.9	5731.3	4312.7	4264.97	1918.9	4379	4765.7	3687.87	718.3	427.7	760.1
245905_at	At5g11090	serine-rich protein-related					873.6	810.2	1037.4	907.067	939.5	1004.2	1053.3	999	1144.8	747.5	750.6	880.967	781.6	924.6	843.3	849.833	279.8	315.9	309.4	301.7	374.2	400.3	314.8	363.1	915.3	857.2	639	803.833	631.4	986.4	946.7	854.833	1295	1072.5	1058.9	1142.13	792.4	1238.7	594.4	875.167	790.6	465.6	514.9
245906_at	At5g11070	unknown protein; Has 1807 Blast hits to 1807 proteins in 277 species: Archae - 0; Bacteria - 0; Metazoa - 736; Fungi - 347; Plants - 385; Viruses - 0; Other Eukaryotes - 339 (source: NCBI BLink).				106	279.3	195.8	167.7	214.267	256.4	347.9	202.7	269	225	229.6	435.4	296.667	222	311.7	249.2	260.967	176.8	161.4	166.1	168.1	172.1	197.4	215.5	195	244.9	370.9	276.1	297.3	588	261.1	182.6	343.9	335.5	241.4	309	295.3	399.8	390.8	393.8	394.8	163	144.9	136.5
245907_at	At5g09340	Ubiquitin family protein	4				248.7	171.3	315.7	245.233	296.7	248.3	216.3	253.767	94.1	117.7	123.4	111.733	231.5	202.3	200.6	211.467	118.2	93.9	106.8	106.3	105.9	160.9	189.9	152.233	296.3	209.8	820.5	442.2	168	189.4	125.3	160.9	101.1	109.4	136.5	115.667	96.8	80.8	103.7	93.7667	290.9	362.5	47.8
245908_at	At5g09360	laccase 14					219.3	213.7	196.5	209.833	115.7	242.4	220.2	192.767	176	126.6	221.2	174.6	123.6	126.5	146.2	132.1	306	446.4	316.2	356.2	309.6	294.8	643.6	416	181.2	239.8	213.5	211.5	306.6	230.5	257.7	264.933	207.6	245.4	290	247.667	162.9	227.5	199.5	196.633	202.2	144.1	139.3
245909_at	At5g09380	RNA polymerase III RPC4					838.5	708.7	948.1	831.767	601.9	687.5	625.9	638.433	295.4	499.6	236.8	343.933	724.3	667.5	1112.6	834.8	890.9	648.5	913.7	817.7	533.8	1064.8	700.6	766.4	1722.4	981.6	602.5	1102.17	719.4	875	1012	868.8	273.5	511.2	590.3	458.333	292.2	372.3	449.1	371.2	845.7	1162	626.8
245910_at	At5g09410	ethylene induced calmodulin binding protein					368.5	338.6	374.3	360.467	311.7	342.1	329.3	327.7	186.6	181	195.9	187.833	186.4	147.7	239	191.033	260.1	216	254	243.367	280.4	361.5	312.3	318.067	224.4	177.5	373.3	258.4	292.6	226.9	259.3	259.6	147.5	185	263.1	198.533	206.7	205.2	250.5	220.8	47.6	254.9	123.5
245911_at	At5g19690	staurosporin and temperature sensitive 3-like A		Accession only	NA	25	282.6	190.7	196.4	223.233	201.1	217.6	182.5	200.4	105.1	121.7	139.2	122	70.4	98.5	111.2	93.3667	136.7	94.1	131.8	120.867	115.9	156.7	86.6	119.733	189.3	122.1	251.8	187.733	205.2	190	169.2	188.133	94.1	152.4	129.9	125.467	75.9	119.1	120.7	105.233	120.2	107.6	130.5
245912_at	At5g19600	sulfate transporter 3;5		Accession only	NA	24	2887.9	3412.9	3189.2	3163.33	3020.7	2363.4	4137.3	3173.8	1759.2	1006.2	936.8	1234.07	1748.5	1227.3	2130	1701.93	1579	1310	1229	1372.67	1215.2	1378.5	1055.8	1216.5	2531.4	1066	870.8	1489.4	1346.7	2018.9	1368.3	1577.97	999.5	335.6	1249.9	861.667	516.2	685.3	1644.8	948.767	458	1585.9	323.3
245913_at	At5g19860	Protein of unknown function, DUF538				24	101.3	176.8	89.5	122.533	113.9	164.8	97.7	125.467	73.1	90.5	86.6	83.4	76.9	52.2	65.4	64.8333	95	80.2	105.5	93.5667	70.5	110.9	76.3	85.9	126.3	119.2	336.6	194.033	73.3	124.7	179.1	125.7	69.2	91	54.4	71.5333	61.7	50.6	65.1	59.1333	105.6	101.5	119.2
245914_at	At5g19620	outer envelope protein of 80 kDa					272.2	259.6	327.3	286.367	417.5	307.4	284.8	336.567	385.6	404.6	474.4	421.533	492.5	444.1	382.8	439.8	584	629.9	628.1	614	391.2	489.5	523.9	468.2	465.9	488.6	341.5	432	491.2	335.5	324.3	383.667	510.1	580	394.7	494.933	433	705	654.5	597.5	271.2	259.4	386
245915_s_at			2			25	77.7	92.7	69.4	79.9333	50.2	72.2	71.5	64.6333	131.1	104	111	115.367	121.7	114.8	72.5	103	95.4	91.3	104.4	97.0333	63	61.9	16	46.9667	72.1	60.3	72.7	68.3667	76.2	57.1	65.2	66.1667	116.5	101	109.6	109.033	79.7	93.7	75.8	83.0667	98.1	122.1	117.2
245916_at			1,4				87.6	101.8	11.6	67	55.5	67.7	52.6	58.6	21.8	1.9	120.2	47.9667	3	22.2	10.8	12	119.6	179.6	117.3	138.833	133	152.1	124.1	136.4	56.5	121.9	49.8	76.0667	90.3	91.9	106.7	96.3	265.3	218.2	86.6	190.033	171.5	232.5	156.9	186.967	79	44.6	79.9
245917_at	At5g28740	Tetratricopeptide repeat (TPR)-like superfamily protein		Accession only	NA		88	51.4	10.2	49.8667	71.4	118.9	38.3	76.2	182.2	175.1	182.2	179.833	186.4	238.2	126.2	183.6	101.9	160.6	93	118.5	90.1	110.6	119.5	106.733	51.5	103.8	61	72.1	11.9	18.9	101.3	44.0333	193.1	291.1	164.2	216.133	186.7	239	110.8	178.833	118.7	27.1	213.9
245918_at	At5g28760	transposable element gene	4				1008.4	1002.2	952.9	987.833	982	991.6	867.2	946.933	1109.1	1308.3	1604.5	1340.63	1059.9	943.3	1434.1	1145.77	1970.2	1739.1	2033.4	1914.23	1197.1	1536.6	1523.3	1419	1494.4	1550.8	1017.7	1354.3	668.5	1489.9	1443	1200.47	1525.7	1200.8	1418.9	1381.8	1831.7	1369.1	1536.7	1579.17	838.4	1186.1	1072
245919_at	At5g28780	PIF1 helicase	4				340.4	387.8	395.9	374.7	532.6	300.9	571.3	468.267	359	398.7	308.5	355.4	415.8	334.2	423.5	391.167	406.9	379.3	374.4	386.867	291	325.2	526	380.733	286.6	440.7	174	300.433	280.9	352.2	409	347.367	432.3	676.6	514.9	541.267	390.3	315.8	396.6	367.567	137	134.1	66.1
245920_at	At5g28790	transposable element gene	4				957.7	903.3	990.9	950.633	895.5	529.6	900	775.033	1185.5	1146.9	914.8	1082.4	762	756.8	976.1	831.633	779.6	750.8	714.5	748.3	961.3	628.7	1388.2	992.733	970.6	1100.8	1382.9	1151.43	552.2	711.1	731.5	664.933	632.4	568.1	860.2	686.9	677.6	833.1	795	768.567	778.2	918.2	1160
245921_at	At5g28800	unknown protein; Has 1 Blast hits to 1 proteins in 1 species: Archae - 0; Bacteria - 0; Metazoa - 0; Fungi - 0; Plants - 1; Viruses - 0; Other Eukaryotes - 0 (source: NCBI BLink).	4				194.6	152	68.4	138.333	156.5	130.5	141.3	142.767	90.8	62.8	40.6	64.7333	30.8	45.2	155.4	77.1333	184.5	61.3	95.9	113.9	153.9	83.2	199.1	145.4	93.1	146.7	330.8	190.2	78.6	107.7	176.6	120.967	98.4	71.6	128.6	99.5333	98.4	99.6	120.9	106.3	90.5	6.9	6.8
245922_at	At5g28810	Domain of unknown function (DUF1985)	4				205.5	145.3	222	190.933	236.2	52.9	195.2	161.433	380.5	361.6	547.5	429.867	413.6	353.3	354.5	373.8	570.4	380.1	674.5	541.667	1035.2	686.5	776.3	832.667	715.4	302.4	440.2	486	529.2	870.7	293.2	564.367	133	193.3	170.3	165.533	101.2	151.2	259.1	170.5	725.4	1272	535
245923_at	At5g28820	unknown protein; BEST Arabidopsis thaliana protein match is: unknown protein (TAIR:AT5G27260.1); Has 30201 Blast hits to 17322 proteins in 780 species: Archae - 12; Bacteria - 1396; Metazoa - 17338; Fungi - 3422; Plants - 5037; Viruses - 0; Other Eukaryotes - 2996 (source: NCBI BLink).	4				315.8	383	223.3	307.367	357.9	330.5	418	368.8	129.6	161.1	223.9	171.533	195	306.2	249.9	250.367	607.7	315.5	637.4	520.2	394.9	325.7	383.2	367.933	139.1	297.2	285	240.433	369.4	196.3	97.4	221.033	294.5	217.3	492	334.6	250.2	375.4	307.5	311.033	263.4	258.6	445.1
245924_at	At5g28750	Bacterial sec-independent translocation protein mttA/Hcf106		Accession only	NA	89	651.3	662.5	683.9	665.9	771	506.1	668.5	648.533	541.4	541.6	836.8	639.933	420	488	551.6	486.533	556.9	1361.3	696.2	871.467	609.6	849.2	676.2	711.667	984	911	974.9	956.633	922.3	724.7	574.1	740.367	1474.8	1164.6	831	1156.8	934.6	1266.3	428.5	876.467	2199.4	1151	1094.7
245925_at	At5g28770	bZIP transcription factor family protein		Accession only	NA		1051.8	1401.1	1069.3	1174.07	1211.9	1092.5	1058.1	1120.83	2205.9	1636.4	1414	1752.1	993.8	1130.1	1680.8	1268.23	1272.9	1880.5	1487.2	1546.87	1589.7	1255	1250.8	1365.17	1229.4	1671.1	1523.1	1474.53	942.4	1086.2	1239.7	1089.43	1791.3	1118.3	1616.6	1508.73	2987.7	3453.1	1690.6	2710.47	670	1149.8	1572.2
245926_at	At5g24740	Protein of unknown function (DUF1162)					1221.8	991.9	1628	1280.57	1291.3	907.3	837.5	1012.03	4220.2	2141.7	2175.2	2845.7	1925.5	2114.5	1240.1	1760.03	2198.3	4031	2147.4	2792.23	1011.7	1644.2	928	1194.63	1443.1	734.3	797	991.467	2742.9	2153.5	671.6	1856	2910.1	1950.5	1190.7	2017.1	2367.7	3074.6	777.2	2073.17	3403	2372.3	2854.8
245927_at	At5g24750	UDP-Glycosyltransferase superfamily protein	4				237.1	201.1	157.4	198.533	262.8	309.4	154.8	242.333	225.1	111.9	159	165.333	100.6	100.8	95.9	99.1	210.9	362.1	147.8	240.267	179.5	333.5	219.5	244.167	147.3	136.2	61.5	115	178.3	204.9	150.6	177.933	244.3	400.5	226.3	290.367	368.7	376.2	188.5	311.133	289.3	111.8	191.6
245928_s_at			2				132	79.9	74.2	95.3667	49.4	120.3	130.2	99.9667	173.6	98.3	143.1	138.333	122	84	88.9	98.3	62	100.1	66.2	76.1	79.2	92.2	126.3	99.2333	148.4	154.6	225.8	176.267	134.5	89.5	124.9	116.3	93	128.8	94.6	105.467	95.1	108.9	110.1	104.7	40.8	58.7	53.8
245929_at	At5g24760	GroES-like zinc-binding dehydrogenase family protein					361.2	286.4	232.6	293.4	291.1	298.9	220.9	270.3	305.4	231.2	595.6	377.4	298.6	232.7	111.8	214.367	210.8	398.1	226.8	278.567	265.2	155.6	194.2	205	107.5	156.8	320.4	194.9	213.8	207.5	191.4	204.233	464.5	428.7	338.4	410.533	577.7	539.9	344.1	487.233	380.2	160.9	257.1
245930_at	At5g09240	ssDNA-binding transcriptional regulator		Accession only	NA	25	83.3	92.8	274.4	150.167	220	411.6	192.2	274.6	420.8	746.1	274.1	480.333	145.5	154.5	1640.3	646.767	1827	594.3	1308.5	1243.27	883.8	3214.8	1803	1967.2	1356.3	1172.4	859.3	1129.33	1357.7	2847.6	2550.4	2251.9	20.1	36.4	53.7	36.7333	71.9	69.4	273.4	138.233	503.5	2056	963.1
245931_at	At5g09280	Pectin lyase-like superfamily protein	4				50.6	24.5	102.9	59.3333	13	7.6	32.1	17.5667	72.7	21.9	50.2	48.2667	58.5	77.5	87.7	74.5667	30.7	27	30.2	29.3	34.2	19.6	75.2	43	89.3	67.2	163.6	106.7	187	82.5	99.2	122.9	40.3	47.9	49.2	45.8	67.5	34.9	69.6	57.3333	216.6	57.2	41.8
245932_at	At5g09290	Inositol monophosphatase family protein					752.1	2856.6	1133	1580.57	1580.1	2207.7	1937.4	1908.4	4084.7	219.9	234.1	1512.9	717.1	604.6	395.6	572.433	1595	2518.5	1116.8	1743.43	1586.6	3931.9	3330.9	2949.8	3698.2	1316.6	1254	2089.6	1868.1	2483.1	1064.7	1805.3	303.8	504.8	633.7	480.767	466.9	338.7	1062.2	622.6	2720	3794.2	856.6
245933_at	At5g09320	Vacuolar sorting protein 9 (VPS9) domain	4				1138.4	615.9	935	896.433	663.9	960.8	466.4	697.033	1470	994	856.9	1106.97	2535.9	1973.9	1210.4	1906.73	1268.8	1613.1	1018.2	1300.03	2774.3	1271.4	1384.6	1810.1	1162.1	457.3	779.1	799.5	1899.1	2134.5	915.9	1649.83	279.9	1089.8	436.3	602	322.5	497.4	603.3	474.4	898.6	570.7	569.9
245934_at	At5g09330	NAC domain containing protein 82		Accession only	NA		441.6	431.8	282.3	385.233	443.4	333.7	424.9	400.667	185.9	134.2	149.7	156.6	227.1	240.3	341	269.467	389.9	329.8	317.6	345.767	426.7	483.2	688.7	532.867	357	417.6	597	457.2	311.4	316.1	339.6	322.367	222.6	154.7	398.8	258.7	182.9	174.8	329.1	228.933	199	208.3	128.4
245935_at	At5g19840	2-oxoglutarate (2OG) and Fe(II)-dependent oxygenase superfamily protein	4				70.9	74.6	78.4	74.6333	79.7	113.3	73.1	88.7	41.1	47	82.7	56.9333	36.5	46.1	45.1	42.5667	55	60.1	88.9	68	57.6	62.2	82.8	67.5333	34.6	65.7	24.9	41.7333	141	84.6	57.6	94.4	76.1	71.2	87.7	78.3333	134.6	66.6	105.6	102.267	16.9	67.1	28.6
245936_at	At5g19850	alpha/beta-Hydrolases superfamily protein					261.3	325.4	282.9	289.867	315.7	318	330.7	321.467	174.3	293.5	253.8	240.533	65.5	197.3	130.7	131.167	237.8	299.6	239.2	258.867	273.9	259.9	367.7	300.5	409.3	335.4	245.5	330.067	388.4	472.1	394.4	418.3	286.6	516	238.3	346.967	205	200.3	199.2	201.5	372.1	223.3	346.9
245937_at	At5g19750	Peroxisomal membrane 22 kDa (Mpv17/PMP22) family protein					4310.3	3790.2	4822	4307.5	4108.8	3887.3	3716.3	3904.13	5080.1	4236.2	7643.1	5653.13	5448.4	4492.2	2610.1	4183.57	3079.7	4713.1	3919.1	3903.97	2753.6	2796.5	2882.6	2810.9	3217.6	3285.7	4465.3	3656.2	3810.9	2599.1	2795.3	3068.43	4209.9	5333.8	3927.9	4490.53	6095.4	5475.8	3640.3	5070.5	4000.6	3252	3272.9
245938_at	At5g19680	Leucine-rich repeat (LRR) family protein					167.9	170.8	169.8	169.5	171.9	229.1	183.9	194.967	121.1	320.7	217.1	219.633	325.5	299.7	209.6	278.267	115.6	161.2	146.7	141.167	136.5	164.9	141.8	147.733	136.8	164.5	84.4	128.567	7.8	79.5	112.8	66.7	206.9	215.6	121.3	181.267	133.5	82.6	98.9	105	199.4	124	145.2
245939_at	At5g19760	Mitochondrial substrate carrier family protein					385.9	420.1	290.4	365.467	456	451	319.8	408.933	175.6	171.4	292.7	213.233	141.3	65.7	203	136.667	426.5	313.6	352.9	364.333	290.7	462.3	219.8	324.267	254	469.1	316.7	346.6	481.3	352.3	350	394.533	223.1	229.6	425.8	292.833	180.2	350	270.6	266.933	290.1	230.3	219.8
245940_at	At5g19630	alpha/beta-Hydrolases superfamily protein					1639.2	1636.5	1453.4	1576.37	1524.1	1957.5	1438	1639.87	119.4	194.7	322.2	212.1	343.9	377.4	541	420.767	1093.1	391.9	1421.9	968.967	939.4	809.5	1003	917.3	532.7	434	539.8	502.167	673.1	699.9	523.3	632.1	350.9	240.2	674.6	421.9	201.2	181.9	1327.8	570.3	436.4	562	994.6
245941_at	At5g19820	ARM repeat superfamily protein					575.6	1121.7	651.7	783	841.6	1922.1	1369.6	1377.77	333.7	203	230.8	255.833	175.9	276.1	474.6	308.867	413.8	362	318.4	364.733	701.9	672.8	355.3	576.667	785.3	496.4	482.7	588.133	601	938.5	650.2	729.9	496.8	544.2	449	496.667	967.3	448.7	732.5	716.167	523.1	678	402.5
245942_at	At5g19490	Histone superfamily protein	4				425.1	256.8	279.1	320.333	375.3	375.2	258.4	336.3	420	324.4	408.4	384.267	302.4	261.8	440.6	334.933	272	361.1	300	311.033	359	358.8	608.4	442.067	347	489.4	474.1	436.833	199.8	234.5	385.4	273.233	400.1	555.1	385.5	446.9	494.7	464.6	436.1	465.133	441	302.4	794.4
245943_at	At5g19500	Tryptophan/tyrosine permease					360	277	283.9	306.967	282.5	80.1	188.8	183.8	611.5	1889.7	642.9	1048.03	1539.5	1358.3	819.2	1239	491.5	690.2	502.5	561.4	923.8	453.2	432.5	603.167	353.1	224.3	277.7	285.033	372.9	362.1	322.5	352.5	454.2	515.3	390.8	453.433	499.1	192.9	282.6	324.867	526.8	864.8	450
245944_at	At5g19520	mechanosensitive channel of small conductance-like 9					5701.6	829.9	2036.5	2856	5943.9	91.9	1994.7	2676.83	2076.2	9913.2	6645.3	6211.57	4627	3211	9711	5849.67	9121.4	9949.3	10346	9805.57	10236.8	6253.1	5285.1	7258.33	7761.8	9085.4	8963.7	8603.63	4403.5	7090.5	8143.3	6545.77	1280.5	4003.9	663.7	1982.7	72	183.3	183.4	146.233	8287	8314.3	4564.8
245945_at	At5g19560	ROP uanine nucleotide exchange factor 10		Accession only	NA		102.3	113.7	110.8	108.933	119.1	128	140.2	129.1	80.7	95.1	103.9	93.2333	37.1	32.8	92.4	54.1	61.7	75	67.4	68.0333	60.3	182.6	104.4	115.767	107.2	558.6	306.5	324.1	126.7	158.4	198.5	161.2	52.6	49.5	65.3	55.8	57.1	54.1	105.8	72.3333	447	359	158.5
245946_at	At5g19580	glyoxal oxidase-related protein	4				108	83.4	75.9	89.1	94	152.4	108.9	118.433	4	2.7	5.5	4.06667	21.4	15.9	3.8	13.7	63.7	92.9	46.9	67.8333	91	52.6	95.3	79.6333	30.4	23.8	122.7	58.9667	35.9	33.4	40.1	36.4667	48.5	50.1	31.4	43.3333	23.3	24	32.8	26.7	289.5	103.3	39.6
245947_at	At5g19530	S-adenosyl-L-methionine-dependent methyltransferases superfamily protein					41.8	43.2	74.7	53.2333	62.5	38.2	59	53.2333	20	44	62.1	42.0333	58.5	42.3	55.1	51.9667	26	66.2	45	45.7333	21.8	67.6	83.1	57.5	64.6	46.3	124.9	78.6	183.5	58.8	93.9	112.067	25.4	28.7	5.1	19.7333	35.3	23.6	6.3	21.7333	172	15.8	10.1
245948_at	At5g19540	unknown protein; FUNCTIONS IN: molecular_function unknown; INVOLVED IN: biological_process unknown; LOCATED IN: chloroplast; EXPRESSED IN: 22 plant structures; EXPRESSED DURING: 13 growth stages; Has 1807 Blast hits to 1807 proteins in 277 species: Archae - 0; Bacteria - 0; Metazoa - 736; Fungi - 347; Plants - 385; Viruses - 0; Other Eukaryotes - 339 (source: NCBI BLink).					678.6	420.9	350.9	483.467	476.6	485.2	418.3	460.033	619.7	1073	801.6	831.433	813.3	1326.8	696.7	945.6	429.2	476.3	479.1	461.533	440.4	341.8	435.6	405.933	236.1	292.9	403.8	310.933	499.6	532	441	490.867	478.3	334.5	310.4	374.4	769.2	620.5	680.5	690.067	496.7	226.3	988.1
245949_at	At5g19510	Translation elongation factor EF1B/ribosomal protein S6 family protein		Nitrogen*Accession	12		295.5	180.3	264.5	246.767	215.4	38.3	166	139.9	41.8	57.1	82.8	60.5667	5.7	6.2	66.6	26.1667	575.9	81.5	595.4	417.6	366.4	320.4	407	364.6	105	255	227.8	195.933	107.8	79.5	312.1	166.467	210.4	136.3	473.8	273.5	297.6	111.3	459.7	289.533	185.7	815	650.6
245950_at	At5g19570	unknown protein; CONTAINS InterPro DOMAIN/s: Uncharacterised protein family UPF0546 (InterPro:IPR018908); Has 1807 Blast hits to 1807 proteins in 277 species: Archae - 0; Bacteria - 0; Metazoa - 736; Fungi - 347; Plants - 385; Viruses - 0; Other Eukaryotes - 339 (source: NCBI BLink).		Accession only	NA		236.2	61.1	187.2	161.5	199.7	28.4	159.7	129.267	146	3839.3	986.9	1657.4	2144.9	2945.6	3353.2	2814.57	716.2	72.8	630.8	473.267	612.8	108.3	491.3	404.133	270.2	2555.6	674.5	1166.77	111.8	220.8	695.3	342.633	585.3	918.8	762.7	755.6	492.6	337.3	1196.7	675.533	1438.7	1078.6	2435.6
245951_at	At5g19550	aspartate aminotransferase 2				124	58.6	109.2	71.6	79.8	48.2	48.6	89.8	62.2	82.2	39.7	46.9	56.2667	52.7	33.3	57.3	47.7667	62.8	94.1	59.7	72.2	51	75.8	134	86.9333	35.7	65.4	289.7	130.267	40	60.8	162.1	87.6333	45.3	61	55.3	53.8667	62.1	60.3	45.6	56	43.6	62.1	82.5
245952_at	At5g28500	unknown protein; FUNCTIONS IN: molecular_function unknown; INVOLVED IN: biological_process unknown; LOCATED IN: chloroplast stroma, chloroplast; EXPRESSED IN: 23 plant structures; EXPRESSED DURING: 13 growth stages; BEST Arabidopsis thaliana protein match is: unknown protein (TAIR:AT3G04550.1); Has 109 Blast hits to 109 proteins in 49 species: Archae - 0; Bacteria - 67; Metazoa - 0; Fungi - 0; Pl…					159.4	143.7	174.2	159.1	108.9	208.7	118.2	145.267	201.3	222.6	157.7	193.867	240.9	203.7	288	244.2	109.6	48.8	179.2	112.533	114.4	109.5	80.3	101.4	130.5	112.9	174.8	139.4	30.9	187.8	82.2	100.3	86.5	94.4	72.1	84.3333	106.9	120.1	114.2	113.733	76.3	96.2	68.5
245953_at	At5g28520	Mannose-binding lectin superfamily protein	4				724.2	886.5	719.8	776.833	833.7	706.7	730.5	756.967	829.4	631.1	614.6	691.7	218.2	388.9	449	352.033	795.3	964.5	734.9	831.567	751.4	877.3	769.1	799.267	757.3	658.2	788.7	734.733	316.3	695.8	642.6	551.567	863.3	566.6	598.5	676.133	721.5	702	659	694.167	665.8	555.2	645.1
245954_at	At5g28530	FAR1-related sequence 10					216.4	154.9	150	173.767	190.9	141.9	207.9	180.233	445.5	410.8	386.8	414.367	280.5	211.5	269.6	253.867	163.4	241.6	156.8	187.267	218.4	307.1	219.6	248.367	167.6	248.1	46.3	154	156.3	160.7	228.6	181.867	222.5	135	207.2	188.233	304.8	295.3	195.4	265.167	169.9	195.4	235.8
245955_at	At5g28510	beta glucosidase 24	4				1232.1	1266.2	800.2	1099.5	1049	865.4	875.9	930.1	339.9	496.4	548	461.433	392.6	566.9	983.8	647.767	1003.3	711.9	1112.9	942.7	1280.3	1019.1	1365.4	1221.6	687.9	978.3	677.8	781.333	753.2	965.8	1074.5	931.167	760.9	456.1	736.1	651.033	873.6	661.8	1714.2	1083.2	500.4	716.2	586.1
245956_s_at			2			107	313.4	221.9	218.9	251.4	196.3	284.5	227	235.933	264.6	247.2	295.7	269.167	243.5	207.1	231.6	227.4	241.7	357.7	238.6	279.333	337.8	185.7	433.5	319	170.8	239.5	387.4	265.9	388	210.1	203.3	267.133	532.9	485.1	340.6	452.867	283.9	494.8	361.5	380.067	473.2	279.6	641.4
245957_at	At5g19590	Protein of unknown function, DUF538				106	392.6	200.5	338.3	310.467	421.4	428.2	216.8	355.467	219.5	388.5	428.1	345.367	777.2	1141.5	389.9	769.533	408.1	533.4	573.2	504.9	594.1	419.4	255.8	423.1	829	754.8	543.6	709.133	701.2	541.4	466.9	569.833	413.1	688.7	373.7	491.833	235.9	158.9	285.1	226.633	348	174.5	265.2
245958_at	At5g19610	GNOM-like 2	4				76.7	95.5	148	106.733	56.8	76.3	89.5	74.2	109.3	116.5	83.9	103.233	93.2	92.7	150.8	112.233	74.5	45.8	31.3	50.5333	33.8	28.7	66.8	43.1	141.8	81.3	99.1	107.4	40.9	138.9	98	92.6	44.4	37.5	64.8	48.9	28.7	23.1	38.6	30.1333	96.2	48.2	43.3
245959_at	At5g19640	Major facilitator superfamily protein	4				325.5	232.7	214.6	257.6	213.3	249.4	237.5	233.4	286.6	246	296.4	276.333	507.2	382.5	255.9	381.867	159.7	217.7	173.3	183.567	189.7	111.9	219.1	173.567	110.5	182.4	331.5	208.133	233.8	156.1	184.1	191.333	88.5	194.2	106.1	129.6	147.2	193.9	147	162.7	99.3	132.2	94.7
245960_at	At5g19660	SITE-1 protease		Accession only	NA		348.2	401.4	347.7	365.767	301.3	393.8	431.8	375.633	89.1	119.5	129.3	112.633	119.4	137.5	133.7	130.2	144.4	196.8	152.4	164.533	180.1	97.5	115.5	131.033	308.9	201.5	358.2	289.533	378.2	162	162.9	234.367	244.1	159.6	192.1	198.6	137	137.2	153.5	142.567	227.6	215.8	216.8
245961_at	At5g19670	Exostosin family protein		Nitrogen*Accession	2		294.1	237.1	192.6	241.267	278.8	301.9	224.4	268.367	61	23.3	36.2	40.1667	30.7	30.3	41.4	34.1333	70.5	154	57.4	93.9667	56.6	30.6	97.8	61.6667	48.3	91.4	11.2	50.3	28.4	53.1	90.1	57.2	47.6	67.6	75.1	63.4333	59.9	98.3	56	71.4	86.7	66.8	51.3
245962_at	At5g19700	MATE efflux family protein	4				67.5	52.8	13.2	44.5	87.6	71.3	52.9	70.6	139.7	105	91	111.9	173.9	103.2	112.7	129.933	81.2	113.1	101.9	98.7333	62.9	104.7	94.9	87.5	67.5	78.8	15	53.7667	22.7	66.7	36.7	42.0333	90.6	123.5	77.1	97.0667	86.4	91.8	67.5	81.9	172.5	86.2	161.7
245963_at	At5g19710	BEST Arabidopsis thaliana protein match is: HPT phosphotransmitter 4 (TAIR:AT3G16360.2); Has 1807 Blast hits to 1807 proteins in 277 species: Archae - 0; Bacteria - 0; Metazoa - 736; Fungi - 347; Plants - 385; Viruses - 0; Other Eukaryotes - 339 (source: NCBI BLink).	4				35.4	82.1	18.2	45.2333	29.2	25	36	30.0667	28	28.1	32.3	29.4667	24	33.5	18.3	25.2667	37.5	56.8	43.5	45.9333	27.2	36.6	36.1	33.3	41	40.6	58.7	46.7667	117.6	106.2	175.6	133.133	14.4	41.4	30.5	28.7667	31.3	31.8	19.8	27.6333	24.2	28.3	74.8
245964_at	At5g19720	Ribosomal protein L25/Gln-tRNA synthetase, anti-codon-binding domain		Accession only	NA		438.7	437.5	378.4	418.2	614.9	306.7	268.3	396.633	475.1	1405.3	2622.4	1500.93	5380.2	4038.5	728.3	3382.33	1064	2659.2	1728.5	1817.23	1126.1	1569.6	579.1	1091.6	3173.8	2372.5	2466.4	2670.9	2244.8	1637.4	2257.9	2046.7	419.5	2372.4	153.2	981.7	228.2	232.3	85.1	181.867	2445.9	1057.9	870.4
245965_at	At5g19730	Pectin lyase-like superfamily protein					69.8	37.8	42.1	49.9	48.2	76.1	69.7	64.6667	56.9	22.3	30.1	36.4333	53.9	65.9	50	56.6	47.9	52	30.9	43.6	51.3	101.5	84.4	79.0667	40.8	52.5	143.6	78.9667	242.7	96.4	173.9	171	25.3	64.9	51.7	47.3	32.9	44.1	33.6	36.8667	227.1	36.8	68.5
245966_at	At5g19790	related to AP2 11		Accession only	NA		1344	545.3	717.2	868.833	1113	1993.4	723.4	1276.6	858.3	1371.5	1034.9	1088.23	1132.9	889.7	941.2	987.933	1204.6	1187.5	950	1114.03	696	1081	915.7	897.567	968.4	969.4	1400.9	1112.9	1102.2	1279	1490	1290.4	815.8	1340.7	921.7	1026.07	564.8	361	757.1	560.967	922.8	1084.5	1084.9
245967_at	At5g19800	hydroxyproline-rich glycoprotein family protein					188.2	197.8	137.9	174.633	255.2	163.1	147.5	188.6	169.6	184.6	178	177.4	211.6	218.7	150.6	193.633	142.9	159.8	140.3	147.667	140.4	169.4	242	183.933	132	115.7	307.8	185.167	19.2	138.5	102.5	86.7333	174.4	236.7	161.4	190.833	133.7	256.2	165.6	185.167	55.3	64.6	27.2
245968_at	At5g19810	Proline-rich extensin-like family protein	4				2506.7	2321	2905.5	2577.73	2782.4	2029.9	2696.1	2502.8	363.1	915.5	1419.9	899.5	851.5	544	1560.7	985.4	2703.6	1211.5	2637.4	2184.17	2069.6	2302.4	1831.8	2067.93	2531.7	3014	1942.3	2496	1687.5	2690.2	2643.7	2340.47	760.1	923.7	1661.1	1114.97	727.9	906.2	1662.3	1098.8	1597.8	3131.2	1997.5
245969_at	At5g19830	Peptidyl-tRNA hydrolase family protein					3695.1	3355.2	4354	3801.43	4515.2	4310.3	3157.4	3994.3	3128.2	2827.7	4662.4	3539.43	2213.7	2037.4	1742.9	1998	3890.8	6876.8	3699	4822.2	2439.6	2970.9	2155.8	2522.1	3950.7	3176.7	1862.8	2996.73	2234	2604.2	2458.6	2432.27	2142.3	2287.8	1625.2	2018.43	2958.2	2300.6	2882	2713.6	3832	3671.1	3592.3
245970_at	At5g20710	beta-galactosidase 7	4				3372.1	3323	4381.9	3692.33	3740.7	2875.8	3477	3364.5	674	606.5	764.2	681.567	520.1	261.1	2284.6	1021.93	2793.5	995.8	2759	2182.77	2095.7	2941.5	2389	2475.4	2402.3	2732.4	2671.4	2602.03	2315.8	3100.8	2714.2	2710.27	1116.3	868.5	2878.2	1621	745.9	1217.4	2135.7	1366.33	1359.2	3855.5	1183.3
245971_at	At5g20730	Transcriptional factor B3 family protein / auxin-responsive factor AUX/IAA-related					248.2	241.7	238.7	242.867	273.2	213.6	189.8	225.533	284.4	349.3	273.3	302.333	211.5	214.8	294.7	240.333	383.5	283.9	365.2	344.2	245.4	246.2	255.2	248.933	333.3	307.3	317.5	319.367	285.9	242	269	265.633	329.7	281.5	349.4	320.2	274.2	243.1	317.8	278.367	238.6	262.8	176.1
245972_at	At5g20680	TRICHOME BIREFRINGENCE-LIKE 16					127	98.6	147.9	124.5	115.8	129.2	144	129.667	58.9	38.7	95.9	64.5	26.2	30.1	47.7	34.6667	74.6	92.7	91.4	86.2333	102.7	112.5	54	89.7333	97.9	168.3	141.7	135.967	427.9	116.8	110.7	218.467	29	56.7	54.6	46.7667	63.2	85.6	33.5	60.7667	77.6	63.9	139.7
245973_at	At5g32490	transposable element gene	4				257.2	262.9	268.2	262.767	263.1	179.3	223.2	221.867	389.4	295.6	220.1	301.7	538.4	540.6	324.8	467.933	305	462	327.9	364.967	314.8	293.5	219.2	275.833	78.4	128.3	240.1	148.933	105.9	111.6	244.7	154.067	390.5	408.8	188.5	329.267	351.9	326.9	175.2	284.667	240.6	154.2	295.5
245974_at			1				678.1	425.5	867.9	657.167	1050.7	830.8	250.2	710.567	53.7	79.4	760.5	297.867	1714.2	1391.9	69.4	1058.5	808.8	827.6	1207.9	948.1	1187.4	987.6	291	822	1174.8	1122.1	1707.1	1334.67	1449.6	773	1332.4	1185	30.3	340.5	11.7	127.5	31.5	55.7	28.5	38.5667	671	297.7	92.6
245975_at	At5g13070	MSF1-like family protein					53.1	13.2	15	27.1	89.8	38.7	8.9	45.8	53.7	54.7	187.9	98.7667	90.6	78.8	63	77.4667	118.9	61.1	101.6	93.8667	97.9	100.5	81.6	93.3333	125	268.7	350.3	248	276.3	93.5	194.7	188.167	79.7	159.6	36.3	91.8667	59	60.7	54.8	58.1667	104.2	41.8	52.2
245976_at	At5g13080	WRKY DNA-binding protein 75		Accession only	NA	67	105.7	85.1	98.7	96.5	90.1	51.2	86.2	75.8333	36.9	26.4	40.9	34.7333	51.5	28.1	24	34.5333	61.4	49	40.7	50.3667	46.1	2.9	26.4	25.1333	100.2	54.2	214.2	122.867	278	62.7	89	143.233	35.6	60.2	19.1	38.3	57.6	42	45.3	48.3	41.7	22.8	57.2
245977_at	At5g13110	glucose-6-phosphate dehydrogenase 2					419.5	351.8	412.6	394.633	319	364.3	326.6	336.633	209.7	211.9	227.9	216.5	222	191.3	211.5	208.267	329.1	304.9	306.9	313.633	280.8	231	183	231.6	305.3	314.2	370.4	329.967	347	282	423.3	350.767	243.3	234	308.4	261.9	182.5	148.7	351.3	227.5	240.5	284.6	184.4
245978_at	At5g13130	Histidine kinase-, DNA gyrase B-, and HSP90-like ATPase family protein	4				5.5	3.6	3.9	4.33333	35.3	5	3.3	14.5333	4.7	5.5	1	3.73333	1.8	1.5	8.7	4	4.1	1.2	2.6	2.63333	0.7	7.8	4.6	4.36667	7.5	60.9	246.2	104.867	61.2	35.6	45.9	47.5667	10.8	1.3	21.4	11.1667	1.3	1.8	4.2	2.43333	203.6	61.6	4.1
245979_at	At5g13150	exocyst subunit exo70 family protein C1					223.3	236.9	248.3	236.167	227.6	275	139.1	213.9	38.7	9.1	22	23.2667	24.1	15.3	35.3	24.9	26.5	36.7	5.5	22.9	16.3	21.4	55.5	31.0667	35.3	8.4	196.9	80.2	7.4	20	46.2	24.5333	31.7	27.8	24.1	27.8667	24.2	1	3.1	9.43333	24.9	72.5	8.3
245980_at	At5g13140	Pollen Ole e 1 allergen and extensin family protein	4				71.9	45.6	68.9	62.1333	62.7	76.2	40.8	59.9	66.8	43	70.6	60.1333	37.8	44.7	18.2	33.5667	51.6	54	57.5	54.3667	22.1	47.1	58.7	42.6333	139.5	127.5	165.9	144.3	17.5	150.5	184.2	117.4	49.6	97.9	18.2	55.2333	57.8	58.7	22.6	46.3667	6.1	37.1	69.9
245981_at	At5g13100	unknown protein; Has 1807 Blast hits to 1807 proteins in 277 species: Archae - 0; Bacteria - 0; Metazoa - 736; Fungi - 347; Plants - 385; Viruses - 0; Other Eukaryotes - 339 (source: NCBI BLink).		Accession only	NA		385.6	254	487.5	375.7	392	185.9	329.6	302.5	85.9	70.7	45.8	67.4667	150.3	264.9	56.8	157.333	213.2	104.2	161.6	159.667	151	309.9	115.9	192.267	389.8	81.3	39.1	170.067	325.9	338.3	297.8	320.667	99.9	126.6	138.8	121.767	45.6	103.1	121.7	90.1333	234.5	210.9	222.7
245982_at	At5g13170	senescence-associated gene 29					1500.9	1661.9	1412.3	1525.03	1776.4	1928	1595.6	1766.67	1029.9	1408.4	1219.9	1219.4	726.1	614.6	1124.3	821.667	1768.9	1494.2	1896.7	1719.93	1312.1	1497.9	1408.1	1406.03	1753.8	2443.9	1670.6	1956.1	1089.8	1333.1	1760	1394.3	1110.7	738.6	1383.4	1077.57	850.6	775.2	1039.7	888.5	1344	1629.7	2136.5
245983_at	At5g13050	5-formyltetrahydrofolate cycloligase					1.3	4.6	2.3	2.73333	2.5	7.2	1.6	3.76667	12.1	2.1	11.1	8.43333	1.6	6	1.8	3.13333	1.5	2.1	3.8	2.46667	5.8	3.7	34.2	14.5667	14.5	9.9	56.7	27.0333	287.6	9	51.2	115.933	5.5	3.7	6.7	5.3	2.7	1.7	2.5	2.3	5	4.5	39.9
245984_at	At5g13090	unknown protein; BEST Arabidopsis thaliana protein match is: unknown protein (TAIR:AT1G24270.1); Has 30201 Blast hits to 17322 proteins in 780 species: Archae - 12; Bacteria - 1396; Metazoa - 17338; Fungi - 3422; Plants - 5037; Viruses - 0; Other Eukaryotes - 2996 (source: NCBI BLink).					48.1	78.3	122.6	83	52.8	64.3	71.4	62.8333	243.3	36.3	39.6	106.4	131.9	169.5	25.3	108.9	958.3	2198.8	587.3	1248.13	449.8	964.1	470.3	628.067	62.3	45.3	11.6	39.7333	8.2	86.1	41.7	45.3333	155.3	501.2	86.1	247.533	90.5	135.4	62.3	96.0667	49.4	38.5	6.7
245985_at	At5g13120	cyclophilin 20-2					1199.5	1027.8	1011.7	1079.67	1263.3	1145.6	1134.1	1181	1262.9	1530	2619.8	1804.23	1106.9	975.3	702.3	928.167	2678.5	2316.6	2712.9	2569.33	1328.5	1174	640.7	1047.73	1047.5	1096.9	1086.8	1077.07	1863.4	1608.9	1031.8	1501.37	2333.1	1832.6	817.8	1661.17	1881.4	2222.7	732.7	1612.27	1923.3	1643.4	3166.7
245986_at	At5g13160	Protein kinase superfamily protein					141.3	135	109.9	128.733	126.7	198	102.9	142.533	278.1	194	226.9	233	182.2	162.7	190.6	178.5	142.9	243.8	126.9	171.2	135.8	183.3	172.7	163.933	151.7	222.9	540.3	304.967	133.4	110	116.8	120.067	212.2	216.8	189.9	206.3	322.9	285.4	120.2	242.833	73.1	85.1	169
245987_at	At5g13180	NAC domain containing protein 83		Accession only	NA	24	25.1	11.1	72	36.0667	8.7	25.6	70	34.7667	9.8	9.5	14.5	11.2667	15.3	4.3	132.5	50.7	4.7	12	13.6	10.1	6.7	13	18.8	12.8333	10.7	26.4	100.2	45.7667	65.4	7.2	47.3	39.9667	744.8	500.9	1018.1	754.6	386.1	130.6	437.7	318.133	21.5	218.6	80.6
245988_at	At5g20610	unknown protein; BEST Arabidopsis thaliana protein match is: unknown protein (TAIR:AT5G26160.1); Has 918 Blast hits to 759 proteins in 180 species: Archae - 6; Bacteria - 105; Metazoa - 264; Fungi - 89; Plants - 167; Viruses - 5; Other Eukaryotes - 282 (source: NCBI BLink).					149.4	95.3	99.8	114.833	104.1	66.7	138	102.933	62.4	52	36	50.1333	63.6	41.2	61.8	55.5333	67.6	42.6	48.7	52.9667	72.8	82	84.8	79.8667	13.1	76.9	20	36.6667	67	41.9	61.1	56.6667	35.8	49.9	104.6	63.4333	49.5	56.5	82.7	62.9	105	74.3	61.8
245989_s_at	At5g20620	ubiquitin 4				108	163.8	73.8	98.3	111.967	103.1	118.1	86	102.4	100.9	93.1	111.5	101.833	137.7	44.7	54.8	79.0667	51.5	93.8	72	72.4333	88.8	64.7	108.5	87.3333	82.4	72.3	217.2	123.967	76.6	70.2	100.5	82.4333	131	86.4	61	92.8	238.4	139.1	229.3	202.267	97.9	104	163.6
245990_at	At5g20640	Protein of unknown function (DUF567)					99.4	83.8	117.1	100.1	111.1	144.7	113.9	123.233	38.3	34.2	72.3	48.2667	45.1	33.7	16.9	31.9	34.6	28.8	40.1	34.5	35	15.9	35.3	28.7333	158.5	166.3	298.4	207.733	239.8	293.1	141.3	224.733	48	21	57.5	42.1667	48.6	141.4	45.6	78.5333	6.8	12.7	10.5
245991_at	At5g20660	Zn-dependent exopeptidases superfamily protein		Accession only	NA	89	1089.3	590.3	665	781.533	741.4	790.1	725.4	752.3	800.1	789.8	553.3	714.4	716.4	962	884	854.133	732.5	566.2	675	657.9	911.7	906.3	1043.3	953.767	627.6	551.6	679.3	619.5	856.1	721.1	983.7	853.633	619.8	788.8	675.2	694.6	395.5	713.5	758.4	622.467	325	479.5	536.6
245992_at	At5g20690	Leucine-rich repeat protein kinase family protein	4				269.7	233.5	286	263.067	208.3	279.9	144.4	210.867	362.2	327.3	525.4	404.967	207.9	174.5	255.6	212.667	334.6	382.8	275.9	331.1	312.6	290.7	352	318.433	271.2	379.7	372.2	341.033	531.1	388.3	358.8	426.067	444.9	425	303.1	391	584.3	478.9	285.8	449.667	139.3	240.2	301.3
245993_at	At5g20700	Protein of unknown function (DUF581)		Accession only	NA	89	149.9	188.2	180.8	172.967	197.7	99.2	190.3	162.4	295.8	188.3	261.7	248.6	240.3	221.9	113	191.733	166.1	236.8	155.3	186.067	158.4	268	204	210.133	140.2	19.8	38.9	66.3	35.3	184.4	140.4	120.033	327.3	391.2	209.7	309.4	337.5	266.1	236.7	280.1	297.2	90.9	132.2
245994_at	At5g20760	transposable element gene					316.6	339.9	389.7	348.733	252.2	348.6	427	342.6	396.8	162	133.5	230.767	147	188.3	179.7	171.667	172.5	244.4	186	200.967	231.9	217.8	77.7	175.8	187.8	220	258	221.933	100.1	176.6	181.4	152.7	152.2	198.7	142	164.3	87.7	138.2	107.4	111.1	213.7	77.7	201.9
245995_at	At5g20770	transposable element gene	4				3818	5042.3	5136.1	4665.47	5826.6	4367.5	5321.1	5171.73	5900	4299.2	3900.8	4700	4939.4	3237.5	4710.2	4295.7	2608.4	2428.4	2725	2587.27	3622.2	2971.5	4758.5	3784.07	3636.5	5960.2	4615.7	4737.47	4993.2	4220.9	4515.6	4576.57	6035.1	4955.4	5349.7	5446.73	6228.1	7869.7	4405	6167.6	4506.1	4091.4	7087.2
245996_at	At5g20800	transposable element gene	4				309.8	525	563	465.933	403.5	499	228.9	377.133	167.9	724.2	731.7	541.267	1190.5	1021.4	953.3	1055.07	362.9	438.2	368.9	390	446.5	599.9	302.9	449.767	1297.5	1138	350.1	928.533	479.5	604	701.2	594.9	339.2	282.5	281.5	301.067	302.4	136.1	404.6	281.033	669.3	1468.2	1544.7
245997_at	At5g20810	SAUR-like auxin-responsive protein family					597.1	1906.1	1210.9	1238.03	1405.1	1096.2	1455.4	1318.9	607.8	275.7	341	408.167	315.5	318.8	709.9	448.067	619.5	329.8	513.9	487.733	994	616.6	930	846.867	762.4	763.6	844.5	790.167	505.7	860.6	1019.9	795.4	350.5	375.7	531.3	419.167	354.6	317	579.4	417	330.6	394.7	463.3
245998_at	At5g20830	sucrose synthase 1					4.8	17	10.1	10.6333	9.2	9.7	5.8	8.23333	169.2	95.1	54.5	106.267	63.3	108.8	116.6	96.2333	4.6	2.6	4.4	3.86667	19.1	8.1	20.2	15.8	6.9	37.8	11	18.5667	11.6	1.9	17.2	10.2333	68.1	109.2	112.5	96.6	64.4	84.7	72.5	73.8667	6.9	18.7	16.8
245999_at	At5g20650	copper transporter 5				24	400.6	494.3	459.4	451.433	344.7	595.2	403.5	447.8	199.5	590	392.8	394.1	1946.3	1618.2	1413.5	1659.33	619.4	395.7	973.1	662.733	1140.1	426.6	743.3	770	375.9	645.3	499.8	507	491.4	624.7	498.7	538.267	184.9	244.5	208.5	212.633	365.6	240.5	460.7	355.6	197.3	4397.2	1540.3
246000_at	At5g20820	SAUR-like auxin-responsive protein family					236.9	122.9	139.2	166.333	212.1	93.3	116.6	140.667	484.1	444	204.3	377.467	178.8	97.8	130.6	135.733	228.6	381.5	220.9	277	186.8	307.4	219.2	237.8	167.8	196.9	243.8	202.833	227.3	256	301.2	261.5	332.7	341.4	218.9	297.667	338.8	457.3	226.2	340.767	436.7	152	264.5
246001_at	At5g20790	unknown protein; FUNCTIONS IN: molecular_function unknown; INVOLVED IN: biological_process unknown; LOCATED IN: endomembrane system; EXPRESSED IN: 11 plant structures; EXPRESSED DURING: LP.04 four leaves visible, 4 anthesis, petal differentiation and expansion stage; BEST Arabidopsis thaliana protein match is: unknown protein (TAIR:AT3G43110.1); Has 30201 Blast hits to 17322 proteins in 780 speci…		Accession only	NA		46.3	58.3	75.6	60.0667	44.9	136.2	50.2	77.1	143.4	174.3	90	135.9	379.7	230.2	100.6	236.833	37.2	51.3	48.1	45.5333	72.9	85.5	54.5	70.9667	35.8	29.5	145.4	70.2333	53.7	55.9	108.9	72.8333	37.4	77.5	16.1	43.6667	72.6	41.1	25.7	46.4667	55	49.7	44.4
246002_at	At5g20740	Plant invertase/pectin methylesterase inhibitor superfamily protein	4				301.2	358.9	376.8	345.633	320.6	399.8	328.1	349.5	443.8	448.6	453.1	448.5	401.9	259.6	466.3	375.933	410.2	437.5	418.6	422.1	494.6	630.5	475.5	533.533	368.9	305.8	259.1	311.267	342.1	356.5	357.2	351.933	409.6	315.6	419.9	381.7	377.3	406.8	451.7	411.933	426	386.9	417.2
246003_at	At5g20720	chaperonin 20				91	251.3	224.4	233.4	236.367	211.1	216.7	166.7	198.167	13.7	0.4	17.4	10.5	4.2	34.9	15.5	18.2	6.8	18.8	13.2	12.9333	17.6	10.7	76.4	34.9	42.6	74.7	32.2	49.8333	242.1	17	75.1	111.4	245	289	186.9	240.3	307	373.7	224.4	301.7	367	89.1	312.3
246004_at	At5g20630	germin 3					1	10	2.6	4.53333	13.1	26.9	20.5	20.1667	3	4.8	2.4	3.4	0.3	0.1	1	0.466667	0	4.6	0.1	1.56667	0.2	2.3	14.9	5.8	32.3	53.6	274.8	120.233	206.2	0.8	7.7	71.5667	0.2	7.8	10.9	6.3	3	3.6	0.4	2.33333	11.4	50.5	2.7
246005_at	At5g08415	Radical SAM superfamily protein					302.9	229.8	200.4	244.367	281.5	263.1	240.9	261.833	340.2	403.4	303.6	349.067	527.8	432.3	215.4	391.833	136.6	211.3	107.5	151.8	167.6	177.6	236.7	193.967	112.3	116.2	356.4	194.967	217.3	145.3	249.4	204	398	382	204	328	457.2	412	241.6	370.267	209.3	86.4	291.7
246006_at	At5g08290	mRNA splicing factor, thioredoxin-like U5 snRNP		Accession only	NA	41	398.6	375	409.4	394.333	347	264.8	420	343.933	350.6	217.2	258.7	275.5	162.5	163.6	116.8	147.633	356.1	316.4	300.3	324.267	370.1	267.4	400.4	345.967	313.4	305	497.3	371.9	191.6	303.9	535.1	343.533	209.3	157.4	315.4	227.367	155.3	192	297.6	214.967	345.8	306.8	280.3
246007_at	At5g08410	ferredoxin/thioredoxin reductase subunit A (variable subunit) 2					264.3	265.2	412.6	314.033	293.6	285	306.7	295.1	38.1	108	119.3	88.4667	91.9	37.3	196.3	108.5	382.6	131.2	342.3	285.367	276.3	278.9	182.3	245.833	394	360.8	195.9	316.9	319.9	359.5	325.8	335.067	45.5	4.9	141.4	63.9333	118.2	24.2	195.3	112.567	137.4	321	131.7
246008_at	At5g08320	CONTAINS InterPro DOMAIN/s: E2F-associated phosphoprotein, C-terminal (InterPro:IPR019370); Has 149 Blast hits to 149 proteins in 78 species: Archae - 0; Bacteria - 0; Metazoa - 79; Fungi - 0; Plants - 35; Viruses - 0; Other Eukaryotes - 35 (source: NCBI BLink).					63.6	41.4	76.9	60.6333	78.6	135.4	110	108	140.4	178.8	131.4	150.2	366.3	241.6	168.1	258.667	83.1	113.6	119.8	105.5	116.5	98	295.7	170.067	147.1	107	304.3	186.133	202.9	174.9	150.9	176.233	34.5	101.9	73.8	70.0667	55.4	42.9	100.3	66.2	211.4	75.3	321.6
246009_at	At5g08335	Isoprenylcysteine carboxyl methyltransferase (ICMT) family					92.5	113.8	113.9	106.733	104.7	13.4	243.3	120.467	122.5	93.8	93.4	103.233	175.5	121.3	183.8	160.2	216.7	230.1	171.5	206.1	130.1	201.2	105.4	145.567	186.2	200.2	138	174.8	199.2	278.1	110.9	196.067	214.7	384.1	295.5	298.1	176.9	183.4	160.3	173.533	223.4	261.4	57.5
246010_at	At5g08440	unknown protein; FUNCTIONS IN: molecular_function unknown; INVOLVED IN: biological_process unknown; LOCATED IN: plasma membrane; EXPRESSED IN: 21 plant structures; EXPRESSED DURING: 13 growth stages; BEST Arabidopsis thaliana protein match is: unknown protein (TAIR:AT5G23490.1); Has 141 Blast hits to 139 proteins in 35 species: Archae - 0; Bacteria - 9; Metazoa - 21; Fungi - 6; Plants - 94; Virus…		Nitrogen,Accession	9		23.2	9.4	14.3	15.6333	1.6	2.9	28.4	10.9667	25.9	17.4	15.5	19.6	75.9	68	84.5	76.1333	7.7	4.9	17.2	9.93333	2	18.1	39.5	19.8667	25.2	106.1	282	137.767	195.3	90.3	11.9	99.1667	1	16.3	2.5	6.6	6.6	10.2	6.2	7.66667	2.7	396.5	46.3
246011_at	At5g08330	TCP family transcription factor					231	269.7	336.2	278.967	227.6	304.3	273	268.3	159.5	208.7	176.7	181.633	242.8	308.8	179	243.533	265.8	212.5	338.7	272.333	242.2	224	228.6	231.6	362	224.7	469.2	351.967	92	417.6	480.8	330.133	114.8	96	85.3	98.7	136	34.6	126.8	99.1333	149.8	416.5	155.3
246012_at	At5g10650	RING/U-box superfamily protein					281.2	187.9	270.4	246.5	188.1	199.3	275.5	220.967	135.4	32.6	59.3	75.7667	106.4	120.2	118.9	115.167	170.2	104.1	203.9	159.4	219.7	170.6	54.9	148.4	95.7	116.5	25.4	79.2	31.6	124.5	96.1	84.0667	177.7	162.9	256.8	199.133	173.9	109	197.2	160.033	40.9	74.1	151.8
246013_at	At5g10660	calmodulin-binding protein-related		Accession only	NA		268.4	222	191.4	227.267	254.3	222.7	224.5	233.833	79.2	15.3	36.9	43.8	53.6	12.6	91.1	52.4333	234.3	49.5	248.9	177.567	290.4	493.7	481.2	421.767	139.6	173	43.5	118.7	206.7	236.4	382.7	275.267	102.3	91	330.6	174.633	147.9	64.2	382.4	198.167	135.5	122	148.5
246014_at	At5g10680	calmodulin-binding protein-related	4				59.3	74.9	137.9	90.7	85.7	290	59.8	145.167	63.3	293.7	179.1	178.7	862.4	870	182.3	638.233	56.6	25.1	191.4	91.0333	220.4	92.8	47.2	120.133	67.6	39	128.2	78.2667	25.5	27.4	79.3	44.0667	50.2	71.9	37.2	53.1	44.2	147.8	27.1	73.0333	327.6	80.9	287.1
246015_at	At5g10700	Peptidyl-tRNA hydrolase II (PTH2) family protein					1167.1	940.1	1508.9	1205.37	1025.7	551.8	1449.9	1009.13	1400.4	1286.9	1574.8	1420.7	1059.1	1070.8	1620.8	1250.23	956.7	794.7	886.3	879.233	792.9	603.9	680.1	692.3	924.3	1121.6	595.6	880.5	821.3	820.3	954.3	865.3	757.1	582.5	1344.1	894.567	1091.7	1031.1	915.1	1012.63	745.1	624.3	642.3
246016_at	At5g10720	histidine kinase 5					191.8	170.3	180.9	181	195.1	167.1	153.9	172.033	193.7	155.7	254.5	201.3	197.3	209.7	243.1	216.7	331.2	203.3	320.8	285.1	415.1	416.5	168.9	333.5	224.6	282.9	302.6	270.033	276.4	260	212.1	249.5	188.5	170.2	187.8	182.167	180.5	263.9	250.6	231.667	133.2	136.2	69.3
246017_at	At5g10730	NAD(P)-binding Rossmann-fold superfamily protein		Accession only	NA		203.9	334.5	104.3	214.233	280.7	142	160.3	194.333	752.7	580	792.7	708.467	534.1	615.1	543.9	564.367	311.2	370.3	282	321.167	364.2	307.2	255.6	309	274.1	463.8	253.1	330.333	292.9	348.1	486.6	375.867	404.6	590	240.3	411.633	343.8	345.9	231.1	306.933	406.3	349.7	805.6
246018_at	At5g10695	unknown protein; BEST Arabidopsis thaliana protein match is: unknown protein (TAIR:AT5G57123.1); Has 30201 Blast hits to 17322 proteins in 780 species: Archae - 12; Bacteria - 1396; Metazoa - 17338; Fungi - 3422; Plants - 5037; Viruses - 0; Other Eukaryotes - 2996 (source: NCBI BLink).		Accession only	NA	41	464.2	335.2	292.9	364.1	247.7	402.1	317.2	322.333	226.6	449.7	266.4	314.233	223.4	211.1	243.8	226.1	260.6	297.9	271.9	276.8	221	366	462.7	349.9	545.3	501.6	808.4	618.433	275.8	435.5	493.2	401.5	206.8	384	265	285.267	340.8	285.5	299.9	308.733	431.7	276.4	402.9
246019_at	At5g10690	pentatricopeptide (PPR) repeat-containing protein / CBS domain-containing protein		Accession only	NA		33.8	32.7	3.4	23.3	2	5.3	2.8	3.36667	6.6	13.4	21.8	13.9333	13.2	23.5	38	24.9	11.4	12.8	11.1	11.7667	18.8	3.1	39.7	20.5333	19.9	29.5	60.6	36.6667	15.6	53.4	51.7	40.2333	22.8	10.1	30.7	21.2	22	16.5	23.5	20.6667	25.7	255.6	62.8
246020_at	At5g10710	INVOLVED IN: chromosome segregation, cell division; LOCATED IN: chromosome, centromeric region, nucleus; EXPRESSED IN: 23 plant structures; EXPRESSED DURING: 13 growth stages; CONTAINS InterPro DOMAIN/s: Centromere protein Cenp-O (InterPro:IPR018464); Has 30201 Blast hits to 17322 proteins in 780 species: Archae - 12; Bacteria - 1396; Metazoa - 17338; Fungi - 3422; Plants - 5037; Viruses - 0; Oth…					46.6	9.8	45.9	34.1	6.4	14.6	4.7	8.56667	30.3	48	142.4	73.5667	89	57.3	29.5	58.6	90.9	36.3	86.9	71.3667	53.5	10.8	8.3	24.2	12.7	149.6	303.3	155.2	162.5	102.2	183.1	149.267	659.6	275.6	403.4	446.2	207.3	72.4	148.1	142.6	25.6	29.9	185.4
246021_at	At5g21100	Plant L-ascorbate oxidase		Accession only	NA		2.2	41.1	17.3	20.2	47.4	7.9	3.6	19.6333	297.5	631.9	202.4	377.267	276.1	682.9	482	480.333	203.2	210.4	142.5	185.367	184	280.6	197.6	220.733	384.2	345.9	819	516.367	412.9	321.1	283.4	339.133	200.6	167.4	131.6	166.533	167.1	195.2	239.2	200.5	11.1	37.4	9.4
246022_at	At5g21110	unknown protein; Has 2 Blast hits to 2 proteins in 1 species: Archae - 0; Bacteria - 0; Metazoa - 0; Fungi - 0; Plants - 2; Viruses - 0; Other Eukaryotes - 0 (source: NCBI BLink).	4				145.9	161	145.3	150.733	206.2	128.4	176.6	170.4	514.8	233.3	270.7	339.6	295.2	437.4	300.7	344.433	263.3	360.9	177.2	267.133	241.5	269.7	204.4	238.533	299.9	118.7	104.1	174.233	48.8	215.4	103.6	122.6	618.6	522.2	384.2	508.333	554.2	589	277.8	473.667	535.4	315.8	469.8
246023_at	At5g21120	ETHYLENE-INSENSITIVE3-like 2	4				362.1	195.3	218.7	258.7	237.1	121.5	147	168.533	503.3	558.6	264.6	442.167	783.7	500	320.4	534.7	480.6	1010.4	376.2	622.4	350.1	618.6	462.5	477.067	447.8	162.3	128.1	246.067	268.8	165.8	275.5	236.7	502	506.3	167.6	391.967	402.2	339.9	214.6	318.9	444.4	169.5	311
246024_at	At5g21130	Late embryogenesis abundant (LEA) hydroxyproline-rich glycoprotein family	4				363.9	356	268	329.3	217	302	252.9	257.3	274.8	293.2	221.7	263.233	235.5	177.6	165	192.7	264.7	198.6	259.5	240.933	336.8	302.6	282.8	307.4	183.6	232.6	229.7	215.3	283.6	161.3	218.4	221.1	146.6	152.8	162.4	153.933	164.2	125.9	190.8	160.3	359.7	152.6	193.2
246025_at	At5g21150	Argonaute family protein	4				133.9	165.4	211.8	170.367	198.7	178.6	135.2	170.833	181.4	231.9	163.8	192.367	185	173.5	269.5	209.333	366.6	227.8	317	303.8	346.6	345.8	220.3	304.233	288.7	290.3	24.6	201.2	341.6	272	390.1	334.567	490.3	201.5	332	341.267	430.1	267.4	592.3	429.933	161.7	164.3	73.7
246026_at	At5g21070	unknown protein; Has 115 Blast hits to 115 proteins in 34 species: Archae - 1; Bacteria - 36; Metazoa - 0; Fungi - 0; Plants - 60; Viruses - 0; Other Eukaryotes - 18 (source: NCBI BLink).		Accession only	NA		6.6	30.9	3.8	13.7667	6.9	13.7	12	10.8667	68.7	56.3	51.1	58.7	36.7	5.5	37.4	26.5333	48.3	95.1	49.8	64.4	59.7	84.8	165.4	103.3	37.8	136.5	139.7	104.667	116.6	55	84.3	85.3	94.9	132.6	32.3	86.6	66	79.7	107.5	84.4	57.6	69.4	90.7
246027_at	At5g21060	Glyceraldehyde-3-phosphate dehydrogenase-like family protein					318	228.3	279.8	275.367	242.5	252.5	216	237	831	638.4	679.5	716.3	1542.4	1385.7	499.4	1142.5	305.1	743.9	326.4	458.467	245.2	374.7	237.1	285.667	366.9	389.4	365.4	373.9	464.5	399.1	261.4	375	485.9	576.7	318	460.2	510.4	566.1	273.6	450.033	234.3	144.6	286.7
246028_at	At5g21170	5'-AMP-activated protein kinase beta-2 subunit protein		Accession only	NA		741.9	606	846.9	731.6	999.4	779	653.6	810.667	115	251.8	168.3	178.367	296.2	517.9	429.7	414.6	402.3	248	593	414.433	602.4	476.6	262.8	447.267	892.2	531.9	402.4	608.833	257.3	545.3	558.7	453.767	165.8	291.6	232.2	229.867	108.4	87.4	307.9	167.9	246	291.4	158.4
246029_at	At5g21090	Leucine-rich repeat (LRR) family protein				106	149	142.3	222	171.1	189.2	193.3	130.3	170.933	137.7	67.2	75.4	93.4333	75.5	113	60.1	82.8667	130.7	137.1	153.1	140.3	115.5	299.1	190	201.533	237.4	97.3	185.9	173.533	224.5	174.2	104.7	167.8	58	72.6	93.5	74.7	59.3	79.9	96.8	78.6667	125.7	107.7	79.6
246030_at	At5g21105	Plant L-ascorbate oxidase					290	129.2	170.3	196.5	181.4	301.3	114.5	199.067	234.3	348.8	531.3	371.467	383.3	409.1	241.8	344.733	341.9	457.6	321.7	373.733	258.1	192.5	207.2	219.267	214.3	249.9	341.9	268.7	62.1	163.1	237.7	154.3	510.1	345.8	260.9	372.267	754.2	405.1	399.4	519.567	242.7	279.9	486.9
246031_at	At5g21160	LA RNA-binding protein					169.7	143.7	145.1	152.833	142.6	163.3	126.2	144.033	237.9	386.3	379.1	334.433	255.6	356.3	214.2	275.367	165.6	173.1	253.3	197.333	354.5	123.8	263.8	247.367	144.9	340.5	181.2	222.2	368.4	137.5	284.6	263.5	488.2	426.8	307.3	407.433	476.4	289.6	331.6	365.867	205.9	165.1	628.6
246032_s_at			1,4				190.4	155.2	176.2	173.933	180.8	172.6	100.1	151.167	190.9	134.4	236.4	187.233	210.8	230.6	158.5	199.967	174.1	208.2	119.1	167.133	149.7	187.3	102.3	146.433	89.6	142.7	118.9	117.067	144.8	134.2	168.9	149.3	218.3	148.7	135.3	167.433	306	245.7	164	238.567	139.4	111	104.8
246033_at	At5g08280	hydroxymethylbilane synthase					381.8	546.7	410.5	446.333	479	346	495.5	440.167	371.2	114	201.4	228.867	185.5	166.2	115.9	155.867	433.4	558.6	354.9	448.967	348.5	641.4	689.9	559.933	706.5	422.3	621.8	583.533	688.8	771.8	954.7	805.1	205.4	378.9	160.4	248.233	85	74.1	181.6	113.567	704.8	296.4	352.4
246034_at	At5g08350	GRAM domain-containing protein / ABA-responsive protein-related				41	547.6	769.3	1066.9	794.6	1342.4	1076.6	792.7	1070.57	1281.8	618.8	441.7	780.767	4066.7	3283.8	1023.8	2791.43	20.1	31.4	19.6	23.7	24.3	20.4	6.6	17.1	47.4	9.7	2.1	19.7333	48.4	15.5	20.3	28.0667	1218.4	1265.6	1252.1	1245.37	648.7	1117.2	839.1	868.333	9.1	125.6	4.1
246035_at	At5g08300	Succinyl-CoA ligase, alpha subunit					197.2	291.1	130.9	206.4	218.1	227.9	202.6	216.2	419	299.9	278.5	332.467	221.4	201.1	263.8	228.767	338.1	333.5	284.4	318.667	292.8	215	333	280.267	109.9	149.8	141	133.567	115.3	124.8	206.2	148.767	527.1	485.8	269.7	427.533	211.2	180.2	303.4	231.6	58.3	173.9	185.6
246036_at	At5g08370	alpha-galactosidase 2					134.3	154.3	101.7	130.1	192.8	148.2	162.8	167.933	312.1	312.1	535	386.4	229.4	126.1	233.3	196.267	203.8	175.6	145.7	175.033	240.6	184.7	279.8	235.033	124.9	185.8	327.7	212.8	43.8	170.6	175.8	130.067	236.9	233.8	235.1	235.267	316.6	287.2	255.6	286.467	218.3	84.4	152.1
246037_at	At5g19420	Regulator of chromosome condensation (RCC1) family with FYVE zinc finger domain					108.2	78.9	154	113.7	73	35	130.8	79.6	92.1	94.8	76.8	87.9	150.7	152.4	51.1	118.067	4.2	13.1	4.6	7.3	8.6	7.8	6.3	7.56667	5.1	5.1	33.3	14.5	11.7	8	11.5	10.4	125.8	171.2	77.9	124.967	105.2	161.9	100.2	122.433	126.5	7.9	124.3
246038_s_at			2				164.1	136.3	145.6	148.667	191.8	135.4	112.9	146.7	341.4	155.6	149.3	215.433	206.3	176.8	182.9	188.667	82.8	137.7	102.6	107.7	111.1	64.3	111.3	95.5667	103.9	270	158.7	177.533	253.4	131	208.2	197.533	215.5	113.2	298.6	209.1	204	278.6	229.5	237.367	128.6	177.2	148.5
246039_at	At5g19480	unknown protein; BEST Arabidopsis thaliana protein match is: unknown protein (TAIR:AT5G12230.1); Has 1807 Blast hits to 1807 proteins in 277 species: Archae - 0; Bacteria - 0; Metazoa - 736; Fungi - 347; Plants - 385; Viruses - 0; Other Eukaryotes - 339 (source: NCBI BLink).		Accession only	NA		154.4	130	120.2	134.867	158.4	146.1	168	157.5	144.2	92.6	66.9	101.233	92.1	49.7	120.8	87.5333	74.5	68.3	164.6	102.467	145.8	129	151.1	141.967	113.2	91.1	40.7	81.6667	42.4	94.7	167.6	101.567	105.7	87.4	138.2	110.433	38	62.2	129.5	76.5667	144.6	120.5	48.5
246040_at	At5g19370	rhodanese-like domain-containing protein / PPIC-type PPIASE domain-containing protein		Accession only	NA	25	126.8	123.6	265.8	172.067	139.4	161.7	247.1	182.733	328.9	281.4	211	273.767	366.4	297	145.9	269.767	181.6	305	142	209.533	116.3	84.8	62	87.7	142.3	114.3	223.5	160.033	414.4	64.1	21.7	166.733	382	504.9	169.6	352.167	245.1	535.1	154.5	311.567	586.3	119.3	542.7
246041_at	At5g19290	alpha/beta-Hydrolases superfamily protein					131.5	122	111.6	121.7	122.1	97.9	126.3	115.433	42.4	57.4	27	42.2667	30.9	38.2	54.3	41.1333	50.3	31.9	45.7	42.6333	49.4	87	56.8	64.4	13.5	95.5	15.3	41.4333	37.4	3.9	5.3	15.5333	47.6	43.9	115.3	68.9333	66.9	53.6	151.8	90.7667	4.8	2.9	32.7
246042_at	At5g19440	NAD(P)-binding Rossmann-fold superfamily protein		Accession only	NA	124	89.9	41.4	89.6	73.6333	50.7	4	47.8	34.1667	302.1	281.3	476	353.133	227.3	159.4	177.6	188.1	218	228.3	187.8	211.367	187.2	123.3	138.5	149.667	160.1	137.6	14.1	103.933	132.4	102.9	21.8	85.7	376.1	261.5	246.4	294.667	316.9	323.2	303.2	314.433	127.9	40.7	185.5
246043_at	At5g19380	CRT (chloroquine-resistance transporter)-like transporter 1					731.7	535.5	465.9	577.7	661	583	479.9	574.633	862.7	800.4	790	817.7	1002	981.8	969.3	984.367	688.4	678.7	674	680.367	647.2	634.8	608	630	526.6	688.2	380.3	531.7	296.2	575.6	620.1	497.3	732	630.3	923.5	761.933	577.8	761.8	772.4	704	571	405.6	464.8
246044_at	At5g19450	calcium-dependent protein kinase 19				41	232.4	376.8	422.7	343.967	213.7	429.7	765.1	469.5	53.6	20.9	28.1	34.2	57.6	59.3	55.9	57.6	126	48	149.4	107.8	156	45.4	213.2	138.2	64.2	122.3	46.3	77.6	87	142.3	172.8	134.033	13.2	19.9	25.3	19.4667	23.4	31	31.6	28.6667	167.2	444.4	101.5
246045_at	At5g19430	RING/U-box superfamily protein					287.8	367.5	297	317.433	484	440	256.3	393.433	579	487.8	434.1	500.3	455.5	342.6	283.8	360.633	532.8	479.1	461	490.967	392.7	269.6	277.3	313.2	42.1	7.8	151.1	67	18.7	217.5	23.7	86.6333	968.2	696.6	446.5	703.767	448.5	452.2	278.2	392.967	294.1	345.1	77.9
246046_at	At5g28860	transposable element gene	4				825.9	718.2	978.1	840.733	1242.2	1082.5	813.2	1045.97	531.3	928.6	1101.2	853.7	550.6	378.4	531.5	486.833	1352.9	1540.1	1253.8	1382.27	1556.1	721.2	757.5	1011.6	273.9	445.5	1349.3	689.567	504.2	888.9	504.7	632.6	3641	2473.3	2123.8	2746.03	2986.9	2242.2	1275.9	2168.33	862.1	997.6	584.9
246047_at	At5g28870	transposable element gene	4				75.3	80.6	97.1	84.3333	70.3	94.9	52.6	72.6	48.6	49.4	56.2	51.4	64.9	67.2	67.4	66.5	52.2	60.5	82.5	65.0667	48.3	79.5	70.6	66.1333	79.9	66.7	152.2	99.6	142.4	85	129.5	118.967	43.8	50.6	41.4	45.2667	36.7	71.7	58.2	55.5333	170.5	55.8	99.1
246048_at	At5g28880	transposable element gene	4				404.7	767.6	556.7	576.333	638.4	493.6	677.7	603.233	130.2	142.9	215.7	162.933	83.4	135.7	492.3	237.133	746.4	200	733	559.8	458.1	666.3	346.1	490.167	437.1	419.6	355.9	404.2	429.7	689.6	593.7	571	117.7	118.4	510.2	248.767	125.5	147.7	444.3	239.167	244.8	379	156.8
246049_at	At5g28890	transposable element gene	4				182.8	200.2	196.5	193.167	194	153.8	148.3	165.367	360.1	107	177.1	214.733	109.9	100.1	105.7	105.233	146.1	211.1	136	164.4	135.2	61.6	160.7	119.167	60.5	11.8	166	79.4333	12.7	54.9	76.4	48	218	221.2	152.6	197.267	191.4	173	93.4	152.6	215.7	187.8	269
246050_s_at			2				70.5	109.7	106.5	95.5667	44.7	54	110.1	69.6	25.8	28	67.5	40.4333	35.7	54.2	46.7	45.5333	82.5	20.3	57	53.2667	66	64	65.7	65.2333	22.6	51.5	40.2	38.1	39.1	38.4	55.9	44.4667	351.6	312.9	160.5	275	142.8	69.6	81.9	98.1	6.1	20.5	7.6
246051_at	At5g28840	GDP-D-mannose 3',5'-epimerase		Accession only	NA		175.2	109.5	91.7	125.467	75.9	302.1	137.1	171.7	145.1	373.6	192.8	237.167	204.9	223.4	470.9	299.733	189.7	286.2	122.9	199.6	114.1	211.5	112.6	146.067	329.7	233.9	372.8	312.133	235.1	374.4	515.5	375	117.8	338.1	103	186.3	188.3	60.6	98	115.633	224.4	252.8	320.7
246052_at	At5g08305	Pentatricopeptide repeat (PPR) superfamily protein	4				939.8	852.1	1260.3	1017.4	812.9	771.6	1065.9	883.467	100	292.3	104.3	165.533	203.2	117.5	266.4	195.7	592.4	322	539.7	484.7	301	365.6	220.4	295.667	749.7	422.4	233.4	468.5	349.1	427.7	446.1	407.633	183.7	151.9	285.3	206.967	134.6	102.3	414.4	217.1	264.7	466.8	129.9
246053_at	At5g08340	Nucleotidylyl transferase superfamily protein					254.8	135.9	183.4	191.367	177.1	170.9	143.2	163.733	312.9	309.1	410.7	344.233	154.8	168.7	223.9	182.467	157.6	205.6	146.6	169.933	237	161.5	182.8	193.767	111.3	246.6	96.8	151.567	92	105.6	156.1	117.9	180.5	145.1	236.9	187.5	265.9	226.4	245.8	246.033	261.8	160.4	260
246054_at	At5g08360	Protein of unknown function (DUF789)					98.8	205.7	106.8	137.1	133	142.1	122.3	132.467	298.8	503.9	215.6	339.433	663.7	575.4	498.5	579.2	309.1	554.6	259.9	374.533	270.3	396.8	328.9	332	188.7	290.5	293.5	257.567	9.1	69.6	273.8	117.5	207.8	171.2	217.3	198.767	243.3	170.8	213	209.033	140.4	527.6	382.6
246055_at	At5g08380	alpha-galactosidase 1		Accession only	NA	89	1401.7	756.7	927.6	1028.67	1218.5	323	1135.3	892.267	1102.7	810.4	856.7	923.267	829.8	783.3	724.9	779.333	226.2	174.2	154.9	185.1	162.8	165	320.6	216.133	437.1	444.4	741.8	541.1	549.1	582.5	617.8	583.133	498.6	276.7	803.4	526.233	138.7	185.5	486	270.067	271.2	1202.3	385.4
246056_at	At5g08390	Transducin/WD40 repeat-like superfamily protein		Accession only	NA		2581.1	2972.3	4075.2	3209.53	3648.9	1463.8	4409	3173.9	782.4	744.9	208.5	578.6	1430.5	1515.6	3254.3	2066.8	1308.4	693.4	771.6	924.467	904.7	1350.2	1289.5	1181.47	1589	964.1	1303.1	1285.4	1462.4	2807.4	1271.5	1847.1	396.1	494	1087.1	659.067	539.5	280	1192	670.5	495.5	3078.3	491.4
246057_at	At5g08400	Protein of unknown function (DUF3531)					141.7	99.1	96.9	112.567	149.4	30	161.7	113.7	17.5	23	54.6	31.7	51.7	64.7	25	47.1333	22.2	11.2	51.5	28.3	32	26.5	33.2	30.5667	64.2	103	298.5	155.233	78.5	178.7	54.1	103.767	4.6	6.2	20.5	10.4333	18.8	11	56	28.6	45.6	148.1	112.7
246058_at	At5g08430	SWIB/MDM2 domain;Plus-3;GYF					275.7	214.5	176.2	222.133	199.4	172.3	195	188.9	168.2	413.9	156.4	246.167	455.4	407.7	234.9	366	160.1	268.1	136	188.067	100.7	148.7	122.8	124.067	109	88.8	72.3	90.0333	95.1	93.9	55.9	81.6333	133.4	141.5	147.7	140.867	65.7	127.5	114.4	102.533	94.5	59.7	50.4
246059_at	At5g08450	CONTAINS InterPro DOMAIN/s: Histone deacetylation protein Rxt3 (InterPro:IPR013951); Has 34444 Blast hits to 20801 proteins in 1175 species: Archae - 64; Bacteria - 2390; Metazoa - 15568; Fungi - 3729; Plants - 1886; Viruses - 208; Other Eukaryotes - 10599 (source: NCBI BLink).					247.5	172.4	181.1	200.333	148.8	241	319.5	236.433	64.7	69.6	156.1	96.8	119.3	81	54	84.7667	70.8	147.5	89.2	102.5	100.9	149.3	99.7	116.633	280.9	244.6	96.5	207.333	141.7	163.3	177.2	160.733	85.4	104.4	109.1	99.6333	83	103.2	124	103.4	213.1	131.5	159.3
246060_at	At5g08420	RNA-binding KH domain-containing protein					155	59.1	138.1	117.4	151.8	102.1	131	128.3	426.6	194.9	271.9	297.8	362.4	287.5	180.9	276.933	190.6	223.2	152.9	188.9	179.3	225.9	264.8	223.333	132.2	104.5	297.3	178	520.7	223.3	263.3	335.767	157.8	188.9	71.5	139.4	65.1	71.9	48.5	61.8333	154.1	169.6	173.8
[truncated: 21,650 more rows]
[truncated: 13 more columns]
