# Supplementary material for: Plasticity Regulators Modulate Specific Root Traits in Discrete Nitrogen Environments
Source: PLoS Genet. 2013 Sep 5;9(9):e1003760. doi: 10.1371/journal.pgen.1003760 (PMC3764102; doi:10.1371/journal.pgen.1003760)
Supplement: Table S12 — Functional validation of trait associations. (A) Expression data from the transcriptionally profiled accessions for JR1, UBQ14 and PhzC/PhzF. (B) qPCR analysis of the JR1, UBQ14 and PhzC/PhzF genes in their respective T-DNA mutant backgrounds compared to wild type; primer sequences for qPCR and PCR are listed (see also Figure S10). (C) Average and standard error (SE) root trait values measured from 12 day old seedlings for each of the two T-DNA mutant alleles for JR1, UBQ14 and PhzC/PhzF, and for Col-0 wild-type plants; n for each genotype is listed. (D) T-test P values from analysis of the differences between trait values in mutant vs. wild type. (E) Trait values δhighN-lowN for all analyzed genotypes. (F) Trait values for F1 seedlings derived from crosses between pairs of alleles for each gene, together with crossing controls (mutant×Col0) and Col0. (XLSX) [file pgen.1003760.s022.xlsx]

## Sheet: Table S12
Table S12
(A)
AGI_ID	Gene Description	Col-0_KCl_AV	Col-0_KNO3_AV	Kas-2_KCl_AV	Kas-2_KNO3_AV	NFA-8_KCl_AV	NFA-8_KNO3_AV	Sq-8_KCl_AV	Sq-8_KNO3_AV	Tamm-27_KCl_AV	Tamm-27_KNO3_AV	Ts-5_KCl_AV	Ts-5_KNO3_Av	Var2-1_KCl_AV	Var2-1_KNO3_AV
At3g16470	JR1, Mannose-binding lectin superfamily protein	798.533	1060.1	1254.27	2883.93	2680.73	1123.17	1527.07	1439.8	1850.53	474.567	960.833	2289.87	1130.6	733.767
At4g02860	Phenazine biosynthesis PhzC/PhzF protein	89.2333	82.6333	71.1333	75.5333	63.5667	62.8	71.5	74.7667	71.9667	114.333	87.2667	98.2667	59.3	74.2333
At4g02890	UBQ14, Ubiquitin family protein	5294.47	5896.47	3106.83	3434.17	3367.13	7571.77	6280.63	4484.67	5661.93	2698.3	5145.17	7459.23	4707.87	5906.97
(B)
AGI_ID	Gene Description	tDNA line ID	tDNA line location	QPCR in wild-type_lowN	QPCR in mutant_lowN	QPCR in wild-type_highN	QPCR in mutant_highN	QPCR F primer sequence	QPCR R primer sequence	Genotyping F primer sequence	Genotyping R primer sequence
At3g16470	JR1, Mannose-binding lectin superfamily protein	SALK_000461C	exon	9.1116	4.78904e-05	9.70694	0.000253239	AGCCTGTCCTTGGAAGTGAT	GGGGCATCTACACTAAAAATCTTG	TGACGATCTCTATCGGTGACC	CAAAGGTGTTTCTTCCTTCCC
At3g16470	JR1, Mannose-binding lectin superfamily protein	SALK_026685C	promotor	9.1116	5.14944e-05	9.70694	2.77008	AGCCTGTCCTTGGAAGTGAT	GGGGCATCTACACTAAAAATCTTG	TGTCGTCGTTTAGTGGATGTG	CACCTTTGAGTGTGAGAAATGG
At4g02860	Phenazine biosynthesis PhzC/PhzF protein	SALK_086554C	exon	1.36352	0.597435	6.31763	0.51595	AGGTGGATCTCTGTGGTCAT	GCTTGGCTGTAAGAATCCCT	AGAACCCTCTGCTTCTCCTTG	TGCAATTTCTTGCATTTGAAG
At4g02860	Phenazine biosynthesis PhzC/PhzF protein	SALK_111688C	intron	1.36352	0.0927839	6.31763	1.24626	AGGTGGATCTCTGTGGTCAT	GCTTGGCTGTAAGAATCCCT	AGCGACCACACCTCATGTAAG	TGCAATTTCTTGCATTTGAAG
At4g02890	UBQ14, Ubiquitin family protein	SALK_075567C	promotor	0.739145	0.346952	1.04741	0.327891	AAATCGTTCTTTCAAATCTCTCAATC	CGAGGGTGATAGTCTTTCCG	GCGATGTGGGACATTGTACAC	TGATCCCGATTGAGAGATTTG
At4g02890	UBQ14, Ubiquitin family protein	SALK_107827C	exon	0.739145	0.0368825	1.04741	0.10201	AAATCGTTCTTTCAAATCTCTCAATC	CGAGGGTGATAGTCTTTCCG	ATCTTCCAGTGCGTACCATTG	ACACCATCGACAACGTTAAGG
(C)
Genotype	PR-LowN	LRlengthave-LowN	LRtot-LowN	PR+LRtot-LowN	LR#-LowN	LRdensity-LowN	LB/PR-LowN	n for LowN	PR-HighN	LRlengthave-HighN	LRtot-HighN	PR+LRtot-HighN	LR#-HighN	LRdensity-HighN	LB/PR-HighN	n for HighN
Col0_Rep1_ave	4.45367	0.306492	1.92713	6.3808	6.13333	1.39579	0.503402	15	9.83547	0.772533	15.4255	25.2609	19.7333	1.99913	0.62576	15
Col0_Rep1_se	0.0980567	0.0306849	0.2409	0.252582	0.336178	0.0983146	0.00985446		0.163573	0.0286338	1.04013	1.17298	0.771311	0.0560955	0.00777616
SALK_000461C_hom_Rep1_ave	4.1632	0.232587	1.26513	5.42833	5.33333	1.2755	0.45724	15	7.56173	0.482003	6.72613	14.2879	12.4	1.58232	0.57581	15
SALK_000461C_hom_Rep1_se	0.100688	0.0122621	0.144569	0.202228	0.484686	0.111692	0.012963		0.283267	0.04374	1.51206	1.78568	1.4826	0.123757	0.0144052
SALK_026685C_hom_Rep1_ave	4.60847	0.247269	1.61893	6.22739	6.26667	1.34775	0.461448	15	8.4622	0.562814	8.7492	17.2114	15.1333	1.77424	0.581879	15
SALK_026685C_hom_Rep1_se	0.0968652	0.0138209	0.201089	0.26637	0.605268	0.120098	0.0132946		0.180566	0.0275303	0.829705	0.99658	0.855607	1.80457	0.0106925
SALK_075567C_hom_Rep1_ave	4.4122	0.271145	1.53447	5.94667	5.6	1.26326	0.463382	15	9.64817	0.648507	9.7258	19.374	14.5333	1.48434	0.519899	15
SALK_075567C_hom_Rep1_se	0.103003	0.0120924	0.124518	0.209578	0.320713	0.060185	0.0106323		0.258893	0.0463283	1.24249	1.48181	1.2905	0.106386	0.0110432
SALK_107827C_hom_Rep1_ave	4.46047	0.199793	1.4934	5.95387	7.6	1.68764	0.625664	15	8.82163	0.324295	4.91947	13.7411	14.4	1.59883	0.518351	15
SALK_107827C_hom_Rep1_se	0.0997684	0.011712	0.173406	0.233799	0.728991	0.154895	0.0280702		0.327567	0.019287	0.647165	0.941369	1.32306	0.11204	0.0201948
SALK_111688C_hom_Rep1_ave	4.569	0.230607	1.30407	5.87307	5.06667	1.08154	0.461534	15	8.8736	0.625431	11.5101	20.3837	18.3333	2.06098	0.636386	15
SALK_111688C_hom_Rep1_se	0.130529	0.0306904	0.308496	0.415357	0.556063	0.0894469	0.0215557		0.2279	0.0336591	0.933494	1.14057	0.983999	0.0902736	0.0128153
SALK_086554C_hom_Rep1_ave	4.16807	0.218717	1.08467	5.25273	4.6	1.10294	0.483349	15	7.7652	0.512802	7.74667	15.5119	13.3333	1.64415	0.612316	15
SALK_086554C_hom_Rep1_se	0.118364	0.0343099	0.211559	0.305315	0.305505	0.0715989	0.0178664		0.31386	0.0454479	1.58223	1.86632	1.68089	0.152802	0.00969402
SALK_086554C_WT_Rep1_ave	4.19213	0.286226	1.50473	5.69687	5.2	1.24483	0.448993	15	8.4074	0.555904	9.86487	18.2723	17.4	2.06926	0.604972	15
SALK_086554C_WT_Rep1_se	0.0818537	0.0286216	0.175364	0.204916	0.261861	0.0659854	0.0192222		0.212188	0.03139	0.87017	1.03598	0.791623	0.0820154	0.01553
Col0_Rep2_ave	3.21119	0.434848	1.18125	4.39244	2.8125	0.88567	0.242435	16	11.5539	2.13484	79.3725	90.9264	37	3.20144	0.804173	15
Col0_Rep2_se	0.100609	0.0231224	0.161546	0.194502	0.400195	0.132737	0.0327106		0.306771	0.115439	6.44928	6.5197	1.95667	0.147631	0.0252377
SALK_000461C_hom_Rep2_ave	4.20691	0.330632	2.60891	6.81582	7.45455	1.72108	0.47144	11	11.083	2.20396	71.2439	82.3269	32.7273	2.91782	0.842951	11
SALK_000461C_hom_Rep2_se	0.216484	0.0353362	0.524311	0.713786	1.09015	0.189987	0.0427248		0.445644	0.0644964	5.57164	5.87131	2.92976	0.211153	0.0137328
SALK_026685C_hom_Rep2_ave	3.17573	0.351155	0.988	4.16373	2.81818	0.948055	0.355397	11	11.0156	2.44709	72.4568	83.4725	31.3636	2.81599	0.779057	11
SALK_026685C_hom_Rep2_se	0.280301	0.0438393	0.169031	0.381965	0.352089	0.129066	0.0591103		0.285155	0.192829	4.50167	4.63001	2.62253	0.202865	0.0344502
SALK_075567C_hom_Rep2_ave	3.38962	0.336194	1.172	4.56163	3	0.900192	0.254378	8	10.8519	1.57188	47.3524	58.2042	30.5	2.81217	0.829801	8
SALK_075567C_hom_Rep2_se	0.174869	0.0308205	0.21136	0.278487	0.422577	0.129902	0.0177534		0.217356	0.213602	6.24127	6.3329	1.21008	0.105254	0.0255337
SALK_107827C_hom_Rep2_ave	2.6378	0.332353	1.0989	3.7367	3.5	1.42927	0.167715	10	10.8093	0.888563	27.1462	37.9556	33.5833	3.06191	0.758084	12
SALK_107827C_hom_Rep2_se	0.103009	0.0353215	0.185897	0.243511	0.67082	0.205787	0.0308752		0.49947	0.12649	2.63629	2.59518	2.60087	0.166581	0.0230653
SALK_111688C_hom_Rep2_ave	3.0869	0.302343	0.9319	4.0188	3.3	1.07044	0.306964	10	10.5762	1.65501	47.7616	58.3378	29.5833	2.74793	0.735042	12
SALK_111688C_hom_Rep2_se	0.102788	0.0403322	0.125377	0.199093	0.366667	0.11261	0.0208768		0.430542	0.162556	4.37669	4.61128	2.4354	0.141164	0.0265468
SALK_086554C_hom_Rep2_ave	3.502	0.291718	1.54383	5.04583	5.33333	1.60655	0.372292	12	9.846	2.44788	72.409	82.255	30.6	3.20381	0.803004	5
SALK_086554C_hom_Rep2_se	0.324658	0.0202597	0.335029	0.650903	1.13707	0.147466	0.0695049		1.18962	0.290504	4.6173	4.05241	2.42074	0.267898	0.0469981
Col0_Rep3_ave	5.56012	0.508165	3.1345	8.69463	6.2	1.11607	0.385916	10	10.37	0.95807	18.6373	29.0074	19	1.8364	0.679478	10
Col0_Rep3_se	0.165327	0.038827	0.445233	0.527021	0.628932	0.108921	0.0212285		0.230035	0.0737936	2.34549	2.41148	0.930949	0.0919452	0.0209132
SALK_000461C_hom_Rep3_ave	5.55703	0.418197	4.42501	9.98203	12.5118	2.68773	0.474433	7	11.3229	0.973362	25.7442	37.0671	26.5	2.34756	0.727083	6
SALK_000461C_hom_Rep3_se	0.13763	0.067867	0.921703	0.784073	0.5958	0.194325	0.0248704		0.325495	0.0870036	2.15319	2.17954	0.288675	0.0853566	0.013234
SALK_026685C_hom_Rep3_ave	6.08431	0.439303	4.71556	10.7999	12.7104	2.52112	0.404222	7	11.5134	1.37041	41.283	52.7964	30	2.61367	0.737073	7
SALK_026685C_hom_Rep3_se	0.533237	0.0445058	0.606299	0.93476	0.3972	0.20087	0.0477827		0.477193	0.0642474	3.30874	3.60265	1.52753	0.110752	0.0106926
SALK_075567C_hom_Rep3_ave	3.69664	0.412489	1.49293	5.18957	4.31955	1.37183	0.250634	8	8.0596	0.793746	9.52401	17.5836	11.375	1.38913	0.7095	8
SALK_075567C_hom_Rep3_se	0.208039	0.034314	0.251052	0.418389	0.74475	0.20201	0.0333749		0.533389	0.0860836	1.80433	2.2949	1.33547	0.105769	0.0496145
SALK_107827C_hom_Rep3_ave	4.07984	0.250133	1.45038	5.53022	5.66667	1.33688	0.356187	6	7.68761	0.266003	3.02607	10.7137	11	1.43179	0.561227	6
SALK_107827C_hom_Rep3_se	0.33399	0.0227965	0.288183	0.589498	1.11555	0.232306	0.0501807		0.408823	0.0431425	0.570271	0.8634	0.730297	0.0696101	0.012555
SALK_111688C_hom_Rep3_ave	7.28595	0.391734	4.05621	11.3422	10.7143	1.42419	0.562014	10	10.5319	0.820378	16.2784	26.8103	19.7143	1.86987	0.706245	10
SALK_111688C_hom_Rep3_se	0.364394	0.0320123	0.738645	1.06917	1.79569	0.190462	0.0473655		0.257674	0.0869965	2.09704	2.14466	1.18952	0.098228	0.0186243
SALK_086554C_hom_Rep3_ave	4.27772	0.375494	2.04967	6.3274	5.2	1.23253	0.359854	7	10.6061	0.976881	22.5127	33.1187	23.7	2.27873	0.730912	7
SALK_086554C_hom_Rep3_se	0.274797	0.0506613	0.465181	0.703654	1.27192	0.234373	0.0697558		0.677932	0.0817965	1.20193	1.06987	1.25654	0.113042	0.0220185
(D)
Genotype comparison	PR-LowN	LRlengthave-LowN	LRtot-LowN	PR+LRtot-LowN	LR#-LowN	LRdensity-LowN	LB/PR-LowN	PR-HighN	LRlengthave-HighN	LRtot-HighN	PR+LRtot-HighN	LR#-HighN	LRdensity-HighN	LB/PR-HighN
SALK_000461C_hom_vs._Col0 (Rep1)	0.0481218	0.0334631	0.0256881	0.00645393	0.185856	0.425669	0.00841516	1.47609e-07	6.06158e-06	5.64399e-05	1.91199e-05	0.000147362	0.00475007	0.00494575
SALK_026685C_hom_vs._Col0 (Rep1)	0.270934	0.0893726	0.334425	0.679206	0.84868	0.759176	0.0171073	4.88872e-06	1.2914e-05	2.64172e-05	1.48006e-05	0.000427896	0.0249834	0.00251492
SALK_075567C_hom_vs._Col0 (Rep1)	0.772757	0.193001	0.158722	0.196625	0.260728	0.259963	0.0100627	0.54574	0.0306078	0.00150639	0.00421825	0.0017547	0.000197351	1.54502e-08
SALK_107827C_hom_vs._Col0 (Rep1)	0.961575	0.00300986	0.155075	0.225108	0.078378	0.122891	0.000312918	0.00358247	2.27198e-13	2.54617e-09	1.80846e-08	0.00164984	0.00701302	0.000234617
SALK_111688C_hom_vs._Col0 (Rep1)	0.485746	0.0913295	0.122648	0.305213	0.111867	0.0252313	0.0882188	0.00189609	0.00245287	0.0091218	0.00588664	0.27233	0.565216	0.484257
SALK_086554C_hom_vs._Col0 (Rep1)	0.0736977	0.0668388	0.0137917	0.00817502	0.00217574	0.0228771	0.334112	2.74632e-06	4.35114e-05	0.000362175	0.000134092	0.00174645	0.0377591	0.288565
SALK_086554C_hom_vs._SALK_086554C_WT (Rep1)	0.868388	0.142011	0.137563	0.237209	0.147103	0.156171	0.201135	0.101151	0.441732	0.250659	0.206515	0.0371153	0.020736	0.691366
SALK_000461C_hom_vs._Col0 (Rep2)	0.000100948	0.0161032	0.00580285	0.000758825	0.000117738	0.00100174	0.000216148	0.376537	0.640658	0.37181	0.356049	0.21937	0.266861	0.23524
SALK_026685C_hom_vs._Col0 (Rep2)	0.892877	0.0787313	0.428764	0.565488	0.99206	0.749021	0.083789	0.226999	0.155033	0.423026	0.395076	0.0910029	0.127987	0.552218
SALK_075567C_hom_vs._Col0 (Rep2)	0.352563	0.0200019	0.721826	0.80806	0.773155	0.94549	0.807248	0.135508	0.0187747	0.00422482	0.00391735	0.042763	0.0983345	0.522675
SALK_107827C_hom_vs._Col0 (Rep2)	0.000899052	0.0188839	0.74659	0.0465308	0.356385	0.0296125	0.133889	0.197398	1.31318e-07	3.41239e-07	3.09974e-07	0.294501	0.536004	0.199651
SALK_111688C_hom_vs._Col0 (Rep2)	0.345635	0.000259884	0.301367	0.289147	0.0279816	0.00174267	0.0782279	0.0580777	0.240349	0.557465	0.468514	0.100297	0.99375	0.98209
SALK_086554C_hom_vs._Col0 (Rep2)	0.41942	0.00522266	0.284981	0.213873	0.412844	0.342205	0.162407	0.069301	0.0206589	0.000736308	0.000666943	0.0239768	0.0388144	0.0726511
SALK_000461C_hom_vs._Col0 (Rep3)	0.222199	0.0857826	0.102826	0.079945	0.000208314	6.85569e-05	0.0616274	0.0423322	0.908428	0.101554	0.0737673	0.034158	0.0069608	0.196108
SALK_026685C_hom_vs._Col0 (Rep3)	0.250769	0.0733638	0.658611	0.827841	0.076012	0.000266981	0.702396	0.0289664	0.00190111	5.31781e-05	5.43427e-05	1.28782e-05	0.000112022	0.0632558
SALK_075567C_hom_vs._Col0 (Rep3)	2.46878e-06	0.0912627	0.00857748	0.000128151	0.0699278	0.256078	0.00263464	0.000570741	0.164582	0.00935868	0.00391904	0.000188044	0.00555146	0.556003
SALK_107827C_hom_vs._Col0 (Rep3)	0.000548219	0.000278848	0.0170483	0.0017592	0.657844	0.345576	0.537461	2.25234e-05	8.7834e-06	0.000182593	5.74287e-05	3.37637e-05	0.00815511	0.00112425
SALK_111688C_hom_vs._Col0 (Rep3)	0.000842083	0.0522358	0.109297	0.014881	0.489978	0.646909	0.724926	0.745407	0.86632	0.158712	0.13654	0.0075949	0.00711218	0.107554
SALK_086554C_hom_vs._Col0 (Rep3)	0.00024117	0.0469672	0.274326	0.0278418	0.0160401	0.153268	0.00185474	0.650081	0.247292	0.487981	0.528647	0.638948	0.810879	0.379347
(E)
Genotype	PR: δhighN-lowN	LRlengthave: δhighN-lowN	LRtot: δhighN-lowN	PR+LRtot-ResponseN	LR#: δhighN-lowN	LRdensity: δhighN-lowN	LB/PR: δhighN-lowN
Col0_Rep1_ave	2.2084	2.52057	8.00436	3.9589	3.21739	1.43225	1.24306
SALK_000461C_hom_Rep1_ave	1.81633	2.07235	5.31657	2.63209	2.325	1.24054	1.25932
SALK_026685C_hom_Rep1_ave	1.83623	2.27612	5.40432	2.76382	2.41489	1.31645	1.26098
SALK_075567C_hom_Rep1_ave	2.1867	2.39173	6.33823	3.25796	2.59524	1.17501	1.12197
SALK_107827C_hom_Rep1_ave	1.97774	1.62316	3.29414	2.30793	1.89474	0.947376	0.828481
SALK_111688C_hom_Rep1_ave	1.94213	2.7121	8.82629	3.4707	3.61842	1.9056	1.37885
SALK_086554C_hom_Rep1_ave	1.86302	2.34459	7.14198	2.9531	2.89855	1.4907	1.26682
SALK_086554C_WT_Rep1_ave	2.00552	1.94219	6.55589	3.20742	3.34615	1.66229	1.3474
Col0_Rep2_ave	3.59803	4.9094	67.1936	20.7007	13.1556	3.61471	3.31706
SALK_000461C_hom_Rep2_ave	2.63448	6.66591	27.3079	12.0788	4.39024	1.69534	1.78804
SALK_026685C_hom_Rep2_ave	3.4687	6.96868	73.3369	20.0475	11.129	2.97029	2.19208
SALK_075567C_hom_Rep2_ave	3.2015	4.67553	40.4031	12.7595	10.1667	3.12397	3.26208
SALK_107827C_hom_Rep2_ave	4.09786	2.67355	24.7031	10.1575	9.59524	2.14229	4.52008
SALK_111688C_hom_Rep2_ave	3.42614	5.47395	51.2518	14.5162	8.96465	2.5671	2.39456
SALK_086554C_hom_Rep2_ave	2.81154	8.39124	46.9021	16.3016	5.7375	1.99421	2.15692
Col0_Rep3_ave	1.86507	1.88535	5.94587	3.33624	3.06452	1.64543	1.76069
SALK_000461C_hom_Rep3_ave	2.03758	2.32752	5.81789	3.71338	2.118	0.873434	1.53253
SALK_026685C_hom_Rep3_ave	1.89232	3.1195	8.75463	4.88862	2.36027	1.03671	1.82343
SALK_075567C_hom_Rep3_ave	2.18025	1.92428	6.37943	3.38826	2.63338	1.01261	2.83082
SALK_107827C_hom_Rep3_ave	1.88429	1.06345	2.0864	1.9373	1.94118	1.07099	1.57565
SALK_111688C_hom_Rep3_ave	1.4455	2.09422	4.01322	2.36378	1.84	1.31294	1.25663
SALK_086554C_hom_Rep3_ave	2.47937	2.60159	10.9835	5.23418	4.55769	1.84883	2.03114
(F)
Genotype	PR-LowN	LRlengthave-LowN	LRtot-LowN	PR+LRtot-LowN	LR#-LowN	LRdensity-LowN	LB/PR-LowN	n for LowN
SALK_000461C_hom x SALK_026685C_hom - ave	3.3973	0.374188	1.453	4.8503	3.875	1.12433	0.280795	8
SALK_000461C_hom x SALK_026685C_hom - se	0.129187	0.0471531	0.23198	0.347288	0.47949	0.111372	0.0312132
SALK_026685C_hom x SALK_000461C_hom - ave	3.91086	0.335454	1.73704	5.6479	5.14286	1.30904	0.360368	7
SALK_026685C_hom x SALK_000461C_hom - se	0.0635829	0.0237569	0.216474	0.252832	0.594762	0.143195	0.0255516
SALK_000461C_hom x Col0 - ave	4.17823	0.502234	2.699	6.87723	5.5	1.33013	0.402498	8
SALK_000461C_hom x Col0 - se	0.187771	0.0636181	0.336375	0.489717	0.5	0.119151	0.0250337
SALK_026685C_hom x Col0 - ave	3.8283	0.465311	2.431	6.2593	5.16667	1.35155	0.418613	6
SALK_026685C_hom x Col0 - se	0.0470526	0.0332529	0.448092	0.451343	0.792324	0.205598	0.0232116
SALK_086554C_hom x SALK_111688C_hom - ave	2.94656	0.394456	1.87598	4.82254	4.8	1.66806	0.458136	10
SALK_086554C_hom x SALK_111688C_hom - se	0.137041	0.0268605	0.186394	0.211696	0.38873	0.183058	0.0535085
SALK_111688C_hom x SALK_086554C_hom - ave	2.00311	0.345891	1.33944	3.34256	4	1.96776	0.421973	9
SALK_111688C_hom x SALK_086554C_hom - se	0.121965	0.038921	0.188574	0.277386	0.471405	0.166066	0.0673094
SALK_111688C_hom x Col0 - ave	3.45419	0.443376	2.87583	6.33002	6.5	1.9062	0.500539	6
SALK_111688C_hom x Col0 - se	0.241773	0.0273651	0.33847	0.527711	0.806226	0.260589	0.0502708
SALK_086554C_hom x Col0 - ave	3.93611	0.420073	2.14286	6.07897	4.88889	1.23735	0.3507	9
SALK_086554C_hom x Col0 - se	0.125291	0.0375479	0.299712	0.399699	0.484322	0.112469	0.0285313		PR-HighN	LRlengthave-HighN	LRtot-HighN	PR+LRtot-HighN	LR#-HighN	LRdensity-HighN	LB/PR-HighN	n for HighN
SALK_075567C_hom x SALK_107827C_hom - ave	3.81608	0.348019	1.41389	5.22997	4.33333	1.12625	0.278548	9	6.62572	0.4848	6.7099	13.3356	13.7143	2.13208	0.47879	7
SALK_075567C_hom x SALK_107827C_hom - se	0.123852	0.0270927	0.206449	0.283347	0.833333	0.208302	0.0487217		0.352166	0.0540256	0.877365	1.02484	0.680136	0.216294	0.061028
SALK_107827C_hom x SALK_075567C_hom - ave	3.93701	0.389492	2.03322	5.97023	5	1.24269	0.250721	9	6.975	0.553249	5.04483	12.0198	9.5	1.34256	0.444238	6
SALK_107827C_hom x SALK_075567C_hom - se	0.168179	0.041406	0.408798	0.55719	0.687184	0.150193	0.0232667		0.915809	0.073167	1.22679	1.82345	2.02896	0.197199	0.058892
SALK_075567C_hom x Col0 - ave	3.79747	0.494493	2.43323	6.2307	4.77778	1.25466	0.305169	9	6.91356	0.766722	10.8577	17.7713	14.1429	2.04382	0.536947	7
SALK_075567C_hom x Col0 - se	0.144675	0.0300278	0.408655	0.491996	0.682678	0.174761	0.0277486		0.173147	0.0293263	0.860309	0.980835	0.936777	0.122265	0.0190268
SALK_107827C_hom x Col0 - ave	4.03788	0.566729	2.68924	6.72712	4.85714	1.20192	0.33302	7	7.32772	0.822231	10.3143	17.642	12.7143	1.73955	0.524693	7
SALK_107827C_hom x Col0 - se	0.0498275	0.0473511	0.34247	0.37284	0.63353	0.156722	0.0426387		0.132705	0.0518332	0.43732	0.539963	0.680136	0.0964396	0.0235577
Col0 - ave	3.86295	0.47644	2.5071	6.37005	5.14286	1.31898	0.366411	7	6.61555	0.738796	10.3105	16.9261	13.5	2.04579	0.535511	8
Col0 - se	0.101532	0.0529163	0.468485	0.52461	0.737711	0.171846	0.0459191		0.296059	0.0763802	1.62471	1.78249	0.92582	0.133893	0.0274773
